# Supplementary material for: Evolutionary conservation of regulated longevity assurance mechanisms
Source: Genome Biol. 2007 Jul 5;8(7):R132. doi: 10.1186/gb-2007-8-7-r132 (PMC2323215; doi:10.1186/gb-2007-8-7-r132)
Supplement: Additional data file 4 — Orthologs used in this study [file gb-2007-8-7-r132-S4.xls]

## Sheet: WormFly Reciprocal
Worm Ensembl Gene ID	Fly Ensembl Gene ID
T24D1.1	CG9220
F35C12.2	CG18660
Y18D10A.5	CG2621
C09D4.1	CG1358
B0207.4	CG6620
K09H9.2	CG11788
F47G6.1	CG8529
B0414.2	CG1849
Y52B11A.3	CG11257
C43H8.1	CG6353
F55F8.5	CG6724
C27A12.5	CG9930
ZK973.6	CG18251
F25H2.9	CG10938
Y105E8A.20	CG31322
Y71F9B.6	CG6191
ZK1151.1	CG18076
F55A3.3	CG1828
C04F1.3	CG10619
T26E3.2	CG10898
F56G4.4	CG4291
D2005.3	CG13072
T22C1.3	CG13089
F46F11.9	CG8793
Y54E5A.7	CG11763
F13G3.11	CG10603
C01F4.2	CG1748
T03F1.3	CG3127
F45H11.2	CG10679
ZC308.1	CG5732
ZK909.3	CG11900
B0379.4	CG5830
T08G11.1	CG2093
C46H11.4	CG4026
Y54E5A.1	CG9078
W02B9.1	CG7100
K02F2.3	CG13900
F26B1.2	CG13425
Y105E8A.23	CG4644
Y39G10AR.18	CG10272
T10E9.7	CG12079
Y47G6A.7	CG14971
F10G8.3	CG9862
F39B2.4	CG3695
F16D3.4	CG7261
K07A1.9	CG9204
M04F3.4	CG40410
R06C7.8	CG14030
F54C1.2	CG9125
F27D4.1	CG8996
H26D21.2	CG4215
Y95B8A.10	CG5411
C12C8.3	CG1624
Y71G12B.1	CG12892
B0414.5	CG10868
Y65B4BR.4	CG4244
R119.6	CG5444
K04F10.1	CG4547
T01A4.1	CG31183
Y53H1A.2	CG3891
Y54E10BR.8	CG9797
C41D11.9	CG12127
Y44E3A.6	CG6181
T23D8.2	CG8666
ZK973.1	CG31156
Y95B8A.5	CG10060
W02A11.3	CG6923
Y65B4A.3	CG4071
C43E11.4	CG12736
F21C3.5	CG7770
F56C11.6	CG10175
D2092.1	CG33146
F15D3.7	CG40042
F30A10.6	CG9128
M05B5.5	CG5102
F55A12.9	CG30497
Y52B11C.1	CG4433
Y105E8A.10	CG33090
C53H9.1	CG4759
R06C1.3	CG4636
Y110A7A.16	CG10535
T08B2.5	CG4887
T01G9.3	CG15151
Y48G8AL.5	CG6133
C25A1.5	CG30502
F53F10.3	CG9399
B0261.4	CG9378
C36B1.7	CG14887
C24A11.8	CG5022
C24G7.1	CG4110
C41G7.3	CG2789
F36A2.2	CG3645
E01A2.2	CG7843
K11D2.3	CG9388
Y54E5B.3	CG31390
ZK524.4	CG8485
Y71F9B.9	CG10131
W02A11.1	CG14544
C01G8.5	CG10701
Y54E10A.11	CG32210
C55B7.8	CG7942
F43G9.5	CG3689
R05D11.5	CG8320
K05C4.2	CG10978
Y92H12A.4	CG17665
C30F12.7	CG5028
F26H9.2	CG32264
Y48G8AL.14	CG3029
Y105E8A.7	CG31149
T25G3.3	CG3460
ZK858.7	CG9596
Y106G6H.3	CG10652
K07A1.10	CG7172
ZK265.6	CG11563
F26E4.3	CG3074
F25H2.12	CG2906
Y6B3B.5	CG15743
F10G8.7	CG10215
R05D7.3	CG12502
Y71G12B.20	CG4700
Y47H9C.2	CG5620
Y105E8B.9	CG15117
F33D11.9	CG3033
C32F10.2	CG7413
Y37E3.11	CG5547
C01H6.9	CG40080
Y110A7A.4	CG3181
C01A2.3	CG6404
C43H8.2	CG40196
Y87G2A.11	CG10646
F28B3.1	CG7020
B0041.6	CG16784
T23D8.4	CG4954
T01G9.2	CG7083
T01H8.1	CG17596
C43E11.8	CG7127
T04D1.4	CG3696
T22C1.6	CG5886
F22G12.5	CG6630
M01A10.2	CG17762
C26C6.2	CG2204
Y54E10A.14	CG8972
C10H11.9	CG9774
T08B2.8	CG1320
F57C9.1	CG4446
B0205.11	CG31478
D1007.5	CG13016
F27D4.4	CG8635
C34B7.2	CG17840
Y54E10A.9	CG9748
C48E7.11	CG6272
W09C5.7	CG7956
Y71F9AM.5	CG12752
W09C5.2	CG8705
Y47G6A.22	CG12171
F15D3.1	CG31175
K11B4.2	CG32590
R119.2	CG9581
Y71F9B.16	CG10375
T22E7.2	CG17075
F39B2.11	CG9393
Y54E5A.6	CG1434
DY3.6	CG11658
F55D12.4	CG11502
R12E2.3	CG3416
Y52B11A.9	CG5649
C47B2.7	CG9841
T09B4.8	CG11241
K02A11.1	CG6896
Y51F10.4	CG30394
C41D11.8	CG8862
F26B1.7	CG18647
W06D4.1	CG4779
F14B4.2	CG3001
Y34D9A.6	CG6852
C32E8.10	CG2520
T06A4.1	CG4017
M01E5.5	CG6146
R09B3.5	CG9401
W08E3.1	CG5352
C26C6.8	CG10933
E01A2.6	CG8580
Y65B4BR.5	CG8759
T23G11.4	CG7974
T26E3.4	CG5515
T12F5.4	CG8887
H27M09.1	CG14637
C32F10.8	CG1640
K07G5.3	CG18631
F42H11.2	CG8679
F22D6.2	CG33188
W09C3.4	CG5380
F30A10.1	CG9236
Y106G6D.7	CG7879
F21F3.1	CG5472
Y71F9AL.14	CG10846
Y71G12B.14	CG9344
F23C8.9	CG10336
Y54E10BR.2	CG7039
T06D10.2	CG12109
DY3.1	CG11611
Y105E8B.2	CG6095
E02D9.1	CG5821
F43G9.12	CG1965
ZC434.4	CG9107
D2030.6	CG6137
F37F2.2	CG4457
C44E4.1	CG14472
Y18H1A.2	CG12818
Y119C1B.5	CG2304
Y73E7A.4	CG32490
K04F10.7	CG4452
Y47G6A.8	CG8648
F18C12.1	CG15148
W05B5.3	CG8127
Y87G2A.10	CG12770
C16C2.2	CG7095
Y87G2A.4	CG14791
Y106G6E.4	CG11079
F39H11.5	CG12000
C53H9.2	CG14788
F36F2.5	CG17922
ZK973.10	CG12203
C26C6.1	CG11375
ZC123.3	CG1449
K04G2.2	CG33096
Y105E8A.22	CG10997
Y47G6A.6	CG4107
Y6B3B.4	CG18397
F25H2.11	CG4800
K05C4.6	CG11579
F33H2.3	CG5784
Y39G10AR.3	CG10951
D1081.2	CG3411
Y53C10A.5	CG10723
Y110A7A.8	CG6876
F26A3.2	CG12357
T22C1.10	CG7061
ZK265.5	CG10671
C34B2.6	CG8798
F26A3.1	CG9186
H26D21.1	CG2525
B0511.10	CG9677
F33D11.4	CG8254
C15C6.4	CG8038
C43E11.10	CG5971
F54A5.3	CG3715
F22D6.4	CG8680
W09G3.6	CG9770
C01A2.5	CG6443
K07G5.2	CG6358
T21G5.5	CG10293
C36F7.1	CG10601
K02B12.8	CG31053
F56G4.5	CG7865
T23D8.3	CG7686
K02F2.6	CG3856
ZK909.2	CG4379
Y54E10BL.5	CG11455
C11D9.1	CG5406
Y71F9B.8	CG7509
T23D8.8	CG5403
Y18H1A.3	CG5521
Y18D10A.17	CG10686
W10D5.1	CG1429
D1007.15	CG3054
Y48G8AL.11	CG1824
R06C1.2	CG12389
Y71G12B.8	CG2173
F08A10.1	CG10706
Y71G12B.15	CG7656
F32H2.2	CG1057
T09B4.1	CG6657
Y47H9C.7	CG2677
C41D11.3	CG4272
Y71G12B.10	CG10399
Y40B1B.7	CG14210
F39H2.3	CG8043
D1007.12	CG9282
C43E11.3	CG1716
T23H2.1	CG7897
Y106G6G.2	CG5937
C48E7.6	CG10275
C30F8.4	CG10023
F52A8.6	CG1669
C25A1.13	CG5479
Y74C9A.3	CG1675
D1007.6	CG14206
K07A12.7	CG4207
R11A5.1	CG11427
Y106G6H.8	CG4686
T10B11.2	CG16708
R10A10.2	CG8998
K05C4.1	CG12323
Y92H12BL.4	CG3421
T27A3.1	CG13777
Y54E5B.2	CG33172
Y54E10BR.7	CG4545
W03F11.6	CG2534
C55B7.12	CG7672
F43G9.1	CG12233
VF36H2L.1	CG2855
ZK337.1	CG7052
F57B10.5	CG1967
H37N21.1	CG1098
F14B4.3	CG4033
F39B2.5	CG8146
T08B2.10	CG3922
F52A8.2	CG10763
C09D1.1	CG18255
T03F1.1	CG1749
C25A1.2	CG11152
F13G3.7	CG5805
ZC247.3	CG11354
T28F2.4	CG2982
F52B5.1	CG4675
F11A6.1	CG10772
T27F6.5	CG12186
F55F8.4	CG6843
T26E3.3	CG5884
C06A5.11	CG6284
F55F8.3	CG12325
K12C11.1	CG5663
H27M09.2	CG11979
H28O16.2	CG1135
W09C5.1	CG5277
F26E4.10	CG8730
C10H11.8	CG3004
T03F1.7	CG7319
F26A3.7	CG33332
Y87G2A.8	CG8251
Y71A12B.4	CG11020
Y105E8B.8	CG1333
W02A11.4	CG7528
F22D6.3	CG10687
C43E11.2	CG3026
C37A2.4	CG3938
W02D3.9	CG8384
C26C6.5	CG32067
Y119C1B.8	CG2252
K02B12.1	CG10037
F18C12.2	CG8014
F56A6.3	CG9843
C48B6.6	CG32743
T23H2.5	CG17060
Y71F9B.2	CG33331
ZC581.9	CG1951
Y105E8A.9	CG9113
Y106G6H.5	CG3626
F22D6.1	CG8874
Y110A7A.10	CG2699
ZK524.3	CG7479
Y105E8A.26	CG31349
F21F3.3	CG11268
F27D4.7	CG5104
Y71F9AL.13	CG7283
F59C6.5	CG8844
T08G11.5	CG11348
K09H9.6	CG5786
Y37E3.10	CG9946
F25H5.1	CG32171
R05D7.4	CG2059
Y54E10A.15	CG8171
T22H2.5	CG32056
C32E8.5	CG17168
F32A7.4	CG13126
T04D3.3	CG14940
F10G8.8	CG3479
F39B2.6	CG10305
M04C9.3	CG32147
F36A2.6	CG8332
C32F10.1	CG1513
K02F2.2	CG11654
F25H2.13	CG4078
Y53C10A.12	CG5748
F30A10.5	CG2970
K02A11.3	CG2145
C03D6.5	CG9383
B0414.7	CG7717
Y48G10A.1	CG4390
T19A6.3	CG8009
C45E1.1	CG9310
H15N14.2	CG33101
F02E9.2	CG17334
C43E11.7	CG10194
Y105E8B.1	CG4843
C41D11.2	CG9124
K04G2.6	CG5608
Y54E10A.3	CG5495
C36B1.5	CG6322
Y48G8AL.8	CG3203
T08B2.9	CG2263
Y71F9B.4	CG9742
Y54E10BR.1	CG2292
Y48G1A.4	CG5824
Y110A7A.19	CG4679
F32H2.1	CG2702
F39H11.1	CG40218
T01H8.5	CG30078
R05D11.6	CG31301
F33D11.12	CG8314
DY3.7	CG7147
B0041.7	CG4548
C54G4.4	CG1500
Y18D10A.6	CG12178
Y110A7A.13	CG6198
C25A1.1	CG14480
K11B4.1	CG4882
Y74C10AL.2	CG15012
Y73E7A.1	CG6013
Y105E8A.17	CG11132
F54C1.5	CG5142
ZK256.1	CG32451
M01E5.2	CG13390
C06A5.7	CG1539
W10D5.3	CG8068
F10G8.5	CG7646
F21C3.3	CG2862
C34G6.7	CG6521
H25P06.2	CG5179
C04F12.4	CG6253
M01D7.2	CG9195
F56C11.1	CG3131
T09B4.9	CG11779
Y71G12B.4	CG3832
T28F2.5	CG6320
T12F5.5	CG11505
ZK993.1	CG2851
F16A11.1	CG6752
D1081.8	CG6905
C10H11.1	CG33232
F26E4.7	CG6588
F43G9.11	CG1130
C01H6.1	CG6867
C45G3.3	CG8446
K02B12.5	CG7457
F53B6.2	CG31619
F39B2.8	CG31660
Y47G6A.11	CG7003
Y71G12B.23	CG4615
F31C3.3	CG14967
Y50C1A.1	CG9448
W02D9.2	CG3652
Y73E7A.6	CG4867
Y48G8AR.1	CG5058
F43G9.13	CG12341
F23C8.6	CG4108
F52F12.1	CG3790
F13G3.4	CG12363
C10G11.5	CG5725
F54D7.3	CG11325
Y18H1A.6	CG3238
F49D11.9	CG30392
T23H2.2	CG10047
C32E8.2	CG4651
T22A3.5	CG1800
D2092.4	CG11790
M01E11.7	CG9379
F10D11.1	CG8905
F26E4.12	CG12013
C50F2.3	CG6197
C43E11.6	CG16757
C48E7.3	CG11030
K04F10.4	CG18734
T10B11.6	CG8245
B0205.3	CG7619
K07A1.16	CG12251
Y47D9A.1	CG8207
Y87G2A.13	CG7638
Y52B11A.10	CG9004
C03D6.4	CG3820
Y110A7A.14	CG9327
F30A10.9	CG4539
T22A3.4	CG13761
F26H9.5	CG11899
Y40B1B.6	CG17149
H06O01.3	CG13893
K11D2.5	CG15390
ZK524.2	CG2999
F55C7.7	CG18214
K07A1.2	CG4584
C16C2.4	CG8884
Y119C1B.4	CG8039
T01G9.5	CG10229
C17E4.6	CG4621
ZK265.4	CG10052
Y71G12B.12	CG1643
T24B1.1	CG17785
B0205.7	CG17520
C47B2.6	CG12030
F36H2.1	CG31729
C01H6.4	CG3006
W10C8.2	CG17964
C36B1.3	CG7885
F55A3.1	CG1317
R05D11.3	CG1740
D2030.4	CG5548
F39H2.2	CG5808
Y105E8A.2	CG6766
ZC434.2	CG1883
ZK973.3	CG12151
F56C11.3	CG12534
T22C1.1	CG15141
F56A3.2	CG18271
Y34D9A.10	CG6842
Y48G1BL.2	CG6535
W06D4.5	CG6359
Y71F9B.7	CG12306
F26H9.6	CG3664
Y47G6A.9	CG33051
F55F8.2	CG9143
F10G8.9	CG12170
Y37E3.8	CG15442
K02F2.1	CG3744
T03F1.12	CG11753
Y54E10BL.6	CG15793
F23C8.4	CG8209
C09H6.2	CG32677
K07A1.12	CG4236
F37E3.1	CG7035
Y71F9AL.18	CG40411
K04G2.5	CG18815
F36F2.6	CG12252
T27A3.6	CG10238
F36F2.4	CG5081
C27A12.8	CG5659
F25D7.3	CG5249
C01A2.4	CG4618
F31C3.5	CG18013
Y92H12BL.5	CG6391
Y106G6E.5	CG5336
T27C10.6	CG5483
R06C7.6	CG8253
Y110A7A.3	CG6798
R12E2.2	CG31678
F53G12.1	CG5771
C06A5.1	CG3173
Y74C9A.4	CG3878
F25D7.1	CG10908
K07A12.4	CG1898
F46F11.4	CG3450
Y18D10A.9	CG12797
F28D9.1	CG11274
C32E12.2	CG8279
Y54E10BR.6	CG31155
C54G4.8	CG4769
F39B2.2	CG10640
Y47G6A.20	CG12085
T04D1.3	CG14296
C36F7.4	CG31814
F27C1.6	CG12301
R06C7.5	CG3590
K06A5.8	CG2812
F10G8.6	CG17904
F46F11.1	CG14616
Y74C10AR.1	CG8882
Y39G10AR.14	CG1616
F08B6.3	CG31650
ZK858.1	CG11265
Y52B11A.4	CG9811
Y48G1A.3	CG8003
Y74C9A.5	CG11299
T08B2.7	CG4389
E01A2.4	CG6066
F30A10.3	CG10082
C01H6.7	CG7154
Y71F9AL.16	CG7558
C34B2.10	CG11500
D1007.7	CG4266
K11D2.1	CG6678
T03F1.8	CG11811
F15C11.2	CG14224
K07G5.1	CG1399
Y105E8A.5	CG14825
T22A3.8	CG15288
D2092.5	CG30389
Y47G6A.18	CG7085
C41G7.5	CG6993
F56H1.5	CG32627
B0025.2	CG9556
Y23H5B.5	CG3071
T19A6.2	CG6501
F49D11.1	CG6015
F33E2.2	CG8789
T10B11.1	CG1963
F32H2.5	CG3523
ZC434.6	CG7012
Y65B4A.1	CG6049
C49A1.4	CG9554
F43G9.10	CG1017
T20F5.3	CG4447
F57B10.8	CG32708
T27A3.2	CG12082
M01B12.5	CG11660
Y48G1A.5	CG13281
C07F11.1	CG6890
VF39H2L.1	CG7452
R05D11.7	CG18426
Y73E7A.2	CG11188
Y54E5B.1	CG18405
C03C11.2	CG9214
Y18H1A.9	CG3108
Y71G12B.24	CG8728
Y54E10A.7	CG13880
Y18D10A.3	CG2974
F37D6.1	CG11156
C32E8.8	CG11212
Y71G12A.3	CG5586
F16A11.2	CG9987
C03D6.8	CG6764
M01D7.7	CG17759
Y119C1B.3	CG14238
Y105E8A.1	CG8582
F59C6.4	CG31938
Y63D3A.6	CG8583
C16C2.3	CG3573
T05F1.1	CG4972
B0414.8	CG15087
C44E4.4	CG10922
F30F8.3	CG6619
Y87G2A.9	CG4443
T08G11.4	CG31241
F26E4.1	CG6235
Y71F9AL.1	CG1074
F59A3.3	CG8849
Y23H5A.7	CG8431
C27A12.9	CG12263
T19A6.1	CG13784
C01G8.9	CG7467
Y71F9B.3	CG8331
F57B10.6	CG32956
ZK973.11	CG5027
W04A8.7	CG17603
F33D11.11	CG5014
H28O16.1	CG3612
C47B2.2	CG5537
Y6B3A.1	CG7578
Y110A7A.6	CG3400
C43E11.1	CG10473
C04F12.10	CG9000
T20F10.1	CG12072
F53G12.5	CG11360
F55A12.3	CG3682
F30A10.8	CG7152
Y48G10A.3	CG15669
C48B6.2	CG4866
Y71F9AL.17	CG7961
F27C1.2	CG3977
M01E11.6	CG7831
Y18D10A.19	CG11001
Y37E3.15	CG11092
Y48G8AL.6	CG1559
W04A4.5	CG12113
E01A2.1	CG4919
C03D6.3	CG1810
Y105E8B.3	CG11859
Y106G6H.7	CG2095
F25H2.8	CG2924
Y65B4BR.9	CG8524
B0205.6	CG12264
F36A2.1	CG15160
T06A4.3	CG2915
K04G2.1	CG4153
Y40B1A.4	CG5669
Y54E10A.10	CG7993
Y18D10A.13	CG15099
F15C11.1	CG6464
T20F5.2	CG17331
C55B7.4	CG3902
H06O01.2	CG3733
R06C7.7	CG16975
Y54E10A.5	CG17347
T19B4.7	CG8581
Y71G12B.11	CG6831
T01G9.6	CG15224
F39B2.7	CG18528
Y71F9AM.4	CG3248
T27F6.6	CG12034
Y65B4BL.5	CG3961
T09B4.10	CG5203
F46F11.10	CG5190
Y47G6A.23	CG4841
Y47G6A.10	CG6512
C30F8.2	CG2934
W02D9.1	CG5553
C24G7.4	CG10972
F25H5.6	CG9353
Y34D9A.4	CG11207
K03D10.1	CG6173
C53D5.6	CG1059
K03D10.3	CG3025
M05B5.4	CG31683
M05B5.4	CG18858
D1007.1	CG11182
T06G6.9	CG6719
F54D7.2	CG33116
C09H6.3	CG4203
C34G6.1	CG12132
ZK337.2	CG12296
C25A1.4	CG9373
F43G9.3	CG4241
W09C5.6	CG1821
W06D4.6	CG3736
W02A11.2	CG14750
F56H6.5	CG8890
F53G12.10	CG4897
W06D4.4	CG9882
Y71F9AL.10	CG14435
F53F10.4	CG3269
F26H9.4	CG13645
T24D1.4	CG32076
Y106G6E.6	CG6963
B0511.12	CG3443
T19B4.4	CG7394
R12E2.1	CG6224
C53D5.1	CG12038
R05D11.4	CG5589
Y87G2A.6	CG3511
R09B3.1	CG3178
C34B2.5	CG14894
F28H1.3	CG13391
K07A1.3	CG33108
Y74C10AR.3	CG7955
F16C3.1	CG16726
D1037.4	CG8287
K02B12.3	CG9175
F15D3.6	CG9131
T25G3.4	CG8256
K04G2.8	CG1451
W09G3.8	CG32069
F25H5.3	CG7070
C54C8.3	CG11357
Y73E7A.7	CG8536
F36A2.13	CG9484
K10C3.5	CG33158
Y92H12BR.8	CG5219
C32E8.3	CG4893
K12C11.2	CG4494
F25H2.4	CG3501
T03F1.2	CG32174
C04F12.8	CG15528
F59C6.7	CG8853
Y37E3.9	CG10691
Y48G1C.4	CG7718
Y34D9A.1	CG15871
Y105E8A.3	CG6672
W03G9.4	CG6291
C09D4.4	CG32333
F21F3.7	CG12025
C44E4.5	CG10347
E01A2.5	CG1578
C43E11.9	CG7006
Y110A7A.17	CG8610
C17D12.1	CG6627
M01D7.4	CG5288
B0025.1	CG5373
C47B2.4	CG3329
ZC328.3	CG3304
Y44E3A.4	CG31012
D2030.2	CG4538
Y71A12B.1	CG10944
C43E11.11	CG6549
M01A10.3	CG6370
T19B4.3	CG18315
F32H2.4	CG9615
F28B3.8	CG2637
Y106G6H.2	CG5119
C55B7.9	CG14802
Y92H12BL.1	CG6550
Y54E10BR.3	CG11982
M01E11.2	CG11964
Y23H5B.6	CG5800
D2030.9	CG9945
B0511.13	CG8455
K03E5.1	CG32635
ZC434.5	CG5394
Y95B8A.7	CG5215
F13G3.5	CG17028
ZK858.6	CG7364
Y92H12A.2	CG7555
Y37E3.3	CG13628
F33H2.5	CG6768
B0261.2	CG5092
C25A1.3	CG3688
F53F10.5	CG10198
W02D3.12	CG7224
Y92H12A.5	CG15618
F57B10.7	CG9364
Y105E8A.19	CG4561
C30F12.1	CG10889
W02D3.2	CG9741
B0511.7	CG8980
W01B11.3	CG10206
F27C1.7	CG4307
C01H6.5	CG33183
Y47G6A.29	CG15133
Y23H5A.5	CG2987
Y54E5B.4	CG7220
C48E7.2	CG12267
B0041.5	CG8195
Y54E10BR.5	CG2358
C41G7.1	CG16725
F49B2.5	CG7873
C25A1.11	CG11987
F22G12.4	CG41099
F59A3.4	CG13189
R11A5.4	CG10924
T21E12.4	CG7507
T05E7.3	CG12272
F22D6.5	CG7028
T23D8.1	CG17697
F43G9.6	CG5747
Y87G2A.3	CG4428
F47G6.4	CG5695
K02B12.7	CG4237
F29D11.1	CG12139
F39B2.1	CG17829
Y110A7A.5	CG9115
F30F8.9	CG5989
F56H1.4	CG10370
F57B10.9	CG12001
C48B6.8	CG15666
M01B12.3	CG9881
F36A2.8	CG7933
Y48G8AL.15	CG5310
K06A5.7	CG4965
F39H2.5	CG10018
C45G3.1	CG6875
Y37H9A.3	CG4713
C32E8.11	CG9086
F57B10.10	CG13393
K07A1.7	CG15532
C30F12.2	CG8520
C34B2.8	CG3446
C46H11.11	CG32030
B0207.6	CG10222
M04C9.5	CG31711
C32E8.7	CG10566
ZK1127.5	CG11130
C56E6.1	CG31121
B0334.3	CG11208
C04G6.3	CG12110
Y48E1C.1	CG10947
C08B11.9	CG31800
M106.1	CG10212
Y48C3A.10	CG11258
F53C3.13	CG8804
D2085.5	CG2967
ZK131.9	CG17949
F10G7.2	CG7008
Y53C12A.1	CG32417
Y57A10A.28	CG4239
C56C10.9	CG31475
C06A1.5	CG1163
T01B7.4	CG17266
F10B5.2	CG12320
Y25C1A.8	CG3732
Y17G7B.12	CG6833
Y53F4B.39	CG12375
F33A8.3	CG5654
B0286.4	CG2161
Y49F6B.1	CG7405
C33F10.2	CG4041
Y51H7C.4	CG33250
C16A11.2	CG7773
F13D12.4	CG17896
Y48B6A.11	CG33182
C18A3.6	CG7576
W07E6.6	CG9843
R07G3.8	CG32066
DH11.1	CG8772
F43E2.5	CG7266
ZK970.4	CG8210
EEED8.5	CG8241
R07G3.1	CG12530
F33G12.6	CG9801
Y54G11A.2	CG4593
F13H8.2	CG8064
F32A5.6	CG4663
Y51H7C.11	CG12785
T23G7.5	CG13197
Y54G11A.11	CG40228
F41C3.4	CG32576
T22D2.1	CG10249
F59E12.4	CG4673
F33A8.4	CG12863
Y38A8.1	CG11095
F29C12.4	CG4567
F59E12.10	CG7429
Y39G8B.1	CG6084
K02C4.4	CG30147
F54A3.5	CG12479
Y48E1B.2	CG10914
Y57A10C.6	CG17597
R06F6.8	CG9063
F48A11.1	CG2666
C03H5.4	CG14507
H20J04.3	CG10949
C30B5.2	CG30423
VF13D12L.1	CG11143
E02H1.6	CG8816
C09D8.1	CG10443
T05A8.4	CG5905
C52E12.4	CG7852
F10B5.6	CG6759
F10E7.4	CG6953
Y53C12B.1	CG1671
R06A4.7	CG6502
F08D12.1	CG5434
ZK1320.7	CG8152
Y53F4B.3	CG11301
F28C6.7	CG6846
T19E10.1	CG8114
C50D2.7	CG6650
C34F11.9	CG18361
Y48E1B.1	CG13176
F59G1.5	CG3954
D2089.4	CG31000
F37B12.4	CG1945
Y57A10A.26	CG4609
K08F8.6	CG9936
T01E8.3	CG4200
B0432.2	CG1349
C56C10.1	CG12230
C08B11.3	CG3274
C56E6.6	CG4168
F07H5.2	CG14808
F54D5.8	CG10578
K08F8.2	CG14029
ZK131.5	CG17949
C05C10.6	CG5105
Y48C3A.20	CG3709
C13B4.1	CG8399
Y48E1C.3	CG11490
C41C4.4	CG4583
Y48C3A.14	CG3458
Y48C3A.18	CG33005
E02H1.3	CG3045
Y54G9A.6	CG7581
F09D1.1	CG7288
K06A1.1	CG7807
F49E12.9	CG1998
ZK930.1	CG9746
C32D5.2	CG14026
C52E12.3	CG3874
F15D4.7	CG41141
C17G10.4	CG7134
ZK546.15	CG18735
F08G2.1	CG17949
Y53F4B.18	CG8839
T14B4.1	CG18596
M110.5	CG9695
R166.4	CG14805
T02H6.2	CG2031
C14A4.1	CG2245
C04A2.7	CG14650
C34C6.6	CG14815
H20J04.6	CG8372
C26D10.6	CG16791
ZK1248.3	CG16932
F56D12.6	CG8176
Y46G5A.35	CG14130
K01C8.7	CG8026
Y17G7B.9	CG10907
F54B3.3	CG6815
B0034.3	CG11059
K10B2.1	CG3412
C47D12.6	CG5353
W01G7.3	CG6840
C04A2.1	CG5916
F28C6.3	CG2261
T01H3.2	CG32226
D1022.7	CG15667
W09G10.4	CG10986
B0228.5	CG3315
ZK546.13	CG8609
B0432.5	CG10118
T06D8.5	CG3803
Y59C2A.2	CG8405
ZK1307.5	CG32775
Y46G5A.1	CG8085
F08B1.2	CG33114
ZK1127.4	CG9286
C18H9.7	CG1909
F10E7.8	CG11526
ZK675.2	CG12189
K09E4.3	CG8067
C33C12.9	CG32951
C06C3.1	CG32156
K01C8.9	CG3983
EEED8.8	CG4098
Y17G7B.4	CG8005
T25D3.4	CG11537
F22B5.10	CG10470
C01G6.8	CG4926
ZK430.2	CG7789
F08G2.2	CG31618
K12H6.3	CG6869
Y25C1A.7	CG4645
B0304.1	CG10250
F48A11.5	CG8400
F54C9.9	CG5645
F54C9.10	CG6025
D2013.7	CG9769
T14B4.2	CG9688
B0286.3	CG3989
F28B12.2	CG8544
EEED8.9	CG4523
T15H9.7	CG4164
D2013.1	CG12156
T13C2.6	CG31094
C07E3.1	CG7238
Y17G7B.17	CG8295
C54A12.4	CG8500
C06A8.1	CG7560
ZK546.2	CG3040
F33G12.5	CG11061
T27F7.1	CG9779
C56C10.12	CG14299
F54C9.6	CG4908
T22C8.8	CG6982
F54A3.3	CG8977
C08B11.8	CG5091
F10E7.9	CG12773
R10H1.3	CG9843
F53A10.2	CG6682
D1043.1	CG18176
C23H3.3	CG12129
K06A1.5	CG31033
C06A1.6	CG31483
F42G4.3	CG32018
W02B12.9	CG4963
C56C10.10	CG1847
C01F1.2	CG8885
Y54G11A.9	CG13623
T10B9.5	CG12800
Y48E1B.3	CG3469
T01B7.5	CG4202
C44C11.1	CG1167
B0491.1	CG9865
R12C12.2	CG10225
C04H5.6	CG10689
F35D2.4	CG15923
F10E7.5	CG1381
C52E12.1	CG11414
C01B12.5	CG6264
K12D12.1	CG10223
C27H5.1	CG9296
H20J04.2	CG1966
Y46E12BL.4	CG2944
F34D6.4	CG2995
F26C11.1	CG16890
Y49F6B.2	CG1142
T07D4.4	CG17023
Y53F4B.4	CG13929
T27A1.6	CG6634
F09E5.2	CG1291
R05F9.10	CG5094
ZK1290.4	CG2380
Y54G11A.10	CG7662
T21B4.4	CG9753
T01H3.1	CG7007
Y57A10A.16	CG10153
F33H1.1	CG6312
Y38A8.2	CG11981
Y54E2A.11	CG4878
W10C6.1	CG9198
F33A8.5	CG10219
R166.2	CG3702
F09E5.5	CG5341
F10G7.4	CG17436
T25D3.2	CG3782
ZK673.2	CG6612
T20H12.2	CG9843
F10G7.1	CG7338
C50D2.9	CG7842
M106.5	CG17158
R166.1	CG15000
D2013.10	CG8408
F22B5.2	CG8636
C30B5.4	CG10466
F09E5.15	CG1274
ZK1127.9	CG33097
F19H8.3	CG6560
F22D3.2	CG8616
F57C2.5	CG3373
F09E5.8	CG1983
ZK945.3	CG1685
ZK1307.9	CG15084
ZK1067.1	CG10079
2RSSE.1	CG32149
T05H10.7	CG2818
T07D4.3	CG11680
C01G6.4	CG32850
C14A4.4	CG7292
ZK546.14	CG4510
R166.5	CG17342
R07G3.5	CG14816
M106.4	CG9242
T01D1.2	CG31761
ZK970.3	CG3034
C56C10.3	CG8055
C50D2.8	CG3198
K08F8.3	CG40305
F35D11.4	CG14434
D2089.5	CG5321
Y53F4B.15	CG11710
ZK177.5	CG18377
C56E6.5	CG11069
Y54G11A.5	CG6871
T24H10.6	CG10751
F56D1.3	CG8338
C14A4.10	CG10756
T02G5.8	CG10932
T06D8.8	CG10230
T04B8.5	CG10413
Y25C1A.13	CG9577
C04H5.1	CG12975
C26D10.2	CG7269
T06D8.10	CG10211
C56C10.13	CG40178
F12A10.1	CG9877
C24H12.4	CG1666
VF13D12L.3	CG10512
E04F6.5	CG7461
B0252.4	CG11777
Y17G7B.5	CG7538
R05H10.2	CG4806
T02H6.11	CG17856
ZK430.1	CG10805
C44B7.12	CG11994
F35H8.5	CG3151
K01C8.3	CG30446
C15F1.6	CG10849
F32A5.1	CG9638
C34C6.4	CG9517
T10B9.10	CG3050
F26H11.2	CG32346
C47G2.2	CG3668
M05D6.7	CG4335
T21B10.2	CG17654
C18E9.11	CG3024
C15F1.4	CG8190
F23F1.5	CG32297
C18E9.6	CG12157
F59E10.3	CG3948
T23G7.4	CG8843
Y53C12B.2	CG11738
B0495.8	CG7564
F46C5.8	CG11857
Y43H11AL.3	CG17704
R11F4.1	CG18374
C41C4.7	CG17119
F37H8.5	CG9427
F13H8.4	CG7540
Y48E1A.1	CG10122
F44G4.4	CG10327
C25H3.8	CG32113
F44G4.1	CG6712
Y54E2A.12	CG17883
Y46G5A.21	CG4625
C18A3.1	CG14906
R06B9.6	CG6210
ZK20.5	CG4157
F55C12.1	CG7867
T24F1.1	CG11968
T23G7.3	CG11180
C38C6.2	CG30359
C03H5.2	CG2675
F10C1.5	CG15504
C32D5.9	CG32672
W06B4.2	CG6218
T05H10.6	CG7010
F07F6.4	CG6838
F59B10.1	CG3328
Y54G11A.8	CG15173
M03A1.1	CG1511
ZC101.3	CG11495
Y49F6B.4	CG18005
Y46G5A.12	CG14542
T13H5.7	CG13690
C52E12.2	CG8566
Y17G7B.18	CG1239
C25H3.3	CG16986
B0432.4	CG1907
Y17G7B.2	CG6677
F19H8.1	CG4104
W03H9.4	CG1676
Y48C3A.16	CG11858
Y57A10A.15	CG8987
W02B12.8	CG6811
ZK1321.2	CG12348
R05F9.1	CG1216
R53.3	CG31753
T02G5.5	CG9843
C17G10.9	CG5642
R166.3	CG5902
C08B11.7	CG3431
T13H5.1	CG7180
ZK1067.5	CG1756
Y39G8C.1	CG3291
D2085.3	CG3806
F18A1.5	CG9633
T13C2.4	CG14216
Y54G9A.4	CG9428
E02H1.1	CG11837
R06F6.1	CG11886
F13H8.10	CG14670
R03C1.3	CG13475
K06A1.6	CG10966
T23G7.1	CG4654
F59G1.3	CG5625
F13D12.2	CG10160
C26D10.1	CG10480
Y17G7B.10	CG8080
F28C6.6	CG17170
F56D12.4	CG1200
C09G5.2	CG7265
C18E9.2	CG4758
Y48B6A.3	CG10354
ZK945.8	CG13994
ZK970.2	CG5045
C14A4.14	CG12261
F09E5.1	CG10261
B0432.13	CG5140
C01B12.6	CG9843
F28B12.3	CG6386
F07F6.6	CG2902
C17G10.2	CG3189
C47G2.3	CG31229
W09B6.1	CG11198
F23F1.8	CG3455
Y38A8.3	CG12717
F33A8.1	CG12750
W03C9.3	CG5915
F14E5.2	CG33214
ZK1307.6	CG3000
F45H10.1	CG4685
T14D7.1	CG3926
C08H9.3	CG4542
Y62F5A.1	CG13867
F54D5.11	CG1276
B0228.7	CG4802
C29H12.2	CG10007
Y57G7A.10	CG17556
T05H10.1	CG5486
Y57A10A.19	CG7971
R12C12.1	CG3999
F55C12.5	CG5741
ZK1320.12	CG7128
F31E8.3	CG10604
Y110A2AM.3	CG5823
F59E10.2	CG7747
T24H7.1	CG15081
C01B12.3	CG10173
Y51H1A.3	CG3192
E04F6.15	CG7221
Y17G7B.15	CG6742
F34D6.3	CG9637
F49C5.4	CG4629
W02B12.10	CG4045
C52A11.4	CG12021
T24B8.2	CG5498
M176.2	CG32495
Y110A2AR.3	CG9132
F54C9.5	CG17489
F21H12.1	CG5585
T10B9.2	CG10242
M28.5	CG3949
W09H1.5	CG16935
T02H6.1	CG10220
EEED8.6	CG31019
R06F6.9	CG13890
C44B7.9	CG12703
C15F1.7	CG11793
F56D12.1	CG7145
W07E6.2	CG2863
Y48B6A.6	CG10641
C56C10.7	CG4953
F59E10.1	CG3041
C07E3.2	CG9246
B0334.5	CG15738
C33B4.3	CG30483
T08H4.1	CG7323
F41G3.12	CG33466
T13H5.8	CG4332
C14A4.3	CG11851
F56D1.6	CG14904
Y25C1A.5	CG6223
C09F9.2	CG12781
D2013.9	CG1550
ZK1248.14	CG3869
F40F8.9	CG4279
Y110A2AL.13	CG17051
B0495.5	CG8613
R12C12.6	CG1161
T02G5.9	CG12141
C34C6.5	CG1747
F52H3.5	CG14105
Y53F4B.21	CG13957
ZK669.4	CG5599
E04F6.2	CG17349
H20J04.8	CG1406
F43G6.1	CG2990
F56D1.4	CG10975
T13H5.5	CG10757
K01A2.5	CG5377
K07E8.7	CG31719
T26C5.3	CG9706
F52H3.2	CG4610
Y53C12A.3	CG2006
F10B5.4	CG9398
C14A4.11	CG5073
T10B9.8	CG11466
T09A5.6	CG5057
Y46G5A.5	CG9245
B0286.2	CG8639
D1069.3	CG6406
T07D3.9	CG1635
ZK177.8	CG9670
F45E12.2	CG31256
F10B5.9	CG13999
Y57A10A.29	CG14757
C32D5.12	CG7724
W07E6.4	CG16941
F11G11.7	CG8531
T24F1.2	CG7744
K08F8.4	CG7399
F59G1.7	CG8971
T01E8.6	CG32531
F40H3.5	CG7890
C14A4.5	CG4043
K04B12.3	CG6729
R06A4.4	CG7398
F26C11.2	CG6269
F53G2.6	CG2848
F59E12.5	CG4673
Y17G7B.3	CG4365
C25H3.9	CG9762
Y81G3A.3	CG1609
T06D8.2	CG10137
C27D6.4	CG7450
Y46E12BL.2	CG2691
F43E2.2	CG31237
D2089.1	CG4602
C27A2.1	CG32438
ZK20.3	CG1836
F56D12.5	CG4170
C29H12.1	CG10092
F45E10.1	CG10662
H17B01.1	CG1086
F14F11.1	CG2822
Y51H7C.6	CG7456
ZC101.2	CG7981
F44G4.8	CG1817
C26D10.3	CG10721
ZK20.4	CG13865
F07A11.5	CG13369
Y46G5A.31	CG6904
F08G2.3	CG31613
W06B4.3	CG3093
EEED8.16	CG5555
F35D2.5	CG1976
F37B12.2	CG2259
C47D12.1	CG2905
C50D2.2	CG13248
F31E8.2	CG3139
D2013.5	CG8479
C09H10.3	CG9140
B0286.5	CG1132
F09E5.3	CG8525
Y46G5A.13	CG5422
K07D4.3	CG18174
W10D9.4	CG10447
F33G12.3	CG13886
C08B11.4	CG3106
B0495.2	CG4268
F59A6.1	CG4720
F10B5.5	CG31453
C14A4.2	CG3633
R05H5.5	CG32442
F28C6.8	CG10371
T24H10.1	CG3710
C27A2.2	CG7434
R53.2	CG5757
T27F7.3	CG12006
ZK84.1	CG11584
C08B11.6	CG11678
Y48E1C.2	CG11596
C17G10.8	CG5590
K07D4.7	CG3799
Y53F4B.22	CG6174
Y51H1A.1	CG6613
Y48C3A.7	CG8571
T08H4.3	CG7018
C47D12.8	CG3697
Y110A2AL.12	CG18173
T01B7.3	CG17515
C06A8.6	CG5851
C44B7.7	CG4306
K10B2.4	CG10674
F10G7.10	CG1530
ZK1290.12	CG4637
ZK430.7	CG7275
F15D4.3	CG6878
Y17G7B.7	CG2171
F07A11.2	CG12449
K09E4.2	CG4084
B0491.7	CG31289
F09E5.17	CG30498
R06A4.8	CG9485
M110.4	CG10811
EEED8.7	CG5442
C47D12.7	CG7210
M110.3	CG9855
F43E2.7	CG6851
W09H1.6	CG5335
E04D5.1	CG7414
C47G2.4	CG8135
W09B6.2	CG32211
C01F1.6	CG5742
C18A3.3	CG1542
C44B7.2	CG9218
C47G2.5	CG10289
T05C1.4	CG8809
W03C9.4	CG32466
F33G12.2	CG4935
F10B5.8	CG1972
K10H10.1	CG15438
R06F6.2	CG32350
F54D5.12	CG3835
F28C6.4	CG2144
ZK1290.2	CG9122
F59A6.9	CG8729
E04F6.11	CG31116
Y54E2A.6	CG5205
K10B4.3	CG8624
C34F11.3	CG32626
Y46G5A.2	CG5037
T05H10.5	CG9934
C27H5.7	CG4525
ZK673.7	CG9073
F32A11.2	CG7825
Y46G5A.4	CG5931
ZK930.2	CG13001
D2089.3	CG11755
D2085.6	CG6401
Y48B6A.13	CG8239
C25H3.4	CG31426
Y53F4B.13	CG6379
H17B01.4	CG2943
R153.1	CG32498
F29C12.2	CG8002
F33H1.3	CG2685
F45E12.1	CG1696
W07A12.4	CG1841
T06D8.6	CG6022
C01F1.1	CG10281
ZK1067.2	CG6204
B0334.4	CG8806
F21H12.6	CG3991
C13B4.2	CG5384
F22B5.1	CG7435
F56D1.7	CG4760
D2013.2	CG5168
R07G3.3	CG8274
W02B12.3	CG10851
R53.6	CG9187
D2085.1	CG18572
D1022.8	CG32698
E02H1.2	CG7488
K10G6.1	CG11921
C32D5.3	CG8739
C50D2.5	CG13298
F18C5.3	CG4554
ZK632.4	CG8417
T04A8.4	CG3630
ZC84.2	CG7779
F26F4.12	CG4140
ZK353.7	CG6136
Y39A1A.22	CG7536
F56A8.7	CG31136
Y92C3B.2	CG9998
C30C11.4	CG6603
Y71H2AM.17	CG7055
Y111B2A.11	CG7776
K12H4.1	CG17228
C26E6.4	CG3180
Y76A2A.2	CG1886
K12H4.8	CG4792
ZK637.3	CG7739
ZK688.8	CG31651
K10D2.1	CG12153
ZC395.7	CG8891
F37A4.8	CG8625
C13B9.2	CG9886
F34D10.2	CG3658
D2045.9	CG31915
R151.6	CG14899
K01G5.10	CG15912
F13B10.2	CG4863
R07E5.1	CG8833
T28A8.7	CG11482
R107.8	CG3936
Y53G8AR.2	CG7036
F35G12.8	CG11397
C05D10.3	CG2759
Y82E9BR.14	CG6299
T12D8.3	CG33071
R17.2	CG31759
Y32H12A.4	CG10574
Y56A3A.19	CG9160
F10C5.2	CG9723
F22B7.10	CG6659
F40G9.11	CG3350
C16C10.8	CG12909
ZK637.7	CG3480
M01G5.3	CG32795
Y39A3CL.2	CG31302
C48D5.1	CG1864
F25B5.7	CG4211
F54C8.5	CG1081
F47D12.1	CG7918
C16C10.1	CG2616
Y41C4A.4	CG6103
T21C12.2	CG11796
Y75B8A.31	CG10038
Y79H2A.11	CG17528
K03H1.2	CG32604
R01H2.5	CG3495
Y39A1C.2	CG5087
C35D10.2	CG11546
Y53G8B.4	CG12292
C07H6.5	CG4916
C16A3.9	CG13389
F09G8.3	CG2957
ZK688.3	CG5793
C35D10.10	CG11007
W09D6.6	CG4225
Y47D3A.14	CG10927
T27E9.3	CG8203
F30H5.1	CG2708
Y55B1BM.1	CG9126
Y111B2A.15	CG32632
T20H4.4	CG12598
Y53G8AR.8	CG4042
Y47D3A.26	CG9802
T10F2.3	CG11023
F57B9.10	CG10149
Y54H5A.4	CG17683
C05D11.8	CG3558
Y39A1A.14	CG3527
Y75B8A.24	CG10260
F26F4.3	CG1697
C05D11.5	CG2227
M88.5	CG1691
B0523.5	CG1484
F40G9.2	CG9065
M03C11.8	CG5899
F57B9.2	CG1884
Y71H2B.2	CG8069
Y43F4B.6	CG8590
T05G5.5	CG1939
F53A2.5	CG4185
K11H3.7	CG8713
F01F1.10	CG5613
Y53G8AR.7	CG8596
ZK520.4	CG1512
Y43F4B.5	CG8073
B0464.2	CG2469
F37C12.2	CG15626
T19C3.8	CG10376
K10D2.6	CG11567
C34E10.4	CG7441
F25B5.4	CG11624
Y39A1A.15	CG31811
T07C4.9	CG9968
ZK1128.6	CG16833
C46F11.6	CG9038
R10E4.5	CG9272
W09D10.1	CG8243
Y82E9BR.18	CG11847
Y71H2AM.8	CG32732
C18F10.7	CG15118
R05D3.4	CG10542
F08F8.7	CG30499
Y71H2AR.3	CG3781
R05D3.11	CG30426
C06E1.10	CG3228
C28H8.1	CG17252
F42H10.3	CG3849
C28H8.11	CG2155
Y119D3B.16	CG6949
Y39A1A.8	CG8717
Y66D12A.22	CG9878
F01F1.1	CG6700
Y42G9A.3	CG32687
C27F2.5	CG6637
C38H2.1	CG32506
F17C8.1	CG9210
C07H6.4	CG9346
T04A8.7	CG33138
ZK643.8	CG13214
W06E11.4	CG8549
ZK632.8	CG7197
ZK783.4	CG10897
Y39E4B.7	CG32705
Y50D7A.4	CG12202
C07A9.4	CG12376
F58A4.9	CG10685
F56F11.3	CG33473
B0361.7	CG7899
T20B12.3	CG2875
F45G2.9	CG11447
ZK1010.3	CG6480
B0303.7	CG7129
K08E3.7	CG10523
F45H7.2	CG31319
R10E11.3	CG7023
C07G2.3	CG8439
M01F1.7	CG11111
Y111B2A.20	CG5802
F25B5.3	CG3362
F54C4.2	CG12372
Y54F10AM.10	CG17766
R02F2.4	CG7252
Y48A6B.3	CG5258
M88.7	CG3420
R107.2	CG10424
ZK512.4	CG8268
C38D4.5	CG40494
ZK370.4	CG2212
K06H7.6	CG3060
F09F7.4	CG5044
F37C12.12	CG18547
C44B9.1	CG4996
ZC482.1	CG17336
R148.5	CG12581
Y71H2AM.1	CG4933
R74.5	CG32062
T04A8.12	CG3876
B0412.1	CG4952
Y37D8A.13	CG9163
R13A5.9	CG12858
Y47D3B.4	CG3655
Y71H2AM.10	CG14446
Y52D3.1	CG40293
C05D2.8	CG3706
R07E5.10	CG3260
R01H10.6	CG1126
F55H2.6	CG8443
Y66D12A.14	CG3331
Y56A3A.22	CG14613
M142.4	CG2328
R151.2	CG6767
C56G2.15	CG8481
F35G12.7	CG11590
C39B5.6	CG5463
F45G2.4	CG9543
M88.2	CG13037
C38D4.8	CG7735
C44B11.1	CG10257
F57B9.7	CG8578
C09E7.3	CG7607
Y39A3B.5	CG32540
Y50D7A.7	CG10253
Y82E9BR.15	CG9291
ZK1098.3	CG9247
C50C3.6	CG8877
F45G2.6	CG3048
B0285.4	CG3793
C27F2.2	CG1517
C16C10.10	CG1532
F43C1.2	CG12559
H06I04.3	CG8939
C02F5.4	CG9018
F01F1.7	CG10333
Y53G8AR.3	CG2849
C18D11.2	CG8814
K01G5.8	CG15432
R10E4.2	CG32423
C54C6.6	CG5343
C30A5.7	CG9151
H09G03.2	CG31304
K11H3.3	CG31305
ZK370.3	CG10971
T15B12.1	CG3960
Y47D3A.23	CG8182
T20B12.6	CG18362
F40F12.5	CG5603
ZC395.6	CG31381
ZK637.1	CG4324
C16A3.8	CG31671
ZK1128.2	CG7544
Y43F4B.4	CG8722
Y111B2A.12	CG5114
F45G2.10	CG7949
ZC97.1	CG8004
Y76A2B.5	CG12118
Y39A1A.23	CG3945
C35D10.16	CG5972
Y76A2B.1	CG4532
Y37D8A.22	CG32675
Y75B8A.30	CG32505
Y70G10A.3	CG31634
C56G7.1	CG3595
F42H10.7	CG1474
Y56A3A.1	CG8426
F13B10.1	CG7915
C40H1.1	CG5735
C26E6.3	CG14213
C16C10.2	CG1789
K04G7.3	CG10392
C30C11.1	CG12220
Y39A3CR.3	CG8325
Y92C3B.3	CG3129
Y48G9A.1	CG17514
R151.7	CG3152
T16H12.5	CG9924
R08D7.1	CG13625
Y49E10.15	CG18591
F54E7.1	CG7853
B0280.1	CG18627
Y119D3B.17	CG7437
R13A5.5	CG1264
F37A4.2	CG8441
F54F2.9	CG7556
T08A11.2	CG2807
F48E8.6	CG16940
F54G8.2	CG18654
T05G5.6	CG6543
F54D8.3	CG3752
C05H8.1	CG17698
R144.9	CG6884
T20G5.6	CG8394
C16A3.1	CG3753
C29E4.3	CG9999
F02A9.4	CG3267
M01F1.10	CG1116
T28D6.7	CG6565
ZK1058.3	CG9232
F37A8.5	CG15309
F28F5.3	CG31534
F37C12.7	CG8732
C23G10.7	CG9386
D2045.8	CG10465
K02D10.1	CG9212
T17E9.1	CG14217
M03C11.5	CG3499
H38K22.1	CG17509
C02F5.9	CG4097
ZK632.2	CG7706
C32A3.3	CG11448
T26A5.7	CG3307
K03H1.5	CG31004
Y40D12A.1	CG5032
Y47D3B.7	CG8522
K01A11.2	CG17219
C24H11.7	CG8487
T27E9.2	CG30354
R01H2.6	CG5788
C26E6.8	CG7828
Y54F10AM.5	CG3683
F44B9.4	CG6292
Y79H2A.6	CG8978
T16H12.4	CG11115
BE0003N10.2	CG3208
C16A3.10	CG8782
T04A8.11	CG3109
W09D10.4	CG12091
F10F2.2	CG9127
C28H8.12	CG8269
Y67D2.6	CG3225
B0336.6	CG9749
R02F2.5	CG9184
C02C2.5	CG6279
K08E3.6	CG13345
T12D8.6	CG3201
C30D11.1	CG3182
R13A5.1	CG8743
W03A3.1	CG4136
ZC155.7	CG1467
Y50D7A.3	CG1830
ZK1098.1	CG3542
C45G9.2	CG10495
F47D12.4	CG12223
K06H7.4	CG11628
Y37D8A.23	CG14994
ZK637.8	CG1709
F54F2.8	CG5325
ZK1128.5	CG4303
C26E6.6	CG8288
T04C9.1	CG8948
C36E8.1	CG3278
ZK637.5	CG1598
C34E10.3	CG12753
T24G10.2	CG1240
F08F8.8	CG7700
Y39E4B.8	CG32600
K02F3.11	CG16788
Y71H2AM.9	CG8632
F26F4.7	CG12218
Y71H2B.10	CG12532
R12B2.2	CG9356
ZK637.11	CG1395
T19C3.4	CG30193
C35D10.4	CG32649
C13B9.3	CG14813
Y54F10BM.14	CG9548
F57B9.1	CG31472
F57B9.6	CG9075
Y39A1A.5	CG9139
R01H10.1	CG5923
Y111B2A.19	CG8428
Y56A3A.13	CG7067
F53A3.7	CG12379
F35G12.6	CG4766
F56D2.6	CG11107
M03C11.2	CG11403
K06H7.9	CG5919
F44E2.6	CG6584
Y47D3A.17	CG6708
Y71H2AM.23	CG6050
B0393.2	CG8449
T20G5.2	CG3861
C24A1.2	CG32180
ZK632.12	CG14782
F52C9.3	CG31873
B0361.8	CG11306
F58A4.8	CG17566
T07C4.1	CG3593
T03F6.3	CG6957
M01F1.1	CG13431
H06I04.2	CG9943
T12A2.7	CG4980
T28D6.6	CG8340
F21H11.3	CG3578
F55H2.5	CG1275
ZK353.1	CG14939
F01F1.2	CG17996
C30A5.3	CG3403
F37A4.7	CG11556
Y56A3A.18	CG3224
Y75B8A.14	CG2656
C28A5.4	CG3629
R74.6	CG3959
C16A3.6	CG10648
C08C3.3	CG1028
F56C9.1	CG6593
ZK512.6	CG9887
K10G9.3	CG14789
D2007.5	CG7331
W06E11.5	CG5938
K04G7.4	CG6343
Y56A3A.2	CG8988
F31E3.4	CG8232
F55H2.2	CG8186
C24H11.6	CG9240
Y111B2A.17	CG11887
C24A1.3	CG18492
Y111B2A.13	CG5163
F44B9.8	CG5313
T17E9.2	CG7436
T07C4.11	CG7200
H10E21.5	CG2679
H38K22.2	CG7427
Y55B1BR.4	CG30021
ZK632.11	CG4622
Y54F10AM.4	CG11387
ZK1010.1	CG2960
T10F2.1	CG6778
Y56A3A.17	CG2158
Y75B8A.5	CG1504
R13F6.10	CG4845
T05G5.8	CG3338
B0280.9	CG7989
B0285.5	CG3194
Y39A1A.1	CG11975
F58A4.6	CG12123
F37A4.1	CG1309
F37C12.13	CG9606
ZK757.4	CG1407
T26A5.4	CG18012
F58A4.4	CG7108
B0336.9	CG3019
T26G10.1	CG9253
Y39A3CL.4	CG4658
C14B9.8	CG7766
C06G4.2	CG8107
T20G5.9	CG30176
F14F7.3	CG3616
K08E5.3	CG33196
H14E04.5	CG7281
Y67D2.2	CG3016
F10E9.6	CG11940
ZK328.1	CG8334
Y71H2AM.2	CG6707
C28H8.6	CG31794
C36A4.4	CG9535
F23H11.4	CG4937
F26F4.10	CG9020
Y49E10.23	CG4925
T07C4.7	CG6666
F01F1.8	CG8231
W09D6.1	CG13401
Y49E10.20	CG2727
F35G12.4	CG9062
ZK1128.1	CG17726
F43D9.3	CG3539
Y53G8AR.5	CG13344
Y49E10.11	CG17034
F53A3.2	CG7143
Y47D3A.29	CG6349
T02C12.1	CG7438
R151.3	CG11522
F54F2.1	CG9623
F56A8.6	CG7697
Y45F3A.2	CG9100
K10F12.4	CG6781
Y71H2AM.6	CG5629
C30C11.2	CG10484
R10E11.4	CG11780
Y66D12A.9	CG1591
F08F8.3	CG11759
Y66D12A.23	CG6796
C27F2.8	CG8370
T23G5.5	CG8380
K02D10.5	CG11173
C56G2.7	CG13349
B0336.2	CG8385
R02F2.9	CG6094
Y37D8A.18	CG4247
C02D5.2	CG9796
ZK1098.4	CG7883
E03A3.2	CG4879
ZK652.10	CG12162
F54H12.6	CG6341
R10E12.1	CG12876
F54C4.1	CG5242
Y48G9A.4	CG32138
C05D11.11	CG3011
Y54F10AL.1	CG4196
Y119D3B.14	CG31159
ZK1098.7	CG31842
C26E6.12	CG10628
ZK1098.10	CG8110
F52C9.7	CG2843
ZK1236.7	CG5862
Y67D2.1	CG8432
Y50D7A.6	CG10642
C23G10.4	CG11888
F48E8.7	CG9772
F58B6.2	CG32384
ZK370.2	CG12399
ZK637.9	CG14721
F54F2.2	CG1070
C16C10.6	CG15747
T20G5.1	CG9012
T26A5.6	CG11178
R144.2	CG10228
ZK686.3	CG7830
F21H11.2	CG32045
F23F12.6	CG16916
F52C9.8	CG12877
C34C12.8	CG6155
F11H8.4	CG1768
Y37D8A.9	CG6363
M03C11.7	CG7757
ZK112.2	CG10719
B0412.3	CG17569
B0464.9	CG5068
R10F2.5	CG13178
Y75B8A.22	CG7855
ZK688.6	CG2493
C23G10.2	CG15261
H14A12.2	CG4094
T04A8.10	CG11839
ZK328.4	CG14814
F59A2.4	CG5970
F54G8.4	CG15105
T20B12.2	CG9874
Y47D3A.16	CG10539
Y54H5A.1	CG12792
C06E1.3	CG4482
ZK353.9	CG6153
F09G8.5	CG14995
F22B7.5	CG5504
B0393.1	CG14792
W06F12.1	CG7892
F37C12.1	CG8435
T07A5.2	CG9773
D2045.6	CG1877
T20G5.5	CG3427
Y47D3A.27	CG5198
M142.6	CG16807
Y48A6B.5	CG6249
F09F7.7	CG4036
Y56A3A.20	CG5684
T03F6.2	CG2790
[truncated: 2,354 more rows]

## Sheet: MouseFly Reciprocal
Mouse Ensembl Gene ID	fly Ensembl Gene ID
ENSMUSG00000000001	CG10060
ENSMUSG00000000028	CG3658
ENSMUSG00000000078	CG33473
ENSMUSG00000000085	CG9495
ENSMUSG00000000088	CG14724
ENSMUSG00000000093	CG3578
ENSMUSG00000000131	CG3923
ENSMUSG00000000168	CG5261
ENSMUSG00000000171	CG10219
ENSMUSG00000000184	CG9096
ENSMUSG00000000194	CG12121
ENSMUSG00000000197	CG1517
ENSMUSG00000000202	CG1841
ENSMUSG00000000214	CG10118
ENSMUSG00000000247	CG8376
ENSMUSG00000000263	CG7535
ENSMUSG00000000276	CG8657
ENSMUSG00000000278	CG3344
ENSMUSG00000000282	CG13316
ENSMUSG00000000295	CG11050
ENSMUSG00000000296	CG5174
ENSMUSG00000000339	CG4061
ENSMUSG00000000340	CG5599
ENSMUSG00000000355	CG5941
ENSMUSG00000000384	CG13850
ENSMUSG00000000392	CG32145
ENSMUSG00000000399	CG6020
ENSMUSG00000000420	CG31651
ENSMUSG00000000435	CG10250
ENSMUSG00000000441	CG2845
ENSMUSG00000000531	CG6619
ENSMUSG00000000538	CG3529
ENSMUSG00000000563	CG8189
ENSMUSG00000000568	CG16901
ENSMUSG00000000628	CG3001
ENSMUSG00000000631	CG31045
ENSMUSG00000000693	CG4402
ENSMUSG00000000738	CG2658
ENSMUSG00000000751	CG9633
ENSMUSG00000000759	CG10988
ENSMUSG00000000776	CG5147
ENSMUSG00000000787	CG9748
ENSMUSG00000000794	CG10706
ENSMUSG00000000823	CG16886
ENSMUSG00000000826	CG6395
ENSMUSG00000000884	CG13192
ENSMUSG00000000889	CG1543
ENSMUSG00000000902	CG1064
ENSMUSG00000000915	CG10971
ENSMUSG00000000916	CG5558
ENSMUSG00000000942	CG2189
ENSMUSG00000000948	CG5352
ENSMUSG00000000957	CG4859
ENSMUSG00000000959	CG6404
ENSMUSG00000000976	CG16989
ENSMUSG00000001016	CG5641
ENSMUSG00000001036	CG8532
ENSMUSG00000001039	CG14870
ENSMUSG00000001052	CG1472
ENSMUSG00000001056	CG5258
ENSMUSG00000001082	CG5760
ENSMUSG00000001095	CG3979
ENSMUSG00000001098	CG10465
ENSMUSG00000001100	CG12162
ENSMUSG00000001105	CG30441
ENSMUSG00000001120	CG7437
ENSMUSG00000001123	CG11372
ENSMUSG00000001134	CG15266
ENSMUSG00000001150	CG32562
ENSMUSG00000001157	CG8411
ENSMUSG00000001158	CG18426
ENSMUSG00000001175	CG8472
ENSMUSG00000001211	CG4729
ENSMUSG00000001280	CG5669
ENSMUSG00000001285	CG11980
ENSMUSG00000001289	CG7048
ENSMUSG00000001300	CG1862
ENSMUSG00000001305	CG3817
ENSMUSG00000001323	CG8129
ENSMUSG00000001366	CG5961
ENSMUSG00000001376	CG4996
ENSMUSG00000001380	CG6335
ENSMUSG00000001383	CG11586
ENSMUSG00000001403	CG10682
ENSMUSG00000001415	CG8954
ENSMUSG00000001416	CG8977
ENSMUSG00000001417	CG7499
ENSMUSG00000001424	CG7008
ENSMUSG00000001440	CG2637
ENSMUSG00000001441	CG1009
ENSMUSG00000001445	CG11488
ENSMUSG00000001472	CG7927
ENSMUSG00000001482	CG11534
ENSMUSG00000001496	CG17594
ENSMUSG00000001497	CG9610
ENSMUSG00000001507	CG1771
ENSMUSG00000001524	CG7764
ENSMUSG00000001542	CG32217
ENSMUSG00000001566	CG8254
ENSMUSG00000001569	CG9004
ENSMUSG00000001627	CG31694
ENSMUSG00000001632	CG1845
ENSMUSG00000001663	CG1702
ENSMUSG00000001665	CG1681
ENSMUSG00000001670	CG1461
ENSMUSG00000001674	CG6375
ENSMUSG00000001687	CG9038
ENSMUSG00000001707	CG30185
ENSMUSG00000001741	CG6741
ENSMUSG00000001751	CG13397
ENSMUSG00000001755	CG10575
ENSMUSG00000001761	CG11561
ENSMUSG00000001763	CG4591
ENSMUSG00000001767	CG3193
ENSMUSG00000001768	CG33175
ENSMUSG00000001774	CG6198
ENSMUSG00000001783	CG9987
ENSMUSG00000001785	CG6751
ENSMUSG00000001815	CG2328
ENSMUSG00000001833	CG8705
ENSMUSG00000001855	CG3820
ENSMUSG00000001891	CG4347
ENSMUSG00000001909	CG6388
ENSMUSG00000001911	CG2380
ENSMUSG00000001924	CG1782
ENSMUSG00000001930	CG7002
ENSMUSG00000001962	CG12259
ENSMUSG00000001983	CG4957
ENSMUSG00000001986	CG4481
ENSMUSG00000002010	CG5028
ENSMUSG00000002014	CG9035
ENSMUSG00000002015	CG13887
ENSMUSG00000002017	CG5913
ENSMUSG00000002028	CG8651
ENSMUSG00000002031	CG15161
ENSMUSG00000002052	CG12225
ENSMUSG00000002057	CG4029
ENSMUSG00000002058	CG1659
ENSMUSG00000002059	CG7980
ENSMUSG00000002064	CG11999
ENSMUSG00000002068	CG3938
ENSMUSG00000002102	CG10370
ENSMUSG00000002103	CG7899
ENSMUSG00000002104	CG1909
ENSMUSG00000002105	CG7816
ENSMUSG00000002107	CG31761
ENSMUSG00000002108	CG1765
ENSMUSG00000002129	CG16941
ENSMUSG00000002210	CG3857
ENSMUSG00000002221	CG32133
ENSMUSG00000002222	CG3295
ENSMUSG00000002227	CG11513
ENSMUSG00000002228	CG17598
ENSMUSG00000002280	CG17683
ENSMUSG00000002297	CG5813
ENSMUSG00000002307	CG9537
ENSMUSG00000002319	CG32165
ENSMUSG00000002343	CG5721
ENSMUSG00000002346	CG4241
ENSMUSG00000002372	CG10225
ENSMUSG00000002379	CG9350
ENSMUSG00000002395	CG14181
ENSMUSG00000002416	CG40002
ENSMUSG00000002455	CG6841
ENSMUSG00000002475	CG8058
ENSMUSG00000002477	CG10753
ENSMUSG00000002489	CG5406
ENSMUSG00000002496	CG6975
ENSMUSG00000002504	CG10939
ENSMUSG00000002524	CG12085
ENSMUSG00000002546	CG11061
ENSMUSG00000002580	CG15456
ENSMUSG00000002608	CG7810
ENSMUSG00000002636	CG10686
ENSMUSG00000002658	CG10281
ENSMUSG00000002660	CG5045
ENSMUSG00000002661	CG14130
ENSMUSG00000002679	CG9473
ENSMUSG00000002718	CG13281
ENSMUSG00000002728	CG14222
ENSMUSG00000002741	CG1515
ENSMUSG00000002763	CG30019
ENSMUSG00000002767	CG7636
ENSMUSG00000002769	CG6188
ENSMUSG00000002778	CG5183
ENSMUSG00000002797	CG4306
ENSMUSG00000002804	CG31063
ENSMUSG00000002812	CG1484
ENSMUSG00000002814	CG10123
ENSMUSG00000002820	CG6194
ENSMUSG00000002825	CG4947
ENSMUSG00000002835	CG12109
ENSMUSG00000002845	CG13016
ENSMUSG00000002846	CG9852
ENSMUSG00000002870	CG7538
ENSMUSG00000002881	CG15000
ENSMUSG00000002900	CG7123
ENSMUSG00000002948	CG4353
ENSMUSG00000002949	CG11779
ENSMUSG00000002957	CG4260
ENSMUSG00000002963	CG9601
ENSMUSG00000002968	CG12254
ENSMUSG00000002997	CG15862
ENSMUSG00000003033	CG9388
ENSMUSG00000003037	CG8287
ENSMUSG00000003068	CG9374
ENSMUSG00000003072	CG2968
ENSMUSG00000003099	CG8402
ENSMUSG00000003119	CG7597
ENSMUSG00000003123	CG11055
ENSMUSG00000003131	CG8962
ENSMUSG00000003135	CG13567
ENSMUSG00000003178	CG33208
ENSMUSG00000003199	CG4751
ENSMUSG00000003200	CG14296
ENSMUSG00000003208	CG8435
ENSMUSG00000003226	CG11856
ENSMUSG00000003228	CG17998
ENSMUSG00000003233	CG18361
ENSMUSG00000003234	CG9330
ENSMUSG00000003235	CG3806
ENSMUSG00000003279	CG8390
ENSMUSG00000003299	CG5818
ENSMUSG00000003308	CG3962
ENSMUSG00000003316	CG33214
ENSMUSG00000003348	CG4946
ENSMUSG00000003354	CG30259
ENSMUSG00000003360	CG10333
ENSMUSG00000003363	CG9248
ENSMUSG00000003380	CG1418
ENSMUSG00000003402	CG6453
ENSMUSG00000003421	CG6179
ENSMUSG00000003423	CG5792
ENSMUSG00000003426	CG1475
ENSMUSG00000003429	CG8857
ENSMUSG00000003435	CG7626
ENSMUSG00000003437	CG2503
ENSMUSG00000003438	CG2713
ENSMUSG00000003444	CG13201
ENSMUSG00000003452	CG6605
ENSMUSG00000003458	CG7012
ENSMUSG00000003464	CG5325
ENSMUSG00000003476	CG8422
ENSMUSG00000003484	CG3466
ENSMUSG00000003500	CG1799
ENSMUSG00000003526	CG1417
ENSMUSG00000003527	CG1474
ENSMUSG00000003528	CG31305
ENSMUSG00000003531	CG33088
ENSMUSG00000003545	CG15509
ENSMUSG00000003549	CG10215
ENSMUSG00000003585	CG13893
ENSMUSG00000003623	CG12428
ENSMUSG00000003660	CG5931
ENSMUSG00000003662	CG12797
ENSMUSG00000003673	CG14476
ENSMUSG00000003678	CG9904
ENSMUSG00000003682	CG32775
ENSMUSG00000003687	CG11901
ENSMUSG00000003693	CG31155
ENSMUSG00000003731	CG8548
ENSMUSG00000003778	CG14514
ENSMUSG00000003808	CG2263
ENSMUSG00000003809	CG9547
ENSMUSG00000003810	CG6498
ENSMUSG00000003812	CG7780
ENSMUSG00000003813	CG1836
ENSMUSG00000003814	CG9429
ENSMUSG00000003847	CG11172
ENSMUSG00000003848	CG2972
ENSMUSG00000003865	CG6904
ENSMUSG00000003868	CG9750
ENSMUSG00000003923	CG4217
ENSMUSG00000003949	CG17888
ENSMUSG00000003955	CG9231
ENSMUSG00000003970	CG1263
ENSMUSG00000003974	CG11144
ENSMUSG00000004018	CG12812
ENSMUSG00000004054	CG2272
ENSMUSG00000004069	CG5504
ENSMUSG00000004071	CG32280
ENSMUSG00000004096	CG12135
ENSMUSG00000004100	CG5786
ENSMUSG00000004103	CG10881
ENSMUSG00000004113	CG1522
ENSMUSG00000004207	CG12070
ENSMUSG00000004233	CG7441
ENSMUSG00000004263	CG6964
ENSMUSG00000004264	CG15081
ENSMUSG00000004268	CG3527
ENSMUSG00000004270	CG9655
ENSMUSG00000004278	CG15387
ENSMUSG00000004285	CG8210
ENSMUSG00000004319	CG5284
ENSMUSG00000004347	CG14940
ENSMUSG00000004356	CG4554
ENSMUSG00000004364	CG11861
ENSMUSG00000004393	CG1666
ENSMUSG00000004394	CG33104
ENSMUSG00000004455	CG6593
ENSMUSG00000004460	CG4164
ENSMUSG00000004508	CG1044
ENSMUSG00000004570	CG13827
ENSMUSG00000004591	CG2049
ENSMUSG00000004610	CG7834
ENSMUSG00000004631	CG7851
ENSMUSG00000004633	CG3208
ENSMUSG00000004637	CG7221
ENSMUSG00000004642	CG11886
ENSMUSG00000004667	CG11979
ENSMUSG00000004748	CG7772
ENSMUSG00000004768	CG2108
ENSMUSG00000004771	CG5771
ENSMUSG00000004788	CG2677
ENSMUSG00000004789	CG5214
ENSMUSG00000004815	CG31140
ENSMUSG00000004843	CG4618
ENSMUSG00000004846	CG6199
ENSMUSG00000004880	CG17952
ENSMUSG00000004895	CG17249
ENSMUSG00000004896	CG2906
ENSMUSG00000004897	CG7946
ENSMUSG00000004936	CG15793
ENSMUSG00000004945	CG11699
ENSMUSG00000004994	CG15084
ENSMUSG00000004996	CG11334
ENSMUSG00000005034	CG4379
ENSMUSG00000005043	CG14291
ENSMUSG00000005069	CG14815
ENSMUSG00000005078	CG2126
ENSMUSG00000005089	CG3159
ENSMUSG00000005102	CG1609
ENSMUSG00000005103	CG10724
ENSMUSG00000005142	CG6206
ENSMUSG00000005148	CG12029
ENSMUSG00000005150	CG4935
ENSMUSG00000005198	CG1554
ENSMUSG00000005220	CG2105
ENSMUSG00000005262	CG6233
ENSMUSG00000005269	CG11241
ENSMUSG00000005299	CG4589
ENSMUSG00000005312	CG14224
ENSMUSG00000005354	CG8517
ENSMUSG00000005360	CG3747
ENSMUSG00000005362	CG3925
ENSMUSG00000005370	CG7003
ENSMUSG00000005371	CG9461
ENSMUSG00000005373	CG18362
ENSMUSG00000005378	CG10903
ENSMUSG00000005410	CG4082
ENSMUSG00000005413	CG14716
ENSMUSG00000005442	CG5067
ENSMUSG00000005481	CG7269
ENSMUSG00000005510	CG12079
ENSMUSG00000005514	CG11567
ENSMUSG00000005533	CG18402
ENSMUSG00000005580	CG9210
ENSMUSG00000005583	CG1429
ENSMUSG00000005609	CG2469
ENSMUSG00000005610	CG3845
ENSMUSG00000005615	CG1049
ENSMUSG00000005625	CG7619
ENSMUSG00000005656	CG8282
ENSMUSG00000005667	CG18466
ENSMUSG00000005674	CG8330
ENSMUSG00000005682	CG8232
ENSMUSG00000005683	CG3861
ENSMUSG00000005687	CG4980
ENSMUSG00000005698	CG8591
ENSMUSG00000005718	CG7664
ENSMUSG00000005779	CG12000
ENSMUSG00000005803	CG14997
ENSMUSG00000005813	CG13630
ENSMUSG00000005846	CG13096
ENSMUSG00000005871	CG1451
ENSMUSG00000005873	CG8331
ENSMUSG00000005881	CG7011
ENSMUSG00000005882	CG10075
ENSMUSG00000005883	CG7753
ENSMUSG00000005897	CG7199
ENSMUSG00000005899	CG6962
ENSMUSG00000005907	CG6760
ENSMUSG00000005917	CG12154
ENSMUSG00000005949	CG17119
ENSMUSG00000005981	CG3152
ENSMUSG00000005982	CG18177
ENSMUSG00000006005	CG8274
ENSMUSG00000006019	CG32533
ENSMUSG00000006024	CG6625
ENSMUSG00000006058	CG6637
ENSMUSG00000006095	CG11242
ENSMUSG00000006169	CG31170
ENSMUSG00000006179	CG9953
ENSMUSG00000006191	CG6550
ENSMUSG00000006262	CG13852
ENSMUSG00000006273	CG17369
ENSMUSG00000006276	CG16932
ENSMUSG00000006289	CG4933
ENSMUSG00000006299	CG5114
ENSMUSG00000006304	CG10954
ENSMUSG00000006315	CG5861
ENSMUSG00000006342	CG31004
ENSMUSG00000006345	CG6461
ENSMUSG00000006373	CG9066
ENSMUSG00000006378	CG10361
ENSMUSG00000006392	CG13867
ENSMUSG00000006395	CG2227
ENSMUSG00000006398	CG4274
ENSMUSG00000006412	CG6302
ENSMUSG00000006442	CG8327
ENSMUSG00000006458	CG12163
ENSMUSG00000006463	CG4676
ENSMUSG00000006464	CG14825
ENSMUSG00000006471	CG13667
ENSMUSG00000006517	CG8239
ENSMUSG00000006567	CG1886
ENSMUSG00000006576	CG8177
ENSMUSG00000006585	CG8171
ENSMUSG00000006586	CG3385
ENSMUSG00000006589	CG18315
ENSMUSG00000006599	CG8151
ENSMUSG00000006646	CG11077
ENSMUSG00000006649	CG33141
ENSMUSG00000006678	CG6349
ENSMUSG00000006699	CG12530
ENSMUSG00000006717	CG16985
ENSMUSG00000006732	CG4045
ENSMUSG00000006736	CG6323
ENSMUSG00000006740	CG7765
ENSMUSG00000006784	CG13502
ENSMUSG00000006906	CG2224
ENSMUSG00000006932	CG11579
ENSMUSG00000006958	CG9224
ENSMUSG00000006998	CG7762
ENSMUSG00000007029	CG4062
ENSMUSG00000007036	CG1309
ENSMUSG00000007050	CG10418
ENSMUSG00000007080	CG6768
ENSMUSG00000007097	CG5670
ENSMUSG00000007207	CG31136
ENSMUSG00000007338	CG4647
ENSMUSG00000007411	CG8201
ENSMUSG00000007415	CG13367
ENSMUSG00000007564	CG33297
ENSMUSG00000007603	CG10463
ENSMUSG00000007610	CG18528
ENSMUSG00000007613	CG8224
ENSMUSG00000007646	CG31069
ENSMUSG00000007721	CG6013
ENSMUSG00000007739	CG5525
ENSMUSG00000007777	CG5161
ENSMUSG00000007805	CG2956
ENSMUSG00000007815	CG8416
ENSMUSG00000007817	CG7958
ENSMUSG00000007850	CG6946
ENSMUSG00000007867	CG5780
ENSMUSG00000007880	CG7467
ENSMUSG00000007891	CG1548
ENSMUSG00000008036	CG6056
ENSMUSG00000008136	CG32171
ENSMUSG00000008140	CG32441
ENSMUSG00000008226	CG10098
ENSMUSG00000008301	CG8069
ENSMUSG00000008333	CG4528
ENSMUSG00000008348	CG11624
ENSMUSG00000008348	CG32744
ENSMUSG00000008429	CG14536
ENSMUSG00000008450	CG10174
ENSMUSG00000008489	CG3151
ENSMUSG00000008540	CG1742
ENSMUSG00000008658	CG32062
ENSMUSG00000008668	CG8900
ENSMUSG00000008683	CG2033
ENSMUSG00000008763	CG32684
ENSMUSG00000008859	CG2849
ENSMUSG00000008958	CG4621
ENSMUSG00000008976	CG6338
ENSMUSG00000008999	CG5562
ENSMUSG00000009030	CG7650
ENSMUSG00000009035	CG12004
ENSMUSG00000009073	CG14228
ENSMUSG00000009076	CG31922
ENSMUSG00000009090	CG12532
ENSMUSG00000009097	CG11202
ENSMUSG00000009207	CG8735
ENSMUSG00000009470	CG7398
ENSMUSG00000009535	CG3688
ENSMUSG00000009549	CG5417
ENSMUSG00000009555	CG5179
ENSMUSG00000009566	CG2543
ENSMUSG00000009614	CG6385
ENSMUSG00000009630	CG7109
ENSMUSG00000009640	CG11132
ENSMUSG00000009647	CG18769
ENSMUSG00000009734	CG11641
ENSMUSG00000009741	CG30011
ENSMUSG00000009772	CG11870
ENSMUSG00000009863	CG3283
ENSMUSG00000009876	CG10664
ENSMUSG00000009905	CG10425
ENSMUSG00000009907	CG6842
ENSMUSG00000009927	CG6684
ENSMUSG00000009995	CG8766
ENSMUSG00000010021	CG9913
ENSMUSG00000010025	CG11140
ENSMUSG00000010044	CG11253
ENSMUSG00000010045	CG9536
ENSMUSG00000010057	CG9104
ENSMUSG00000010065	CG8481
ENSMUSG00000010095	CG2791
ENSMUSG00000010097	CG1664
ENSMUSG00000010104	CG12935
ENSMUSG00000010110	CG4214
ENSMUSG00000010175	CG17228
ENSMUSG00000010277	CG14967
ENSMUSG00000010307	CG7582
ENSMUSG00000010376	CG10679
ENSMUSG00000010392	CG7700
ENSMUSG00000010406	CG1577
ENSMUSG00000010453	CG8233
ENSMUSG00000010461	CG9554
ENSMUSG00000010492	CG4798
ENSMUSG00000010517	CG8400
ENSMUSG00000010554	CG7544
ENSMUSG00000010608	CG4119
ENSMUSG00000010755	CG8431
ENSMUSG00000010796	CG2183
ENSMUSG00000010911	CG11134
ENSMUSG00000010936	CG5608
ENSMUSG00000011114	CG31111
ENSMUSG00000011154	CG15498
ENSMUSG00000011158	CG31256
ENSMUSG00000011179	CG8721
ENSMUSG00000011254	CG4103
ENSMUSG00000011257	CG5119
ENSMUSG00000011306	CG31550
ENSMUSG00000011382	CG3609
ENSMUSG00000011463	CG18585
ENSMUSG00000011752	CG1721
ENSMUSG00000011831	CG11727
ENSMUSG00000011884	CG6299
ENSMUSG00000011960	CG6292
ENSMUSG00000012114	CG4184
ENSMUSG00000012117	CG10778
ENSMUSG00000012301	CG12234
ENSMUSG00000012405	CG17420
ENSMUSG00000012422	CG14199
ENSMUSG00000012443	CG9191
ENSMUSG00000012535	CG2848
ENSMUSG00000012609	CG31108
ENSMUSG00000013033	CG8639
ENSMUSG00000013089	CG6892
ENSMUSG00000013150	CG17712
ENSMUSG00000013155	CG11125
ENSMUSG00000013160	CG2934
ENSMUSG00000013275	CG33181
ENSMUSG00000013415	CG1691
ENSMUSG00000013465	CG32721
ENSMUSG00000013539	CG11176
ENSMUSG00000013593	CG1970
ENSMUSG00000013629	CG18572
ENSMUSG00000013646	CG7761
ENSMUSG00000013662	CG5395
ENSMUSG00000013663	CG5671
ENSMUSG00000013701	CG40042
ENSMUSG00000013736	CG2100
ENSMUSG00000013787	CG2995
ENSMUSG00000013822	CG40228
ENSMUSG00000013833	CG5465
ENSMUSG00000013858	CG8405
ENSMUSG00000013997	CG7067
ENSMUSG00000014030	CG11049
ENSMUSG00000014077	CG2185
ENSMUSG00000014164	CG7210
ENSMUSG00000014195	CG4599
ENSMUSG00000014226	CG3226
ENSMUSG00000014232	CG17599
ENSMUSG00000014245	CG4433
ENSMUSG00000014294	CG15434
ENSMUSG00000014303	CG3850
ENSMUSG00000014329	CG4824
ENSMUSG00000014353	CG17660
ENSMUSG00000014355	CG9198
ENSMUSG00000014402	CG9712
ENSMUSG00000014418	CG9770
ENSMUSG00000014426	CG7717
ENSMUSG00000014444	CG8486
ENSMUSG00000014504	CG4457
ENSMUSG00000014547	CG5168
ENSMUSG00000014550	CG8506
ENSMUSG00000014551	CG14413
ENSMUSG00000014601	CG11526
ENSMUSG00000014602	CG8566
ENSMUSG00000014606	CG1907
ENSMUSG00000014704	CG31481
ENSMUSG00000014748	CG3500
ENSMUSG00000014767	CG9874
ENSMUSG00000014769	CG4097
ENSMUSG00000014771	CG3260
ENSMUSG00000014773	CG3619
ENSMUSG00000014782	CG33275
ENSMUSG00000014846	CG4893
ENSMUSG00000014856	CG8320
ENSMUSG00000014867	CG6202
ENSMUSG00000014907	CG10341
ENSMUSG00000014956	CG2096
ENSMUSG00000014959	CG7809
ENSMUSG00000015013	CG9067
ENSMUSG00000015023	CG17023
ENSMUSG00000015092	CG4143
ENSMUSG00000015094	CG30420
ENSMUSG00000015095	CG9144
ENSMUSG00000015120	CG3018
ENSMUSG00000015126	CG4338
ENSMUSG00000015133	CG5483
ENSMUSG00000015143	CG4376
ENSMUSG00000015149	CG5085
ENSMUSG00000015165	CG9218
ENSMUSG00000015176	CG7421
ENSMUSG00000015189	CG2938
ENSMUSG00000015202	CG6556
ENSMUSG00000015291	CG4422
ENSMUSG00000015305	CG31163
ENSMUSG00000015337	CG8862
ENSMUSG00000015357	CG4538
ENSMUSG00000015363	CG12360
ENSMUSG00000015467	CG7447
ENSMUSG00000015474	CG4851
ENSMUSG00000015488	CG6151
ENSMUSG00000015536	CG10238
ENSMUSG00000015542	CG11539
ENSMUSG00000015597	CG9776
ENSMUSG00000015605	CG3411
ENSMUSG00000015619	CG9656
ENSMUSG00000015647	CG10236
ENSMUSG00000015656	CG4264
ENSMUSG00000015659	CG10383
ENSMUSG00000015671	CG5266
ENSMUSG00000015672	CG12220
ENSMUSG00000015688	CG7581
ENSMUSG00000015697	CG30426
ENSMUSG00000015709	CG11987
ENSMUSG00000015711	CG3461
ENSMUSG00000015747	CG8228
ENSMUSG00000015748	CG7757
ENSMUSG00000015750	CG2855
ENSMUSG00000015757	CG5808
ENSMUSG00000015759	CG5855
ENSMUSG00000015766	CG8907
ENSMUSG00000015776	CG3034
ENSMUSG00000015790	CG9943
ENSMUSG00000015804	CG5121
ENSMUSG00000015806	CG4665
ENSMUSG00000015839	CG17894
ENSMUSG00000015846	CG4380
ENSMUSG00000015880	CG17054
ENSMUSG00000015889	CG10602
ENSMUSG00000015932	CG4254
ENSMUSG00000015943	CG31126
ENSMUSG00000015961	CG17273
ENSMUSG00000015970	CG9517
ENSMUSG00000015971	CG7846
ENSMUSG00000015994	CG2976
ENSMUSG00000016018	CG4152
ENSMUSG00000016028	CG11895
ENSMUSG00000016082	CG32045
ENSMUSG00000016087	CG7018
ENSMUSG00000016181	CG3735
ENSMUSG00000016239	CG32369
ENSMUSG00000016253	CG9984
ENSMUSG00000016257	CG9131
ENSMUSG00000016308	CG2013
ENSMUSG00000016349	CG8280
ENSMUSG00000016382	CG8649
ENSMUSG00000016409	CG6066
ENSMUSG00000016477	CG6376
ENSMUSG00000016487	CG10743
ENSMUSG00000016495	CG13404
ENSMUSG00000016503	CG9609
ENSMUSG00000016528	CG3086
ENSMUSG00000016541	CG4975
ENSMUSG00000016554	CG10161
ENSMUSG00000016559	CG5825
ENSMUSG00000016559	CG8989
ENSMUSG00000016619	CG2158
ENSMUSG00000016664	CG33094
ENSMUSG00000016757	CG1550
ENSMUSG00000016833	CG9688
ENSMUSG00000016918	CG6725
ENSMUSG00000016921	CG10851
ENSMUSG00000016933	CG4200
ENSMUSG00000016934	CG6146
ENSMUSG00000016946	CG32810
ENSMUSG00000017132	CG11628
ENSMUSG00000017210	CG7999
ENSMUSG00000017221	CG10484
ENSMUSG00000017264	CG7292
ENSMUSG00000017286	CG1532
ENSMUSG00000017288	CG3338
ENSMUSG00000017376	CG7892
ENSMUSG00000017386	CG3048
ENSMUSG00000017404	CG2746
ENSMUSG00000017405	CG10951
ENSMUSG00000017418	CG7197
ENSMUSG00000017421	CG17912
ENSMUSG00000017428	CG10149
ENSMUSG00000017499	CG5971
ENSMUSG00000017548	CG8013
ENSMUSG00000017631	CG40494
ENSMUSG00000017639	CG7867
ENSMUSG00000017664	CG14971
ENSMUSG00000017679	CG10237
ENSMUSG00000017686	CG5410
ENSMUSG00000017692	CG33166
ENSMUSG00000017713	CG10184
ENSMUSG00000017715	CG7718
ENSMUSG00000017716	CG12265
ENSMUSG00000017718	CG9542
ENSMUSG00000017721	CG11190
ENSMUSG00000017774	CG9155
ENSMUSG00000017776	CG1587
ENSMUSG00000017778	CG2249
ENSMUSG00000017781	CG5269
ENSMUSG00000017801	CG3350
ENSMUSG00000017831	CG3664
ENSMUSG00000017858	CG9595
ENSMUSG00000017950	CG9310
ENSMUSG00000017999	CG2173
ENSMUSG00000018012	CG2248
ENSMUSG00000018040	CG9107
ENSMUSG00000018068	CG8211
ENSMUSG00000018143	CG9954
ENSMUSG00000018160	CG7162
ENSMUSG00000018167	CG3522
ENSMUSG00000018171	CG32675
ENSMUSG00000018189	CG3431
ENSMUSG00000018196	CG7975
ENSMUSG00000018239	CG5516
ENSMUSG00000018286	CG8392
ENSMUSG00000018287	CG2608
ENSMUSG00000018334	CG2899
ENSMUSG00000018362	CG4799
ENSMUSG00000018378	CG12024
ENSMUSG00000018379	CG6987
ENSMUSG00000018395	CG10642
ENSMUSG00000018411	CG31057
ENSMUSG00000018412	CG4699
ENSMUSG00000018428	CG3249
ENSMUSG00000018433	CG9300
ENSMUSG00000018437	CG32346
ENSMUSG00000018442	CG14899
ENSMUSG00000018446	CG6459
ENSMUSG00000018481	CG10695
ENSMUSG00000018486	CG4698
ENSMUSG00000018541	CG2843
ENSMUSG00000018559	CG1696
ENSMUSG00000018567	CG32672
ENSMUSG00000018574	CG7461
ENSMUSG00000018581	CG3723
ENSMUSG00000018585	CG32446
ENSMUSG00000018593	CG6378
ENSMUSG00000018630	CG3661
ENSMUSG00000018648	CG15528
ENSMUSG00000018651	CG31318
ENSMUSG00000018659	CG31472
ENSMUSG00000018661	CG4848
ENSMUSG00000018666	CG7041
ENSMUSG00000018669	CG30291
ENSMUSG00000018672	CG3948
ENSMUSG00000018697	CG11188
ENSMUSG00000018698	CG11354
ENSMUSG00000018707	CG7507
ENSMUSG00000018733	CG3639
ENSMUSG00000018736	CG8104
ENSMUSG00000018740	CG8323
ENSMUSG00000018761	CG3792
ENSMUSG00000018796	CG3961
ENSMUSG00000018809	CG7759
ENSMUSG00000018848	CG9020
ENSMUSG00000018858	CG6094
ENSMUSG00000018861	CG12390
ENSMUSG00000018865	CG16733
ENSMUSG00000018882	CG6949
ENSMUSG00000018909	CG1487
ENSMUSG00000018923	CG6884
ENSMUSG00000018932	CG12244
ENSMUSG00000018974	CG3312
ENSMUSG00000018995	CG6796
ENSMUSG00000018999	CG3774
ENSMUSG00000019039	CG8097
ENSMUSG00000019054	CG17510
ENSMUSG00000019082	CG18347
ENSMUSG00000019087	CG8029
ENSMUSG00000019139	CG11143
ENSMUSG00000019179	CG7998
ENSMUSG00000019188	CG11840
ENSMUSG00000019210	CG1088
ENSMUSG00000019214	CG33122
ENSMUSG00000019232	CG8745
ENSMUSG00000019235	CG7156
ENSMUSG00000019256	CG6993
ENSMUSG00000019278	CG6154
ENSMUSG00000019295	CG14646
ENSMUSG00000019297	CG11123
ENSMUSG00000019302	CG1709
ENSMUSG00000019325	CG15400
ENSMUSG00000019326	CG1591
ENSMUSG00000019373	CG18332
ENSMUSG00000019428	CG5482
ENSMUSG00000019433	CG11546
ENSMUSG00000019470	CG6197
ENSMUSG00000019471	CG12019
ENSMUSG00000019478	CG4921
ENSMUSG00000019487	CG15015
ENSMUSG00000019494	CG6932
ENSMUSG00000019505	CG11624
ENSMUSG00000019505	CG32744
ENSMUSG00000019564	CG5403
ENSMUSG00000019578	CG5469
ENSMUSG00000019647	CG18405
ENSMUSG00000019659	CG15525
ENSMUSG00000019699	CG4006
ENSMUSG00000019710	CG8849
ENSMUSG00000019715	CG14749
ENSMUSG00000019726	CG11814
ENSMUSG00000019731	CG14621
ENSMUSG00000019738	CG3284
ENSMUSG00000019755	CG10723
ENSMUSG00000019762	CG6279
ENSMUSG00000019763	CG11679
ENSMUSG00000019767	CG31790
ENSMUSG00000019769	CG31649
ENSMUSG00000019774	CG5705
ENSMUSG00000019775	CG5036
ENSMUSG00000019779	CG7873
ENSMUSG00000019782	CG5515
ENSMUSG00000019783	CG5428
ENSMUSG00000019791	CG15362
ENSMUSG00000019792	CG1074
ENSMUSG00000019795	CG2152
ENSMUSG00000019797	CG4884
ENSMUSG00000019802	CG8583
ENSMUSG00000019803	CG1378
ENSMUSG00000019806	CG3625
ENSMUSG00000019808	CG5292
ENSMUSG00000019809	CG6859
ENSMUSG00000019810	CG33047
ENSMUSG00000019814	CG7686
ENSMUSG00000019822	CG12034
ENSMUSG00000019832	CG8024
ENSMUSG00000019838	CG12286
ENSMUSG00000019841	CG1925
ENSMUSG00000019849	CG5355
ENSMUSG00000019852	CG5937
ENSMUSG00000019854	CG6192
ENSMUSG00000019857	CG9383
ENSMUSG00000019863	CG6007
ENSMUSG00000019864	CG17221
ENSMUSG00000019868	CG7967
ENSMUSG00000019877	CG4672
ENSMUSG00000019893	CG18085
ENSMUSG00000019907	CG32156
ENSMUSG00000019913	CG7771
ENSMUSG00000019916	CG31022
ENSMUSG00000019942	CG5363
ENSMUSG00000019944	CG5701
ENSMUSG00000019948	CG11678
ENSMUSG00000019951	CG31653
ENSMUSG00000019953	CG18009
ENSMUSG00000019960	CG14080
ENSMUSG00000019969	CG18803
ENSMUSG00000019977	CG1898
ENSMUSG00000019982	CG9045
ENSMUSG00000019984	CG3695
ENSMUSG00000019997	CG32183
ENSMUSG00000019998	CG5081
ENSMUSG00000020000	CG12673
ENSMUSG00000020003	CG6486
ENSMUSG00000020018	CG16792
ENSMUSG00000020022	CG3214
ENSMUSG00000020044	CG6281
ENSMUSG00000020048	CG5520
ENSMUSG00000020051	CG7399
ENSMUSG00000020052	CG3839
ENSMUSG00000020056	CG7429
ENSMUSG00000020057	CG4025
ENSMUSG00000020061	CG1915
ENSMUSG00000020062	CG32669
ENSMUSG00000020063	CG5216
ENSMUSG00000020064	CG9153
ENSMUSG00000020071	CG2990
ENSMUSG00000020079	CG9791
ENSMUSG00000020087	CG3589
ENSMUSG00000020091	CG8846
ENSMUSG00000020097	CG8946
ENSMUSG00000020098	CG1963
ENSMUSG00000020099	CG8166
ENSMUSG00000020100	CG11907
ENSMUSG00000020108	CG7590
ENSMUSG00000020109	CG3061
ENSMUSG00000020111	CG4495
ENSMUSG00000020115	CG2615
ENSMUSG00000020116	CG11738
ENSMUSG00000020122	CG10079
ENSMUSG00000020128	CG3766
ENSMUSG00000020130	CG11490
ENSMUSG00000020132	CG17515
ENSMUSG00000020145	CG10377
ENSMUSG00000020149	CG3320
ENSMUSG00000020152	CG9901
ENSMUSG00000020153	CG9172
ENSMUSG00000020154	CG1817
ENSMUSG00000020160	CG17117
ENSMUSG00000020166	CG2161
ENSMUSG00000020170	CG13398
ENSMUSG00000020171	CG9207
ENSMUSG00000020178	CG9753
ENSMUSG00000020179	CG9116
ENSMUSG00000020180	CG8427
ENSMUSG00000020182	CG10697
ENSMUSG00000020186	CG1019
ENSMUSG00000020189	CG5077
ENSMUSG00000020198	CG10986
ENSMUSG00000020211	CG10754
ENSMUSG00000020218	CG3135
ENSMUSG00000020219	CG11611
ENSMUSG00000020220	CG32113
ENSMUSG00000020230	CG16840
ENSMUSG00000020235	CG3000
ENSMUSG00000020236	CG2245
ENSMUSG00000020238	CG4972
ENSMUSG00000020248	CG10447
ENSMUSG00000020256	CG8665
ENSMUSG00000020257	CG17293
ENSMUSG00000020258	CG9886
ENSMUSG00000020260	CG14789
ENSMUSG00000020261	CG13384
ENSMUSG00000020262	CG12598
ENSMUSG00000020265	CG4494
ENSMUSG00000020267	CG2862
ENSMUSG00000020273	CG9854
ENSMUSG00000020275	CG6667
ENSMUSG00000020280	CG3709
ENSMUSG00000020282	CG33304
ENSMUSG00000020283	CG4663
ENSMUSG00000020284	CG14995
ENSMUSG00000020289	CG8783
ENSMUSG00000020290	CG13387
ENSMUSG00000020309	CG2540
ENSMUSG00000020311	CG6766
ENSMUSG00000020315	CG5870
ENSMUSG00000020319	CG17657
ENSMUSG00000020321	CG5362
ENSMUSG00000020329	CG4644
ENSMUSG00000020331	CG8585
ENSMUSG00000020340	CG4931
ENSMUSG00000020346	CG13431
ENSMUSG00000020354	CG14808
ENSMUSG00000020363	CG1345
ENSMUSG00000020368	CG11958
ENSMUSG00000020372	CG7111
ENSMUSG00000020380	CG6339
ENSMUSG00000020386	CG7073
ENSMUSG00000020397	CG31390
ENSMUSG00000020409	CG1420
ENSMUSG00000020412	CG2701
ENSMUSG00000020413	CG2525
ENSMUSG00000020430	CG4364
ENSMUSG00000020431	CG9533
ENSMUSG00000020437	CG7438
ENSMUSG00000020439	CG3960
ENSMUSG00000020444	CG11811
ENSMUSG00000020448	CG8974
ENSMUSG00000020454	CG32016
ENSMUSG00000020456	CG11661
ENSMUSG00000020457	CG8340
ENSMUSG00000020459	CG12413
ENSMUSG00000020462	CG14367
ENSMUSG00000020464	CG11337
ENSMUSG00000020471	CG12018
ENSMUSG00000020476	CG10083
ENSMUSG00000020477	CG13608
ENSMUSG00000020483	CG6998
ENSMUSG00000020484	CG9415
ENSMUSG00000020485	CG12372
ENSMUSG00000020486	CG9699
ENSMUSG00000020495	CG6729
ENSMUSG00000020514	CG4742
ENSMUSG00000020516	CG10539
ENSMUSG00000020519	CG4756
ENSMUSG00000020520	CG2103
ENSMUSG00000020523	CG9590
ENSMUSG00000020525	CG2984
ENSMUSG00000020526	CG8204
ENSMUSG00000020528	CG2246
ENSMUSG00000020530	CG2182
ENSMUSG00000020536	CG2671
ENSMUSG00000020537	CG6195
ENSMUSG00000020538	CG8522
ENSMUSG00000020544	CG31648
ENSMUSG00000020547	CG2922
ENSMUSG00000020549	CG3298
ENSMUSG00000020561	CG13773
ENSMUSG00000020571	CG5809
ENSMUSG00000020585	CG14767
ENSMUSG00000020593	CG8709
ENSMUSG00000020594	CG9755
ENSMUSG00000020598	CG1634
ENSMUSG00000020599	CG7095
ENSMUSG00000020601	CG5408
ENSMUSG00000020608	CG5524
ENSMUSG00000020609	CG11064
ENSMUSG00000020611	CG17678
ENSMUSG00000020612	CG3263
ENSMUSG00000020614	CG31145
ENSMUSG00000020628	CG11396
ENSMUSG00000020629	CG32068
ENSMUSG00000020630	CG8729
ENSMUSG00000020644	CG1007
ENSMUSG00000020646	CG18445
ENSMUSG00000020648	CG10495
ENSMUSG00000020649	CG8975
ENSMUSG00000020654	CG1506
ENSMUSG00000020658	CG8739
ENSMUSG00000020659	CG10263
ENSMUSG00000020664	CG7430
ENSMUSG00000020665	CG8529
ENSMUSG00000020671	CG17060
ENSMUSG00000020674	CG12002
ENSMUSG00000020677	CG5589
ENSMUSG00000020681	CG8827
ENSMUSG00000020687	CG8610
ENSMUSG00000020691	CG13929
ENSMUSG00000020692	CG2863
ENSMUSG00000020694	CG32782
ENSMUSG00000020695	CG9978
ENSMUSG00000020696	CG17019
ENSMUSG00000020697	CG17227
ENSMUSG00000020698	CG8231
ENSMUSG00000020704	CG10972
ENSMUSG00000020705	CG6418
ENSMUSG00000020706	CG8939
ENSMUSG00000020708	CG1489
ENSMUSG00000020715	CG4583
ENSMUSG00000020716	CG8318
ENSMUSG00000020719	CG10077
ENSMUSG00000020720	CG1100
ENSMUSG00000020721	CG9425
ENSMUSG00000020732	CG7605
ENSMUSG00000020739	CG5733
ENSMUSG00000020741	CG8443
ENSMUSG00000020743	CG13124
ENSMUSG00000020744	CG6608
ENSMUSG00000020745	CG8440
ENSMUSG00000020747	CG3054
ENSMUSG00000020752	CG4879
ENSMUSG00000020755	CG2063
ENSMUSG00000020770	CG4620
ENSMUSG00000020775	CG15871
ENSMUSG00000020776	CG5964
ENSMUSG00000020777	CG5009
ENSMUSG00000020780	CG5064
ENSMUSG00000020781	CG5626
ENSMUSG00000020790	CG41099
ENSMUSG00000020792	CG7127
ENSMUSG00000020794	CG40045
ENSMUSG00000020801	CG1057
ENSMUSG00000020802	CG10254
ENSMUSG00000020803	CG11024
ENSMUSG00000020814	CG7407
ENSMUSG00000020815	CG5013
ENSMUSG00000020817	CG4030
ENSMUSG00000020818	CG18549
ENSMUSG00000020823	CG9528
ENSMUSG00000020827	CG16973
ENSMUSG00000020829	CG30345
ENSMUSG00000020832	CG7488
ENSMUSG00000020838	CG4545
ENSMUSG00000020840	CG1440
ENSMUSG00000020841	CG4122
ENSMUSG00000020843	CG31229
ENSMUSG00000020849	CG31196
ENSMUSG00000020850	CG8877
ENSMUSG00000020857	CG2210
ENSMUSG00000020859	CG8110
ENSMUSG00000020863	CG3198
ENSMUSG00000020867	CG8613
ENSMUSG00000020869	CG3408
ENSMUSG00000020873	CG5802
ENSMUSG00000020883	CG9003
ENSMUSG00000020889	CG18023
ENSMUSG00000020893	CG2647
ENSMUSG00000020894	CG17248
ENSMUSG00000020899	CG9127
ENSMUSG00000020900	CG15792
ENSMUSG00000020902	CG18657
ENSMUSG00000020903	CG4109
ENSMUSG00000020904	CG10064
ENSMUSG00000020905	CG30421
ENSMUSG00000020914	CG10223
ENSMUSG00000020917	CG8322
ENSMUSG00000020918	CG4107
ENSMUSG00000020919	CG4257
ENSMUSG00000020922	CG15735
ENSMUSG00000020925	CG9586
ENSMUSG00000020929	CG4849
ENSMUSG00000020935	CG1939
ENSMUSG00000020946	CG4780
ENSMUSG00000020950	CG2939
ENSMUSG00000020952	CG3539
ENSMUSG00000020954	CG7392
ENSMUSG00000020961	CG40306
ENSMUSG00000020962	CG5930
ENSMUSG00000020963	CG7665
ENSMUSG00000020964	CG10221
ENSMUSG00000020973	CG1553
ENSMUSG00000020974	CG10489
ENSMUSG00000020982	CG11847
ENSMUSG00000020986	CG1250
ENSMUSG00000020988	CG10639
ENSMUSG00000020990	CG7236
ENSMUSG00000020993	CG6196
ENSMUSG00000020994	CG8383
ENSMUSG00000021000	CG11098
ENSMUSG00000021010	CG6883
ENSMUSG00000021012	CG5720
ENSMUSG00000021013	CG13691
ENSMUSG00000021018	CG11246
ENSMUSG00000021020	CG4659
ENSMUSG00000021023	CG15896
ENSMUSG00000021024	CG18495
ENSMUSG00000021024	CG30382
ENSMUSG00000021025	CG5848
ENSMUSG00000021027	CG5521
ENSMUSG00000021033	CG9362
ENSMUSG00000021036	CG4162
ENSMUSG00000021037	CG1416
ENSMUSG00000021038	CG18112
ENSMUSG00000021039	CG8264
ENSMUSG00000021041	CG33250
ENSMUSG00000021044	CG3608
ENSMUSG00000021047	CG8144
ENSMUSG00000021048	CG4067
ENSMUSG00000021051	CG5643
ENSMUSG00000021065	CG2448
ENSMUSG00000021066	CG6668
ENSMUSG00000021067	CG33193
ENSMUSG00000021071	CG31721
ENSMUSG00000021076	CG12235
ENSMUSG00000021079	CG1660
ENSMUSG00000021087	CG33113
ENSMUSG00000021094	CG31937
ENSMUSG00000021095	CG2851
ENSMUSG00000021102	CG14407
ENSMUSG00000021103	CG7614
ENSMUSG00000021108	CG1954
ENSMUSG00000021109	CG7951
ENSMUSG00000021112	CG32717
ENSMUSG00000021114	CG8186
ENSMUSG00000021115	CG6386
ENSMUSG00000021116	CG9946
ENSMUSG00000021122	CG5270
ENSMUSG00000021125	CG18104
ENSMUSG00000021131	CG1871
ENSMUSG00000021136	CG2264
ENSMUSG00000021140	CG3443
ENSMUSG00000021143	CG5405
ENSMUSG00000021144	CG2244
ENSMUSG00000021147	CG12333
ENSMUSG00000021149	CG8801
ENSMUSG00000021171	CG6643
ENSMUSG00000021177	CG8825
ENSMUSG00000021178	CG5289
ENSMUSG00000021179	CG5877
ENSMUSG00000021182	CG12734
ENSMUSG00000021192	CG17785
ENSMUSG00000021193	CG3107
ENSMUSG00000021198	CG5237
ENSMUSG00000021217	CG1374
ENSMUSG00000021223	CG33103
ENSMUSG00000021224	CG3779
ENSMUSG00000021235	CG7277
ENSMUSG00000021236	CG3059
ENSMUSG00000021238	CG17896
ENSMUSG00000021239	CG4136
ENSMUSG00000021241	CG13623
ENSMUSG00000021242	CG7291
ENSMUSG00000021243	CG4539
ENSMUSG00000021244	CG32685
ENSMUSG00000021248	CG11785
ENSMUSG00000021255	CG7404
ENSMUSG00000021257	CG12273
ENSMUSG00000021258	CG15218
ENSMUSG00000021264	CG17743
ENSMUSG00000021265	CG4995
ENSMUSG00000021266	CG9735
ENSMUSG00000021270	CG1242
ENSMUSG00000021275	CG11141
ENSMUSG00000021278	CG11592
ENSMUSG00000021279	CG4012
ENSMUSG00000021282	CG9177
ENSMUSG00000021285	CG18375
ENSMUSG00000021287	CG3325
ENSMUSG00000021288	CG5433
ENSMUSG00000021292	CG6428
ENSMUSG00000021301	CG3099
ENSMUSG00000021302	CG8593
ENSMUSG00000021313	CG10844
ENSMUSG00000021314	CG8604
ENSMUSG00000021318	CG2125
ENSMUSG00000021357	CG8843
ENSMUSG00000021359	CG7807
ENSMUSG00000021361	CG5532
ENSMUSG00000021362	CG12245
ENSMUSG00000021363	CG31711
ENSMUSG00000021368	CG6182
ENSMUSG00000021374	CG4453
ENSMUSG00000021375	CG8183
ENSMUSG00000021377	CG5935
ENSMUSG00000021385	CG30295
ENSMUSG00000021413	CG7028
ENSMUSG00000021416	CG13890
ENSMUSG00000021420	CG13348
ENSMUSG00000021427	CG32701
ENSMUSG00000021428	CG11660
ENSMUSG00000021432	CG7853
ENSMUSG00000021453	CG11086
ENSMUSG00000021460	CG8778
ENSMUSG00000021466	CG2411
ENSMUSG00000021468	CG4016
ENSMUSG00000021469	CG1897
ENSMUSG00000021474	CG11739
ENSMUSG00000021477	CG6692
ENSMUSG00000021483	CG6800
ENSMUSG00000021484	CG5510
ENSMUSG00000021486	CG8806
ENSMUSG00000021488	CG4976
ENSMUSG00000021494	CG14637
ENSMUSG00000021500	CG6227
ENSMUSG00000021504	CG11780
ENSMUSG00000021518	CG4825
ENSMUSG00000021519	CG5047
ENSMUSG00000021520	CG3560
ENSMUSG00000021546	CG13425
ENSMUSG00000021548	CG7405
ENSMUSG00000021549	CG9209
ENSMUSG00000021550	CG9752
ENSMUSG00000021555	CG4065
ENSMUSG00000021569	CG31453
ENSMUSG00000021571	CG9256
ENSMUSG00000021576	CG40410
ENSMUSG00000021577	CG17246
ENSMUSG00000021595	CG6133
ENSMUSG00000021596	CG33146
ENSMUSG00000021598	CG5057
ENSMUSG00000021604	CG10571
ENSMUSG00000021606	CG8680
ENSMUSG00000021608	CG32699
ENSMUSG00000021610	CG4332
ENSMUSG00000021612	CG5226
ENSMUSG00000021619	CG12821
ENSMUSG00000021635	CG7825
ENSMUSG00000021639	CG11115
ENSMUSG00000021645	CG16725
ENSMUSG00000021661	CG5846
ENSMUSG00000021665	CG8824
ENSMUSG00000021666	CG31159
ENSMUSG00000021669	CG7207
ENSMUSG00000021670	CG10367
ENSMUSG00000021680	CG15537
ENSMUSG00000021681	CG8079
ENSMUSG00000021685	CG10036
ENSMUSG00000021686	CG11427
ENSMUSG00000021687	CG9195
ENSMUSG00000021692	CG11837
ENSMUSG00000021693	CG1453
ENSMUSG00000021696	CG2781
ENSMUSG00000021706	CG15667
ENSMUSG00000021707	CG14887
ENSMUSG00000021711	CG4953
ENSMUSG00000021713	CG3511
ENSMUSG00000021715	CG10907
ENSMUSG00000021716	CG3918
ENSMUSG00000021718	CG11883
ENSMUSG00000021721	CG12073
ENSMUSG00000021731	CG8470
ENSMUSG00000021737	CG5378
ENSMUSG00000021743	CG31670
ENSMUSG00000021745	CG2005
ENSMUSG00000021748	CG11876
ENSMUSG00000021758	CG3506
ENSMUSG00000021763	CG10275
ENSMUSG00000021764	CG12203
ENSMUSG00000021765	CG33466
ENSMUSG00000021770	CG32380
ENSMUSG00000021771	CG6647
ENSMUSG00000021772	CG1669
ENSMUSG00000021774	CG6720
ENSMUSG00000021782	CG6509
ENSMUSG00000021785	CG7865
ENSMUSG00000021786	CG12170
ENSMUSG00000021794	CG5320
ENSMUSG00000021798	CG30084
ENSMUSG00000021799	CG16740
ENSMUSG00000021806	CG12908
ENSMUSG00000021807	CG31249
ENSMUSG00000021810	CG5714
ENSMUSG00000021811	CG6693
ENSMUSG00000021814	CG9968
ENSMUSG00000021816	CG9842
ENSMUSG00000021819	CG32542
ENSMUSG00000021823	CG3299
ENSMUSG00000021824	CG3035
ENSMUSG00000021831	CG1333
ENSMUSG00000021832	CG3455
ENSMUSG00000021846	CG5212
ENSMUSG00000021852	CG31203
ENSMUSG00000021868	CG9916
ENSMUSG00000021871	CG16758
ENSMUSG00000021877	CG11027
ENSMUSG00000021884	CG11208
ENSMUSG00000021900	CG32754
ENSMUSG00000021901	CG8445
ENSMUSG00000021905	CG14701
ENSMUSG00000021910	CG11807
ENSMUSG00000021911	CG2864
ENSMUSG00000021917	CG11500
ENSMUSG00000021919	CG12345
ENSMUSG00000021929	CG9423
ENSMUSG00000021930	CG7785
ENSMUSG00000021932	CG11164
ENSMUSG00000021939	CG10992
ENSMUSG00000021944	CG3978
ENSMUSG00000021947	CG9914
ENSMUSG00000021948	CG10524
ENSMUSG00000021951	CG9154
ENSMUSG00000021953	CG5955
ENSMUSG00000021958	CG11180
ENSMUSG00000021959	CG12072
ENSMUSG00000021962	CG11183
ENSMUSG00000021963	CG6046
ENSMUSG00000021973	CG4662
ENSMUSG00000021975	CG5222
ENSMUSG00000021978	CG15110
ENSMUSG00000021990	CG1225
ENSMUSG00000021991	CG12295
ENSMUSG00000021993	CG7791
ENSMUSG00000021996	CG4390
ENSMUSG00000022008	CG33332
ENSMUSG00000022009	CG4076
ENSMUSG00000022010	CG5461
ENSMUSG00000022019	CG13472
ENSMUSG00000022023	CG4291
ENSMUSG00000022024	CG9617
ENSMUSG00000022031	CG15433
ENSMUSG00000022033	CG8173
ENSMUSG00000022034	CG8598
ENSMUSG00000022035	CG4593
ENSMUSG00000022041	CG6844
ENSMUSG00000022076	CG17754
ENSMUSG00000022100	CG33180
ENSMUSG00000022102	CG2079
ENSMUSG00000022109	CG8609
ENSMUSG00000022110	CG11963
ENSMUSG00000022112	CG4974
ENSMUSG00000022114	CG1921
ENSMUSG00000022119	CG10084
ENSMUSG00000022136	CG8286
ENSMUSG00000022141	CG17704
ENSMUSG00000022142	CG4579
ENSMUSG00000022150	CG9695
ENSMUSG00000022160	CG5933
ENSMUSG00000022174	CG13393
ENSMUSG00000022180	CG3297
ENSMUSG00000022185	CG10473
ENSMUSG00000022186	CG1140
ENSMUSG00000022191	CG8730
ENSMUSG00000022193	CG12323
ENSMUSG00000022195	CG6818
ENSMUSG00000022198	CG2163
ENSMUSG00000022200	CG7085
ENSMUSG00000022201	CG5215
ENSMUSG00000022204	CG11030
ENSMUSG00000022205	CG8396
ENSMUSG00000022210	CG10672
ENSMUSG00000022211	CG1399
ENSMUSG00000022214	CG9945
ENSMUSG00000022217	CG3501
ENSMUSG00000022218	CG7356
ENSMUSG00000022223	CG8768
ENSMUSG00000022231	CG5661
ENSMUSG00000022234	CG8439
ENSMUSG00000022240	CG17484
ENSMUSG00000022241	CG5353
ENSMUSG00000022243	CG4484
ENSMUSG00000022244	CG9319
ENSMUSG00000022245	CG11093
ENSMUSG00000022247	CG32253
ENSMUSG00000022248	CG3240
ENSMUSG00000022253	CG8080
ENSMUSG00000022262	CG9492
ENSMUSG00000022285	CG17870
ENSMUSG00000022295	CG8048
ENSMUSG00000022299	CG8026
ENSMUSG00000022300	CG7275
ENSMUSG00000022304	CG1411
ENSMUSG00000022312	CG9124
ENSMUSG00000022313	CG17652
ENSMUSG00000022314	CG17436
ENSMUSG00000022323	CG15261
ENSMUSG00000022325	CG32763
ENSMUSG00000022329	CG11228
ENSMUSG00000022330	CG10021
ENSMUSG00000022332	CG4816
ENSMUSG00000022336	CG9677
ENSMUSG00000022337	CG17556
ENSMUSG00000022337	CG3678
ENSMUSG00000022338	CG15191
ENSMUSG00000022339	CG32536
ENSMUSG00000022346	CG10798
ENSMUSG00000022350	CG12272
ENSMUSG00000022354	CG9306
ENSMUSG00000022359	CG8253
ENSMUSG00000022364	CG16896
ENSMUSG00000022365	CG10908
ENSMUSG00000022370	CG10603
ENSMUSG00000022375	CG14620
ENSMUSG00000022377	CG30372
ENSMUSG00000022378	CG32066
ENSMUSG00000022382	CG1916
ENSMUSG00000022386	CG3021
ENSMUSG00000022388	CG11323
ENSMUSG00000022391	CG9999
ENSMUSG00000022394	CG16975
ENSMUSG00000022401	CG9581
ENSMUSG00000022403	CG2947
ENSMUSG00000022403	CG32789
ENSMUSG00000022404	CG32250
ENSMUSG00000022407	CG3590
ENSMUSG00000022415	CG10808
ENSMUSG00000022420	CG8407
ENSMUSG00000022422	CG11788
ENSMUSG00000022427	CG14981
ENSMUSG00000022428	CG13415
ENSMUSG00000022431	CG7264
ENSMUSG00000022433	CG2048
ENSMUSG00000022437	CG7639
ENSMUSG00000022438	CG32528
ENSMUSG00000022442	CG32238
ENSMUSG00000022449	CG14869
ENSMUSG00000022450	CG7712
ENSMUSG00000022451	CG3172
ENSMUSG00000022452	CG17680
ENSMUSG00000022453	CG5731
ENSMUSG00000022466	CG13570
ENSMUSG00000022468	CG2145
ENSMUSG00000022471	CG5247
ENSMUSG00000022476	CG7339
ENSMUSG00000022477	CG9244
ENSMUSG00000022487	CG3893
ENSMUSG00000022498	CG13671
ENSMUSG00000022503	CG17904
ENSMUSG00000022507	CG4768
ENSMUSG00000022510	CG33336
ENSMUSG00000022517	CG9941
ENSMUSG00000022519	CG9297
ENSMUSG00000022521	CG15319
ENSMUSG00000022528	CG8704
ENSMUSG00000022533	CG32000
ENSMUSG00000022536	CG4747
ENSMUSG00000022538	CG14788
ENSMUSG00000022540	CG7725
ENSMUSG00000022544	CG7889
ENSMUSG00000022545	CG3697
ENSMUSG00000022548	CG33126
ENSMUSG00000022550	CG7616
ENSMUSG00000022551	CG4769
ENSMUSG00000022553	CG40196
ENSMUSG00000022554	CG6073
ENSMUSG00000022555	CG31991
ENSMUSG00000022556	CG5748
ENSMUSG00000022557	CG5033
ENSMUSG00000022558	CG12132
ENSMUSG00000022559	CG13213
ENSMUSG00000022561	CG3033
ENSMUSG00000022562	CG4752
ENSMUSG00000022564	CG3798
ENSMUSG00000022568	CG5462
ENSMUSG00000022570	CG3495
ENSMUSG00000022571	CG5840
ENSMUSG00000022573	CG4912
ENSMUSG00000022574	CG3714
ENSMUSG00000022601	CG9282
ENSMUSG00000022604	CG3980
ENSMUSG00000022607	CG10023
ENSMUSG00000022613	CG6910
ENSMUSG00000022618	CG2201
ENSMUSG00000022629	CG5300
ENSMUSG00000022641	CG32527
ENSMUSG00000022663	CG6877
ENSMUSG00000022664	CG14040
ENSMUSG00000022673	CG1616
ENSMUSG00000022674	CG10640
ENSMUSG00000022676	CG3758
ENSMUSG00000022679	CG14777
ENSMUSG00000022680	CG1486
ENSMUSG00000022681	CG5473
ENSMUSG00000022682	CG3278
ENSMUSG00000022683	CG14507
ENSMUSG00000022686	CG11357
ENSMUSG00000022692	CG31652
ENSMUSG00000022698	CG12352
ENSMUSG00000022701	CG17258
ENSMUSG00000022702	CG12153
ENSMUSG00000022704	CG3434
ENSMUSG00000022706	CG5242
ENSMUSG00000022707	CG33138
ENSMUSG00000022710	CG1490
ENSMUSG00000022711	CG10688
ENSMUSG00000022718	CG1800
ENSMUSG00000022721	CG3808
ENSMUSG00000022742	CG3433
ENSMUSG00000022749	CG4552
ENSMUSG00000022751	CG8132
ENSMUSG00000022752	CG6756
ENSMUSG00000022756	CG13248
ENSMUSG00000022761	CG3711
ENSMUSG00000022762	CG3665
ENSMUSG00000022763	CG4199
ENSMUSG00000022765	CG11173
ENSMUSG00000022771	CG7747
ENSMUSG00000022774	CG12357
ENSMUSG00000022779	CG3458
ENSMUSG00000022780	CG10620
ENSMUSG00000022789	CG3210
ENSMUSG00000022791	CG14992
ENSMUSG00000022792	CG16912
ENSMUSG00000022802	CG3953
ENSMUSG00000022803	CG32513
ENSMUSG00000022812	CG2621
ENSMUSG00000022814	CG3593
ENSMUSG00000022821	CG4779
ENSMUSG00000022827	CG4789
ENSMUSG00000022828	CG10415
ENSMUSG00000022829	CG17762
ENSMUSG00000022836	CG18255
ENSMUSG00000022838	CG11166
ENSMUSG00000022840	CG32158
ENSMUSG00000022841	CG7057
ENSMUSG00000022842	CG9565
ENSMUSG00000022843	CG31116
ENSMUSG00000022844	CG9302
ENSMUSG00000022849	CG12879
ENSMUSG00000022881	CG8142
ENSMUSG00000022884	CG9075
ENSMUSG00000022885	CG4871
ENSMUSG00000022889	CG17166
ENSMUSG00000022890	CG4412
ENSMUSG00000022892	CG7727
ENSMUSG00000022897	CG7826
ENSMUSG00000022898	CG4074
ENSMUSG00000022899	CG2930
ENSMUSG00000022914	CG31132
ENSMUSG00000022940	CG14550
ENSMUSG00000022945	CG12892
ENSMUSG00000022948	CG33230
ENSMUSG00000022952	CG1379
ENSMUSG00000022956	CG4307
ENSMUSG00000022957	CG1099
ENSMUSG00000022960	CG2669
ENSMUSG00000022961	CG8273
ENSMUSG00000022962	CG31628
ENSMUSG00000022964	CG15012
ENSMUSG00000022972	CG18675
ENSMUSG00000022973	CG6562
ENSMUSG00000022974	CG1965
ENSMUSG00000022982	CG11793
ENSMUSG00000022992	CG18041
ENSMUSG00000022995	CG15112
ENSMUSG00000022997	CG4889
ENSMUSG00000022999	CG5807
ENSMUSG00000023000	CG4637
ENSMUSG00000023008	CG32138
ENSMUSG00000023010	CG7188
ENSMUSG00000023015	CG13345
ENSMUSG00000023018	CG4303
ENSMUSG00000023019	CG9042
ENSMUSG00000023025	CG11505
ENSMUSG00000023026	CG7020
ENSMUSG00000023030	CG3671
ENSMUSG00000023032	CG4675
ENSMUSG00000023033	CG9907
ENSMUSG00000023044	CG7811
ENSMUSG00000023050	CG8789
ENSMUSG00000023051	CG6866
ENSMUSG00000023066	CG13162
ENSMUSG00000023070	CG7390
ENSMUSG00000023075	CG8580
ENSMUSG00000023087	CG31299
ENSMUSG00000023088	CG6214
ENSMUSG00000023089	CG6463
ENSMUSG00000023106	CG9099
ENSMUSG00000023110	CG3730
ENSMUSG00000023118	CG2097
ENSMUSG00000023170	CG17002
ENSMUSG00000023199	CG9047
ENSMUSG00000023227	CG3073
ENSMUSG00000023259	CG5485
ENSMUSG00000023262	CG6465
ENSMUSG00000023286	CG5823
ENSMUSG00000023307	CG9855
ENSMUSG00000023328	CG17907
ENSMUSG00000023330	CG2006
ENSMUSG00000023345	CG10191
ENSMUSG00000023393	CG15438
ENSMUSG00000023452	CG5991
ENSMUSG00000023456	CG2171
ENSMUSG00000023723	CG31842
ENSMUSG00000023806	CG32392
ENSMUSG00000023809	CG17596
ENSMUSG00000023826	CG10523
ENSMUSG00000023830	CG31072
ENSMUSG00000023846	CG11859
ENSMUSG00000023852	CG3733
ENSMUSG00000023883	CG12238
ENSMUSG00000023908	CG32417
ENSMUSG00000023909	CG33203
ENSMUSG00000023912	CG6492
ENSMUSG00000023923	CG8449
ENSMUSG00000023931	CG33490
ENSMUSG00000023932	CG6905
ENSMUSG00000023939	CG14048
ENSMUSG00000023945	CG7708
ENSMUSG00000023949	CG14325
ENSMUSG00000023952	CG2017
ENSMUSG00000023953	CG7143
ENSMUSG00000023959	CG10997
ENSMUSG00000023966	CG31803
ENSMUSG00000023967	CG31450
ENSMUSG00000023971	CG8461
ENSMUSG00000023972	CG8967
ENSMUSG00000023977	CG9086
ENSMUSG00000023980	CG7128
ENSMUSG00000023983	CG18780
ENSMUSG00000023988	CG1430
ENSMUSG00000023994	CG3891
ENSMUSG00000023998	CG33048
ENSMUSG00000024006	CG8637
ENSMUSG00000024007	CG13892
ENSMUSG00000024011	CG8483
ENSMUSG00000024019	CG6379
ENSMUSG00000024026	CG1707
ENSMUSG00000024030	CG2969
ENSMUSG00000024037	CG15897
ENSMUSG00000024039	CG1753
ENSMUSG00000024066	CG7642
ENSMUSG00000024067	CG11591
ENSMUSG00000024068	CG5977
ENSMUSG00000024070	CG7125
ENSMUSG00000024073	CG6303
ENSMUSG00000024078	CG5290
ENSMUSG00000024081	CG7839
ENSMUSG00000024082	CG17726
ENSMUSG00000024084	CG5976
ENSMUSG00000024085	CG18802
ENSMUSG00000024096	CG11622
ENSMUSG00000024097	CG10203
ENSMUSG00000024098	CG12410
ENSMUSG00000024099	CG5703
ENSMUSG00000024101	CG13176
ENSMUSG00000024104	CG16742
ENSMUSG00000024112	CG15899
ENSMUSG00000024120	CG10302
ENSMUSG00000024121	CG3161
ENSMUSG00000024122	CG1210
ENSMUSG00000024130	CG1718
ENSMUSG00000024131	CG30359
ENSMUSG00000024132	CG4598
ENSMUSG00000024142	CG3004
ENSMUSG00000024146	CG4537
ENSMUSG00000024150	CG17271
ENSMUSG00000024151	CG4215
ENSMUSG00000024158	CG4365
ENSMUSG00000024160	CG10516
ENSMUSG00000024169	CG11838
ENSMUSG00000024170	CG31285
ENSMUSG00000024181	CG3782
ENSMUSG00000024182	CG7926
ENSMUSG00000024191	CG2023
ENSMUSG00000024194	CG11590
ENSMUSG00000024195	CG32560
ENSMUSG00000024210	CG10082
ENSMUSG00000024213	CG6391
ENSMUSG00000024215	CG5583
ENSMUSG00000024217	CG5454
ENSMUSG00000024218	CG4079
ENSMUSG00000024219	CG4393
ENSMUSG00000024227	CG31772
ENSMUSG00000024231	CG1512
ENSMUSG00000024234	CG11418
ENSMUSG00000024236	CG33232
ENSMUSG00000024240	CG7776
ENSMUSG00000024241	CG7793
ENSMUSG00000024253	CG3769
ENSMUSG00000024258	CG31237
ENSMUSG00000024259	CG8931
ENSMUSG00000024261	CG10047
ENSMUSG00000024269	CG6931
ENSMUSG00000024271	CG11887
ENSMUSG00000024278	CG3129
ENSMUSG00000024283	CG8949
ENSMUSG00000024286	CG14939
ENSMUSG00000024287	CG2031
ENSMUSG00000024290	CG9774
ENSMUSG00000024294	CG5841
ENSMUSG00000024301	CG7831
ENSMUSG00000024309	CG7770
ENSMUSG00000024312	CG2260
ENSMUSG00000024313	CG6763
ENSMUSG00000024319	CG7371
ENSMUSG00000024327	CG10449
ENSMUSG00000024335	CG2252
ENSMUSG00000024346	CG13993
ENSMUSG00000024357	CG10420
ENSMUSG00000024359	CG8542
ENSMUSG00000024360	CG5605
ENSMUSG00000024369	CG5994
ENSMUSG00000024370	CG2508
ENSMUSG00000024376	CG11339
ENSMUSG00000024382	CG8019
ENSMUSG00000024384	CG9915
ENSMUSG00000024387	CG15224
ENSMUSG00000024389	CG8152
ENSMUSG00000024392	CG7546
ENSMUSG00000024395	CG7954
ENSMUSG00000024400	CG1109
ENSMUSG00000024404	CG3008
ENSMUSG00000024410	CG8270
ENSMUSG00000024411	CG9023
ENSMUSG00000024413	CG5722
ENSMUSG00000024414	CG33002
ENSMUSG00000024422	CG10689
ENSMUSG00000024425	CG32177
ENSMUSG00000024426	CG3967
ENSMUSG00000024429	CG9320
ENSMUSG00000024433	CG3860
ENSMUSG00000024436	CG10757
ENSMUSG00000024454	CG2128
ENSMUSG00000024456	CG1768
ENSMUSG00000024462	CG15274
ENSMUSG00000024472	CG6169
ENSMUSG00000024474	CG18005
ENSMUSG00000024477	CG3469
ENSMUSG00000024487	CG12404
ENSMUSG00000024493	CG33123
ENSMUSG00000024497	CG9151
ENSMUSG00000024498	CG33097
ENSMUSG00000024505	CG10050
ENSMUSG00000024507	CG3415
ENSMUSG00000024510	CG4349
ENSMUSG00000024513	CG8208
ENSMUSG00000024515	CG1775
ENSMUSG00000024518	CG10052
ENSMUSG00000024524	CG2835
ENSMUSG00000024525	CG9391
ENSMUSG00000024527	CG6512
ENSMUSG00000024533	CG10076
ENSMUSG00000024537	CG12321
ENSMUSG00000024541	CG8722
ENSMUSG00000024553	CG2872
ENSMUSG00000024560	CG17446
ENSMUSG00000024565	CG4881
ENSMUSG00000024566	CG31729
ENSMUSG00000024570	CG15916
ENSMUSG00000024576	CG2028
ENSMUSG00000024581	CG3988
ENSMUSG00000024583	CG5495
ENSMUSG00000024587	CG10687
ENSMUSG00000024588	CG2098
ENSMUSG00000024592	CG9147
ENSMUSG00000024597	CG4357
ENSMUSG00000024598	CG33196
ENSMUSG00000024601	CG3663
ENSMUSG00000024603	CG12042
ENSMUSG00000024604	CG14641
ENSMUSG00000024608	CG1524
ENSMUSG00000024608	CG1527
ENSMUSG00000024614	CG5027
ENSMUSG00000024639	CG17759
ENSMUSG00000024640	CG11899
ENSMUSG00000024644	CG17337
ENSMUSG00000024645	CG7382
ENSMUSG00000024646	CG2140
ENSMUSG00000024654	CG7860
ENSMUSG00000024666	CG13999
ENSMUSG00000024668	CG14757
ENSMUSG00000024683	CG3109
ENSMUSG00000024687	CG6708
ENSMUSG00000024712	CG2846
ENSMUSG00000024713	CG18734
ENSMUSG00000024726	CG11596
ENSMUSG00000024735	CG5519
ENSMUSG00000024740	CG7769
ENSMUSG00000024742	CG8648
ENSMUSG00000024764	CG7593
ENSMUSG00000024767	CG4968
ENSMUSG00000024768	CG31871
ENSMUSG00000024772	CG6148
ENSMUSG00000024781	CG6113
ENSMUSG00000024782	CG6612
ENSMUSG00000024785	CG11130
ENSMUSG00000024789	CG1594
ENSMUSG00000024792	CG5382
ENSMUSG00000024797	CG15087
ENSMUSG00000024800	CG11606
ENSMUSG00000024807	CG1937
ENSMUSG00000024816	CG11848
ENSMUSG00000024824	CG3945
ENSMUSG00000024826	CG2682
ENSMUSG00000024827	CG3999
ENSMUSG00000024829	CG9730
ENSMUSG00000024833	CG5923
ENSMUSG00000024835	CG9446
ENSMUSG00000024841	CG31957
ENSMUSG00000024844	CG7380
ENSMUSG00000024845	CG12025
ENSMUSG00000024847	CG1847
ENSMUSG00000024851	CG11111
ENSMUSG00000024853	CG3605
ENSMUSG00000024858	CG40129
ENSMUSG00000024869	CG11095
ENSMUSG00000024887	CG1471
ENSMUSG00000024888	CG4400
ENSMUSG00000024889	CG4852
ENSMUSG00000024892	CG1516
ENSMUSG00000024896	CG4317
ENSMUSG00000024900	CG12891
ENSMUSG00000024902	CG3351
ENSMUSG00000024906	CG3026
ENSMUSG00000024908	CG10289
ENSMUSG00000024911	CG8660
ENSMUSG00000024914	CG10318
ENSMUSG00000024922	CG6824
ENSMUSG00000024924	CG31094
ENSMUSG00000024926	CG6121
ENSMUSG00000024941	CG1973
ENSMUSG00000024943	CG32438
ENSMUSG00000024944	CG7435
ENSMUSG00000024947	CG13778
ENSMUSG00000024949	CG5836
ENSMUSG00000024953	CG32920
ENSMUSG00000024957	CG1615
ENSMUSG00000024966	CG2720
ENSMUSG00000024968	CG3878
ENSMUSG00000024974	CG9802
ENSMUSG00000024975	CG10990
ENSMUSG00000024976	CG5407
ENSMUSG00000024978	CG5508
ENSMUSG00000024982	CG5196
ENSMUSG00000024983	CG3279
ENSMUSG00000024985	CG17964
ENSMUSG00000024986	CG7056
ENSMUSG00000024991	CG9805
ENSMUSG00000024992	CG8279
ENSMUSG00000024997	CG5826
ENSMUSG00000024999	CG1234
ENSMUSG00000025007	CG7470
ENSMUSG00000025010	CG10308
ENSMUSG00000025016	CG10590
ENSMUSG00000025017	CG31317
ENSMUSG00000025019	CG18389
ENSMUSG00000025027	CG6291
ENSMUSG00000025035	CG6560
ENSMUSG00000025036	CG6812
ENSMUSG00000025038	CG11048
ENSMUSG00000025041	CG32549
ENSMUSG00000025047	CG5728
ENSMUSG00000025049	CG7704
ENSMUSG00000025060	CG4527
ENSMUSG00000025068	CG6781
ENSMUSG00000025077	CG10018
ENSMUSG00000025078	CG12547
ENSMUSG00000025081	CG14303
ENSMUSG00000025085	CG31352
ENSMUSG00000025094	CG6119
ENSMUSG00000025102	CG14966
ENSMUSG00000025128	CG5545
ENSMUSG00000025130	CG6988
ENSMUSG00000025132	CG7823
ENSMUSG00000025133	CG12113
ENSMUSG00000025134	CG1101
ENSMUSG00000025137	CG5547
ENSMUSG00000025138	CG11305
ENSMUSG00000025147	CG11711
ENSMUSG00000025153	CG3523
ENSMUSG00000025154	CG6477
ENSMUSG00000025155	CG3645
ENSMUSG00000025157	CG5880
ENSMUSG00000025159	CG12005
ENSMUSG00000025171	CG1172
ENSMUSG00000025173	CG11975
ENSMUSG00000025184	CG2162
ENSMUSG00000025188	CG12855
ENSMUSG00000025190	CG8430
ENSMUSG00000025193	CG6136
ENSMUSG00000025200	CG7741
ENSMUSG00000025201	CG14145
ENSMUSG00000025204	CG3192
ENSMUSG00000025208	CG5479
ENSMUSG00000025209	CG5924
ENSMUSG00000025216	CG6545
ENSMUSG00000025217	CG3412
ENSMUSG00000025220	CG5871
ENSMUSG00000025223	CG3924
ENSMUSG00000025224	CG8487
ENSMUSG00000025226	CG8873
ENSMUSG00000025228	CG6174
ENSMUSG00000025231	CG6054
ENSMUSG00000025232	CG1787
ENSMUSG00000025234	CG5659
ENSMUSG00000025235	CG13232
ENSMUSG00000025236	CG6650
ENSMUSG00000025240	CG9128
ENSMUSG00000025246	CG4063
ENSMUSG00000025255	CG1449
ENSMUSG00000025260	CG7113
ENSMUSG00000025261	CG8184
ENSMUSG00000025264	CG14543
ENSMUSG00000025266	CG3983
ENSMUSG00000025270	CG3017
ENSMUSG00000025280	CG17209
ENSMUSG00000025283	CG4210
ENSMUSG00000025287	CG1635
ENSMUSG00000025289	CG1274
ENSMUSG00000025290	CG3751
ENSMUSG00000025326	CG6190
ENSMUSG00000025332	CG9088
ENSMUSG00000025337	CG8549
ENSMUSG00000025340	CG9139
ENSMUSG00000025349	CG30077
ENSMUSG00000025351	CG9494
ENSMUSG00000025354	CG14650
ENSMUSG00000025358	CG10498
ENSMUSG00000025362	CG10305
ENSMUSG00000025364	CG10576
ENSMUSG00000025369	CG18740
ENSMUSG00000025371	CG4071
ENSMUSG00000025372	CG32082
ENSMUSG00000025373	CG17033
ENSMUSG00000025374	CG5181
ENSMUSG00000025381	CG12918
ENSMUSG00000025393	CG11154
ENSMUSG00000025395	CG7108
ENSMUSG00000025403	CG3011
ENSMUSG00000025404	CG10847
ENSMUSG00000025410	CG8269
ENSMUSG00000025413	CG3189
ENSMUSG00000025419	CG17294
ENSMUSG00000025420	CG10793
ENSMUSG00000025421	CG32069
ENSMUSG00000025428	CG3612
ENSMUSG00000025436	CG5131
ENSMUSG00000025439	CG4924
ENSMUSG00000025451	CG8963
ENSMUSG00000025465	CG6543
ENSMUSG00000025474	CG3917
ENSMUSG00000025477	CG31110
ENSMUSG00000025481	CG30016
ENSMUSG00000025487	CG10230
ENSMUSG00000025503	CG2827
ENSMUSG00000025509	CG5295
ENSMUSG00000025510	CG5492
ENSMUSG00000025512	CG8460
ENSMUSG00000025519	CG8036
ENSMUSG00000025521	CG7523
ENSMUSG00000025531	CG8432
ENSMUSG00000025532	CG4875
ENSMUSG00000025533	CG33085
ENSMUSG00000025534	CG15117
ENSMUSG00000025544	CG9318
ENSMUSG00000025558	CG6630
ENSMUSG00000025571	CG31992
ENSMUSG00000025575	CG5276
ENSMUSG00000025578	CG32443
ENSMUSG00000025580	CG7483
ENSMUSG00000025583	CG4320
ENSMUSG00000025584	CG5411
ENSMUSG00000025586	CG10868
ENSMUSG00000025591	CG15027
ENSMUSG00000025609	CG8811
ENSMUSG00000025613	CG8258
ENSMUSG00000025616	CG4165
ENSMUSG00000025666	CG6982
ENSMUSG00000025702	CG4080
ENSMUSG00000025716	CG5125
ENSMUSG00000025724	CG2358
ENSMUSG00000025728	CG32578
ENSMUSG00000025730	CG1900
ENSMUSG00000025731	CG18661
[truncated: 3,613 more rows]

## Sheet: MouseWorm Reciprocal
Worm Ensembl Gene ID	Mouse Ensembl Gene ID
4R79.2	ENSMUSG00000037976
AC3.2	ENSMUSG00000049152
AC3.3	ENSMUSG00000038196
AC7.2	ENSMUSG00000024976
B0024.10	ENSMUSG00000025142
B0024.11	ENSMUSG00000033356
B0024.12	ENSMUSG00000037722
B0024.13	ENSMUSG00000029233
B0024.14	ENSMUSG00000024074
B0024.15	ENSMUSG00000034780
B0024.8	ENSMUSG00000055388
B0024.9	ENSMUSG00000005354
B0025.1	ENSMUSG00000033628
B0025.2	ENSMUSG00000027206
B0034.3	ENSMUSG00000039953
B0035.1	ENSMUSG00000017421
B0035.10	ENSMUSG00000057065
B0035.10	ENSMUSG00000058377
B0035.10	ENSMUSG00000059309
B0035.10	ENSMUSG00000060651
B0035.10	ENSMUSG00000062748
B0035.10	ENSMUSG00000062819
B0035.11	ENSMUSG00000042487
B0035.12	ENSMUSG00000018974
B0035.14	ENSMUSG00000020109
B0035.16	ENSMUSG00000022386
B0035.2	ENSMUSG00000028380
B0035.3	ENSMUSG00000036278
B0035.4	ENSMUSG00000052033
B0035.5	ENSMUSG00000031400
B0035.9	ENSMUSG00000057253
B0035.9	ENSMUSG00000060093
B0035.9	ENSMUSG00000060639
B0035.9	ENSMUSG00000060678
B0035.9	ENSMUSG00000061941
B0035.9	ENSMUSG00000062020
B0035.9	ENSMUSG00000062633
B0035.9	ENSMUSG00000063381
B0035.9	ENSMUSG00000064288
B0041.3	ENSMUSG00000032184
B0041.4	ENSMUSG00000032399
B0041.5	ENSMUSG00000026342
B0041.6	ENSMUSG00000032067
B0041.7	ENSMUSG00000031229
B0205.3	ENSMUSG00000005625
B0205.4	ENSMUSG00000055978
B0205.6	ENSMUSG00000027618
B0205.7	ENSMUSG00000032771
B0205.7	ENSMUSG00000057808
B0207.12	ENSMUSG00000018595
B0207.4	ENSMUSG00000027496
B0207.6	ENSMUSG00000028848
B0212.1	ENSMUSG00000050201
B0218.1	ENSMUSG00000034171
B0218.3	ENSMUSG00000053436
B0218.8	ENSMUSG00000026712
B0222.3	ENSMUSG00000027397
B0228.7	ENSMUSG00000062937
B0238.10	ENSMUSG00000036282
B0240.4	ENSMUSG00000028614
B0244.2	ENSMUSG00000026204
B0250.1	ENSMUSG00000003970
B0250.5	ENSMUSG00000029776
B0252.4	ENSMUSG00000026035
B0261.2	ENSMUSG00000028991
B0261.4	ENSMUSG00000037531
B0272.1	ENSMUSG00000036752
B0272.2	ENSMUSG00000020946
B0272.3	ENSMUSG00000027984
B0273.3	ENSMUSG00000028483
B0273.4	ENSMUSG00000020099
B0280.1	ENSMUSG00000038975
B0280.3	ENSMUSG00000053604
B0280.9	ENSMUSG00000054079
B0281.3	ENSMUSG00000034317
B0285.1	ENSMUSG00000003119
B0285.4	ENSMUSG00000030763
B0285.5	ENSMUSG00000032252
B0286.2	ENSMUSG00000013033
B0286.3	ENSMUSG00000029247
B0286.4	ENSMUSG00000020166
B0302.1	ENSMUSG00000022791
B0303.15	ENSMUSG00000024902
B0303.3	ENSMUSG00000059447
B0303.4	ENSMUSG00000028958
B0303.7	ENSMUSG00000028082
B0303.9	ENSMUSG00000029434
B0304.1	ENSMUSG00000035923
B0304.3	ENSMUSG00000057138
B0334.3	ENSMUSG00000021884
B0334.4	ENSMUSG00000021486
B0334.5	ENSMUSG00000050323
B0334.8	ENSMUSG00000027665
B0336.10	ENSMUSG00000018630
B0336.11	ENSMUSG00000061778
B0336.2	ENSMUSG00000048076
B0336.3	ENSMUSG00000022119
B0336.4	ENSMUSG00000047804
B0336.6	ENSMUSG00000026782
B0336.8	ENSMUSG00000032905
B0336.9	ENSMUSG00000029439
B0348.4	ENSMUSG00000039943
B0348.6	ENSMUSG00000028156
B0350.2	ENSMUSG00000031543
B0361.10	ENSMUSG00000002741
B0361.2	ENSMUSG00000025898
B0361.5	ENSMUSG00000023452
B0361.6	ENSMUSG00000039660
B0361.7	ENSMUSG00000032561
B0361.8	ENSMUSG00000063362
B0365.1	ENSMUSG00000020917
B0365.3	ENSMUSG00000007097
B0379.4	ENSMUSG00000047409
B0393.1	ENSMUSG00000032518
B0393.2	ENSMUSG00000023923
B0395.2	ENSMUSG00000026600
B0395.3	ENSMUSG00000026853
B0403.2	ENSMUSG00000024073
B0403.4	ENSMUSG00000020571
B0410.2	ENSMUSG00000027860
B0412.1	ENSMUSG00000055639
B0412.2	ENSMUSG00000025352
B0412.3	ENSMUSG00000038102
B0412.4	ENSMUSG00000034892
B0412.4	ENSMUSG00000058016
B0414.2	ENSMUSG00000039153
B0414.5	ENSMUSG00000025586
B0414.7	ENSMUSG00000014426
B0414.8	ENSMUSG00000024797
B0416.1	ENSMUSG00000038540
B0416.5	ENSMUSG00000029490
B0432.13	ENSMUSG00000032586
B0432.2	ENSMUSG00000028964
B0432.3	ENSMUSG00000036850
B0432.4	ENSMUSG00000014606
B0432.8	ENSMUSG00000026632
B0464.1	ENSMUSG00000026356
B0464.2	ENSMUSG00000005609
B0464.5	ENSMUSG00000002007
B0464.6	ENSMUSG00000029782
B0464.7	ENSMUSG00000024844
B0464.9	ENSMUSG00000030718
B0478.1	ENSMUSG00000046709
B0491.1	ENSMUSG00000050229
B0491.7	ENSMUSG00000033554
B0495.2	ENSMUSG00000029062
B0495.5	ENSMUSG00000020867
B0495.7	ENSMUSG00000046324
B0495.8	ENSMUSG00000024188
B0496.3	ENSMUSG00000009772
B0496.7	ENSMUSG00000006360
B0496.8	ENSMUSG00000029552
B0511.10	ENSMUSG00000022336
B0511.12	ENSMUSG00000021140
B0511.13	ENSMUSG00000062526
B0511.4	ENSMUSG00000045521
B0511.6	ENSMUSG00000001674
B0511.7	ENSMUSG00000028882
B0513.2	ENSMUSG00000053453
B0513.3	ENSMUSG00000048758
B0513.3	ENSMUSG00000058332
B0513.3	ENSMUSG00000060342
B0513.3	ENSMUSG00000063436
B0513.3	ENSMUSG00000064029
B0513.5	ENSMUSG00000003526
B0523.5	ENSMUSG00000002812
B0545.1	ENSMUSG00000021948
B0546.1	ENSMUSG00000054428
B0546.2	ENSMUSG00000031154
B0547.1	ENSMUSG00000025917
B0563.4	ENSMUSG00000020225
B0564.1	ENSMUSG00000034259
B0564.10	ENSMUSG00000021506
B0564.2	ENSMUSG00000042831
BE0003N10.1	ENSMUSG00000020464
BE0003N10.2	ENSMUSG00000004633
BE10.2	ENSMUSG00000050103
C01A2.3	ENSMUSG00000000959
C01A2.4	ENSMUSG00000004843
C01A2.5	ENSMUSG00000027502
C01B10.8	ENSMUSG00000026694
C01B12.3	ENSMUSG00000020169
C01B4.6	ENSMUSG00000035473
C01B7.4	ENSMUSG00000021112
C01B7.6	ENSMUSG00000033004
C01C4.3	ENSMUSG00000042978
C01F1.1	ENSMUSG00000002658
C01F1.6	ENSMUSG00000039988
C01F4.2	ENSMUSG00000031355
C01F6.8	ENSMUSG00000025439
C01G10.10	ENSMUSG00000026096
C01G10.11	ENSMUSG00000056121
C01G10.7	ENSMUSG00000025545
C01G10.8	ENSMUSG00000021037
C01G10.9	ENSMUSG00000004996
C01G5.6	ENSMUSG00000047619
C01G6.1	ENSMUSG00000028435
C01G6.4	ENSMUSG00000028557
C01G6.6	ENSMUSG00000034617
C01G6.8	ENSMUSG00000035305
C01G8.4	ENSMUSG00000024963
C01G8.5	ENSMUSG00000031207
C01G8.9	ENSMUSG00000007880
C01H6.5	ENSMUSG00000032238
C01H6.7	ENSMUSG00000031660
C01H6.9	ENSMUSG00000050107
C02B10.1	ENSMUSG00000027332
C02B8.4	ENSMUSG00000007805
C02C2.5	ENSMUSG00000019762
C02C6.1	ENSMUSG00000026825
C02C6.3	ENSMUSG00000035274
C02E11.1	ENSMUSG00000030835
C02F4.1	ENSMUSG00000039716
C02F4.2	ENSMUSG00000021816
C02F5.13	ENSMUSG00000031556
C02F5.3	ENSMUSG00000020537
C02F5.4	ENSMUSG00000040446
C02F5.6	ENSMUSG00000045662
C02F5.7	ENSMUSG00000032507
C02F5.9	ENSMUSG00000014769
C02H7.1	ENSMUSG00000034292
C02H7.3	ENSMUSG00000040687
C03A3.2	ENSMUSG00000045980
C03B1.12	ENSMUSG00000031447
C03C10.1	ENSMUSG00000024576
C03C10.3	ENSMUSG00000020649
C03D6.3	ENSMUSG00000028274
C03D6.5	ENSMUSG00000019857
C03D6.8	ENSMUSG00000032215
C03D6.8	ENSMUSG00000053740
C03E10.4	ENSMUSG00000043998
C03G5.1	ENSMUSG00000021577
C03H5.2	ENSMUSG00000027957
C03H5.4	ENSMUSG00000028749
C04A11.3	ENSMUSG00000025060
C04A11.4	ENSMUSG00000054555
C04A2.1	ENSMUSG00000038515
C04A2.7	ENSMUSG00000025354
C04C3.3	ENSMUSG00000021748
C04C3.5	ENSMUSG00000014232
C04D8.1	ENSMUSG00000049807
C04F1.3	ENSMUSG00000032318
C04F12.10	ENSMUSG00000043207
C04F12.4	ENSMUSG00000025794
C04F12.8	ENSMUSG00000018648
C04F5.8	ENSMUSG00000062198
C04F6.3	ENSMUSG00000062778
C04G2.6	ENSMUSG00000033166
C04G6.3	ENSMUSG00000027695
C04G6.4	ENSMUSG00000024594
C04H5.1	ENSMUSG00000057627
C04H5.6	ENSMUSG00000024422
C05B10.1	ENSMUSG00000019960
C05C10.3	ENSMUSG00000022186
C05C10.6	ENSMUSG00000028577
C05C8.2	ENSMUSG00000063334
C05C8.3	ENSMUSG00000029781
C05C8.5	ENSMUSG00000030924
C05C8.6	ENSMUSG00000062202
C05D10.2	ENSMUSG00000063704
C05D10.3	ENSMUSG00000024030
C05D11.1	ENSMUSG00000021193
C05D11.11	ENSMUSG00000020534
C05D11.12	ENSMUSG00000027809
C05D11.2	ENSMUSG00000027411
C05D11.3	ENSMUSG00000058407
C05D11.4	ENSMUSG00000031603
C05D11.5	ENSMUSG00000006395
C05D11.6	ENSMUSG00000024313
C05D11.7	ENSMUSG00000025509
C05D11.8	ENSMUSG00000044465
C05D11.9	ENSMUSG00000022325
C05D12.1	ENSMUSG00000033386
C05D2.1	ENSMUSG00000061393
C05D2.10	ENSMUSG00000021147
C05D9.1	ENSMUSG00000034484
C05D9.5	ENSMUSG00000026254
C05E11.1	ENSMUSG00000009207
C05E4.1	ENSMUSG00000027834
C05G5.4	ENSMUSG00000052738
C05H8.1	ENSMUSG00000029471
C06A1.5	ENSMUSG00000033020
C06A5.1	ENSMUSG00000029547
C06A5.11	ENSMUSG00000034748
C06A5.7	ENSMUSG00000028328
C06A6.3	ENSMUSG00000038740
C06A6.4	ENSMUSG00000023262
C06A8.1	ENSMUSG00000029009
C06A8.2	ENSMUSG00000021113
C06B8.8	ENSMUSG00000057322
C06B8.8	ENSMUSG00000064163
C06C3.1	ENSMUSG00000019907
C06E1.10	ENSMUSG00000029480
C06E1.3	ENSMUSG00000027224
C06E1.4	ENSMUSG00000025892
C06E7.1	ENSMUSG00000053907
C06G1.5	ENSMUSG00000057459
C06G3.10	ENSMUSG00000031979
C06G3.11	ENSMUSG00000021079
C06G3.5	ENSMUSG00000017697
C06G3.7	ENSMUSG00000020250
C06G3.8	ENSMUSG00000025374
C06G3.9	ENSMUSG00000040359
C06G4.2	ENSMUSG00000031981
C06H2.2	ENSMUSG00000027367
C06H2.3	ENSMUSG00000030752
C07A12.4	ENSMUSG00000025130
C07A12.7	ENSMUSG00000037827
C07A9.2	ENSMUSG00000038722
C07A9.3	ENSMUSG00000020694
C07A9.4	ENSMUSG00000032754
C07B5.4	ENSMUSG00000037846
C07B5.5	ENSMUSG00000028185
C07E3.1	ENSMUSG00000029345
C07E3.2	ENSMUSG00000029080
C07E3.9	ENSMUSG00000029522
C07G1.1	ENSMUSG00000059406
C07G1.3	ENSMUSG00000020015
C07G1.4	ENSMUSG00000029684
C07G1.5	ENSMUSG00000025793
C07G2.3	ENSMUSG00000022234
C07H4.2	ENSMUSG00000004319
C07H6.2	ENSMUSG00000036398
C07H6.3	ENSMUSG00000064302
C07H6.4	ENSMUSG00000032407
C07H6.5	ENSMUSG00000032097
C07H6.6	ENSMUSG00000024170
C07H6.7	ENSMUSG00000038253
C07H6.8	ENSMUSG00000059708
C08B11.1	ENSMUSG00000034645
C08B11.3	ENSMUSG00000033247
C08B11.4	ENSMUSG00000046610
C08B11.5	ENSMUSG00000045728
C08B11.6	ENSMUSG00000019948
C08B11.7	ENSMUSG00000018189
C08B11.8	ENSMUSG00000035348
C08B6.7	ENSMUSG00000035560
C08B6.8	ENSMUSG00000032026
C08B6.9	ENSMUSG00000052833
C08C3.3	ENSMUSG00000038721
C08F8.1	ENSMUSG00000024346
C08F8.2	ENSMUSG00000020079
C08F8.8	ENSMUSG00000019803
C08H9.2	ENSMUSG00000034088
C08H9.3	ENSMUSG00000035704
C09B7.1	ENSMUSG00000024798
C09B8.1	ENSMUSG00000025477
C09B8.6	ENSMUSG00000004951
C09B8.7	ENSMUSG00000030774
C09D4.1	ENSMUSG00000034258
C09D4.4	ENSMUSG00000022331
C09D4.5	ENSMUSG00000017404
C09D8.1	ENSMUSG00000028399
C09E10.2	ENSMUSG00000004815
C09E9.1	ENSMUSG00000010054
C09F5.2	ENSMUSG00000039747
C09G12.8	ENSMUSG00000018012
C09G12.9	ENSMUSG00000014402
C09G4.1	ENSMUSG00000015714
C09G4.3	ENSMUSG00000028044
C09G4.5	ENSMUSG00000030619
C09G5.2	ENSMUSG00000028540
C09G5.8	ENSMUSG00000033282
C09H10.2	ENSMUSG00000049751
C09H10.3	ENSMUSG00000037916
C09H6.2	ENSMUSG00000030519
C09H6.3	ENSMUSG00000031858
C10A4.1	ENSMUSG00000034333
C10C5.1	ENSMUSG00000048320
C10C5.6	ENSMUSG00000025583
C10C6.1	ENSMUSG00000053693
C10C6.6	ENSMUSG00000031862
C10E2.3	ENSMUSG00000026313
C10F3.2	ENSMUSG00000040127
C10F3.3	ENSMUSG00000022220
C10F3.4	ENSMUSG00000050973
C10F3.5	ENSMUSG00000019795
C10F3.6	ENSMUSG00000021065
C10G8.5	ENSMUSG00000054640
C10G8.7	ENSMUSG00000051367
C10H11.1	ENSMUSG00000024236
C10H11.8	ENSMUSG00000024142
C10H11.9	ENSMUSG00000024290
C11D2.4	ENSMUSG00000021550
C11D2.7	ENSMUSG00000000355
C11D9.1	ENSMUSG00000023800
C11E4.2	ENSMUSG00000004341
C11E4.6	ENSMUSG00000024219
C11H1.3	ENSMUSG00000022517
C11H1.4	ENSMUSG00000005907
C11H1.7	ENSMUSG00000023973
C12D12.2	ENSMUSG00000005089
C12D8.1	ENSMUSG00000028034
C12D8.10	ENSMUSG00000001729
C12D8.11	ENSMUSG00000018199
C13B4.2	ENSMUSG00000047879
C13B9.2	ENSMUSG00000020258
C13B9.3	ENSMUSG00000032096
C13B9.4	ENSMUSG00000059588
C13C4.4	ENSMUSG00000030946
C13F10.2	ENSMUSG00000055553
C13F10.4	ENSMUSG00000035181
C13F10.5	ENSMUSG00000045107
C13F10.7	ENSMUSG00000021716
C13G3.3	ENSMUSG00000059409
C13G5.1	ENSMUSG00000039095
C14A11.3	ENSMUSG00000031442
C14A4.1	ENSMUSG00000020236
C14A4.10	ENSMUSG00000048100
C14A4.11	ENSMUSG00000027835
C14A4.14	ENSMUSG00000032459
C14A4.2	ENSMUSG00000058062
C14A4.3	ENSMUSG00000032059
C14A4.4	ENSMUSG00000017264
C14A4.5	ENSMUSG00000061286
C14B1.10	ENSMUSG00000025899
C14B1.3	ENSMUSG00000055401
C14B1.4	ENSMUSG00000026917
C14B1.5	ENSMUSG00000038268
C14B9.1	ENSMUSG00000032060
C14B9.2	ENSMUSG00000025823
C14B9.4	ENSMUSG00000030867
C14B9.6	ENSMUSG00000018501
C14B9.7	ENSMUSG00000060037
C14B9.7	ENSMUSG00000062586
C14B9.8	ENSMUSG00000031295
C14C10.5	ENSMUSG00000040850
C14F11.1	ENSMUSG00000031672
C14F11.2	ENSMUSG00000029720
C14F5.5	ENSMUSG00000059923
C14H10.1	ENSMUSG00000002105
C14H10.3	ENSMUSG00000022680
C15A7.2	ENSMUSG00000043843
C15B12.1	ENSMUSG00000017453
C15B12.7	ENSMUSG00000037434
C15C6.4	ENSMUSG00000030423
C15C7.1	ENSMUSG00000026470
C15C7.7	ENSMUSG00000046020
C15C8.2	ENSMUSG00000045903
C15C8.4	ENSMUSG00000029103
C15F1.1	ENSMUSG00000026279
C15F1.4	ENSMUSG00000028683
C15F1.6	ENSMUSG00000031708
C15F1.7	ENSMUSG00000022982
C15H11.3	ENSMUSG00000010097
C15H11.4	ENSMUSG00000021123
C15H11.7	ENSMUSG00000021024
C15H11.8	ENSMUSG00000036315
C15H11.9	ENSMUSG00000061024
C15H9.1	ENSMUSG00000025453
C15H9.4	ENSMUSG00000030126
C15H9.5	ENSMUSG00000000194
C15H9.6	ENSMUSG00000026864
C15H9.7	ENSMUSG00000026866
C15H9.8	ENSMUSG00000019809
C16A11.2	ENSMUSG00000026339
C16A3.1	ENSMUSG00000039354
C16A3.10	ENSMUSG00000030934
C16A3.3	ENSMUSG00000025047
C16A3.4	ENSMUSG00000052253
C16A3.5	ENSMUSG00000022354
C16A3.6	ENSMUSG00000031578
C16A3.7	ENSMUSG00000028423
C16A3.8	ENSMUSG00000048363
C16A3.9	ENSMUSG00000053322
C16A3.9	ENSMUSG00000063361
C16B8.1	ENSMUSG00000032547
C16C10.1	ENSMUSG00000054099
C16C10.10	ENSMUSG00000017286
C16C10.11	ENSMUSG00000064021
C16C10.2	ENSMUSG00000028907
C16C10.4	ENSMUSG00000021963
C16C10.4	ENSMUSG00000061104
C16C10.5	ENSMUSG00000058469
C16C10.5	ENSMUSG00000060195
C16C10.6	ENSMUSG00000037958
C16C10.7	ENSMUSG00000020448
C16C10.8	ENSMUSG00000060173
C16C2.1	ENSMUSG00000006270
C16C2.3	ENSMUSG00000028894
C16C2.4	ENSMUSG00000031357
C16D9.2	ENSMUSG00000019893
C16E9.2	ENSMUSG00000036046
C17D12.2	ENSMUSG00000028137
C17E4.3	ENSMUSG00000032656
C17E4.5	ENSMUSG00000022198
C17E4.6	ENSMUSG00000008958
C17G10.1	ENSMUSG00000033009
C17G10.2	ENSMUSG00000025413
C17G10.4	ENSMUSG00000033102
C17G10.8	ENSMUSG00000028383
C17G10.9	ENSMUSG00000033047
C17H11.6	ENSMUSG00000022280
C17H12.1	ENSMUSG00000029757
C17H12.14	ENSMUSG00000019210
C17H12.2	ENSMUSG00000044496
C17H12.9	ENSMUSG00000045991
C18A3.1	ENSMUSG00000055660
C18A3.3	ENSMUSG00000028729
C18A3.5	ENSMUSG00000030846
C18A3.6	ENSMUSG00000031840
C18B12.2	ENSMUSG00000018634
C18B12.4	ENSMUSG00000036503
C18B2.4	ENSMUSG00000034341
C18C4.10	ENSMUSG00000021288
C18D11.2	ENSMUSG00000026781
C18D11.4	ENSMUSG00000022858
C18E9.2	ENSMUSG00000027706
C18E9.6	ENSMUSG00000005674
C18F10.7	ENSMUSG00000041870
C18H9.7	ENSMUSG00000002104
C18H9.8	ENSMUSG00000028576
C23G10.2	ENSMUSG00000022323
C23G10.3	ENSMUSG00000030744
C23G10.4	ENSMUSG00000026229
C23G10.7	ENSMUSG00000029097
C23H3.3	ENSMUSG00000044475
C23H3.4	ENSMUSG00000021468
C23H4.1	ENSMUSG00000015094
C23H4.6	ENSMUSG00000020608
C24A1.2	ENSMUSG00000036461
C24A3.4	ENSMUSG00000022244
C24A8.3	ENSMUSG00000038369
C24B5.4	ENSMUSG00000031938
C24F3.1	ENSMUSG00000041779
C24F3.2	ENSMUSG00000026659
C24F3.4	ENSMUSG00000031090
C24G6.3	ENSMUSG00000025159
C24G6.6	ENSMUSG00000025464
C24G6.8	ENSMUSG00000048773
C24H11.6	ENSMUSG00000042670
C24H11.7	ENSMUSG00000025224
C24H11.9	ENSMUSG00000030291
C24H12.4	ENSMUSG00000004393
C25A1.1	ENSMUSG00000031774
C25A1.10	ENSMUSG00000015176
C25A1.11	ENSMUSG00000015709
C25A1.13	ENSMUSG00000025208
C25A1.3	ENSMUSG00000009535
C25A1.4	ENSMUSG00000049230
C25A1.5	ENSMUSG00000033579
C25A1.6	ENSMUSG00000027133
C25A1.7	ENSMUSG00000026618
C25A1.9	ENSMUSG00000021022
C25A11.4	ENSMUSG00000052415
C25B8.1	ENSMUSG00000028033
C25B8.4	ENSMUSG00000020884
C25D7.6	ENSMUSG00000041859
C25D7.7	ENSMUSG00000051615
C25D7.8	ENSMUSG00000024767
C25E10.12	ENSMUSG00000016386
C25F6.2	ENSMUSG00000022770
C25F6.3	ENSMUSG00000033308
C25F6.7	ENSMUSG00000026223
C25H3.4	ENSMUSG00000026427
C25H3.8	ENSMUSG00000020220
C26B2.1	ENSMUSG00000024603
C26B2.6	ENSMUSG00000027167
C26C6.1	ENSMUSG00000042323
C26C6.2	ENSMUSG00000031748
C26C6.5	ENSMUSG00000042390
C26D10.1	ENSMUSG00000028896
C26D10.2	ENSMUSG00000019432
C26D10.3	ENSMUSG00000041671
C26D10.4	ENSMUSG00000033703
C26E6.11	ENSMUSG00000029575
C26E6.12	ENSMUSG00000040464
C26E6.3	ENSMUSG00000026174
C26E6.4	ENSMUSG00000029250
C26E6.5	ENSMUSG00000035764
C26E6.6	ENSMUSG00000032563
C26E6.8	ENSMUSG00000031878
C26E6.9	ENSMUSG00000042308
C26F1.4	ENSMUSG00000038274
C26F1.4	ENSMUSG00000050299
C26F1.7	ENSMUSG00000019791
C26F1.9	ENSMUSG00000036305
C26G2.1	ENSMUSG00000006649
C27A12.5	ENSMUSG00000043969
C27A12.8	ENSMUSG00000025234
C27A12.9	ENSMUSG00000028454
C27A2.1	ENSMUSG00000024943
C27A2.2	ENSMUSG00000028936
C27A7.1	ENSMUSG00000037370
C27A7.4	ENSMUSG00000024169
C27A7.5	ENSMUSG00000021292
C27B7.1	ENSMUSG00000054766
C27B7.4	ENSMUSG00000040661
C27B7.8	ENSMUSG00000052681
C27C12.2	ENSMUSG00000038418
C27C12.6	ENSMUSG00000042372
C27C12.7	ENSMUSG00000000392
C27D11.1	ENSMUSG00000024991
C27D6.4	ENSMUSG00000038648
C27F2.1	ENSMUSG00000042050
C27F2.10	ENSMUSG00000038542
C27F2.2	ENSMUSG00000000197
C27F2.4	ENSMUSG00000005378
C27F2.5	ENSMUSG00000006058
C27F2.8	ENSMUSG00000026116
C27H2.3	ENSMUSG00000036006
C27H5.1	ENSMUSG00000026239
C27H5.3	ENSMUSG00000030795
C27H5.4	ENSMUSG00000025227
C27H5.7	ENSMUSG00000056832
C27H6.1	ENSMUSG00000020961
C27H6.2	ENSMUSG00000030079
C27H6.8	ENSMUSG00000001285
C28A5.4	ENSMUSG00000029755
C28G1.3	ENSMUSG00000053799
C28G1.5	ENSMUSG00000030874
C28H8.1	ENSMUSG00000029438
C28H8.11	ENSMUSG00000028011
C28H8.12	ENSMUSG00000025410
C28H8.3	ENSMUSG00000052175
C28H8.6	ENSMUSG00000029528
C28H8.9	ENSMUSG00000024826
C29A12.4	ENSMUSG00000033768
C29E4.10	ENSMUSG00000021003
C29E4.12	ENSMUSG00000019689
C29E4.3	ENSMUSG00000022391
C29E4.4	ENSMUSG00000039509
C29E4.8	ENSMUSG00000028792
C29E6.2	ENSMUSG00000032769
C29F9.7	ENSMUSG00000030890
C29H12.1	ENSMUSG00000028292
C29H12.2	ENSMUSG00000029175
C30A5.3	ENSMUSG00000025979
C30A5.7	ENSMUSG00000024497
C30B5.2	ENSMUSG00000031513
C30B5.4	ENSMUSG00000031107
C30C11.2	ENSMUSG00000017221
C30C11.4	ENSMUSG00000025757
C30D11.1	ENSMUSG00000059742
C30F12.1	ENSMUSG00000042677
C30F12.2	ENSMUSG00000038302
C30F12.6	ENSMUSG00000039079
C30F12.7	ENSMUSG00000002010
C30F8.2	ENSMUSG00000013160
C30F8.4	ENSMUSG00000022607
C30G4.7	ENSMUSG00000027806
C30H6.11	ENSMUSG00000064156
C30H6.2	ENSMUSG00000025986
C30H7.2	ENSMUSG00000028343
C31B8.8	ENSMUSG00000027612
C31E10.7	ENSMUSG00000024646
C31H5.6	ENSMUSG00000039653
C32A3.3	ENSMUSG00000029392
C32C4.2	ENSMUSG00000030762
C32D5.2	ENSMUSG00000052430
C32D5.3	ENSMUSG00000015002
C32D5.5	ENSMUSG00000045098
C32D5.6	ENSMUSG00000038172
C32D5.8	ENSMUSG00000020844
C32D5.9	ENSMUSG00000018567
C32E12.2	ENSMUSG00000023868
C32E12.5	ENSMUSG00000063632
C32E8.10	ENSMUSG00000039361
C32E8.11	ENSMUSG00000023977
C32E8.2	ENSMUSG00000000740
C32E8.2	ENSMUSG00000060585
C32E8.3	ENSMUSG00000014846
C32E8.5	ENSMUSG00000050213
C32E8.7	ENSMUSG00000062995
C32E8.8	ENSMUSG00000039198
C32E8.9	ENSMUSG00000019883
C32F10.1	ENSMUSG00000028559
C32F10.2	ENSMUSG00000031666
C32F10.8	ENSMUSG00000022546
C33A11.2	ENSMUSG00000027900
C33A11.4	ENSMUSG00000012350
C33A12.1	ENSMUSG00000023089
C33A12.3	ENSMUSG00000025766
C33A12.7	ENSMUSG00000064254
C33B4.3	ENSMUSG00000038738
C33C12.9	ENSMUSG00000044442
C33D12.6	ENSMUSG00000043003
C33D12.7	ENSMUSG00000026805
C33D9.1	ENSMUSG00000025265
C33F10.2	ENSMUSG00000028030
C33F10.4	ENSMUSG00000039745
C33G3.1	ENSMUSG00000038473
C33G3.4	ENSMUSG00000028164
C33H5.12	ENSMUSG00000024097
C33H5.17	ENSMUSG00000027582
C33H5.18	ENSMUSG00000029330
C33H5.19	ENSMUSG00000062373
C33H5.7	ENSMUSG00000020257
C33H5.9	ENSMUSG00000061244
C34B2.10	ENSMUSG00000021917
C34B2.5	ENSMUSG00000041278
C34B2.6	ENSMUSG00000041168
C34B2.8	ENSMUSG00000036199
C34B4.1	ENSMUSG00000060716
C34B7.2	ENSMUSG00000038417
C34C12.3	ENSMUSG00000026753
C34C12.4	ENSMUSG00000037822
C34C12.5	ENSMUSG00000026727
C34C12.8	ENSMUSG00000029198
C34C6.4	ENSMUSG00000015970
C34C6.5	ENSMUSG00000061878
C34C6.6	ENSMUSG00000005069
C34D10.1	ENSMUSG00000023074
C34D10.2	ENSMUSG00000020770
C34D4.12	ENSMUSG00000024007
C34D4.14	ENSMUSG00000035247
C34D4.4	ENSMUSG00000014177
C34E10.1	ENSMUSG00000022437
C34E10.10	ENSMUSG00000022313
C34E10.11	ENSMUSG00000037740
C34E10.2	ENSMUSG00000064037
C34E10.3	ENSMUSG00000038050
C34E10.4	ENSMUSG00000004233
C34E10.5	ENSMUSG00000023110
C34E10.6	ENSMUSG00000025393
C34E10.7	ENSMUSG00000034701
C34E11.1	ENSMUSG00000006169
C34F11.3	ENSMUSG00000027889
C34F11.9	ENSMUSG00000003233
C34F6.4	ENSMUSG00000040151
C34F6.7	ENSMUSG00000019295
C34F6.8	ENSMUSG00000030541
C34G6.1	ENSMUSG00000022558
C34G6.2	ENSMUSG00000004651
C34G6.4	ENSMUSG00000028970
C34G6.5	ENSMUSG00000029283
C34G6.7	ENSMUSG00000026718
C34H3.2	ENSMUSG00000022330
C35A5.8	ENSMUSG00000022100
C35A5.9	ENSMUSG00000034245
C35B1.1	ENSMUSG00000016308
C35B8.2	ENSMUSG00000033721
C35B8.3	ENSMUSG00000046603
C35C5.10	ENSMUSG00000047045
C35C5.3	ENSMUSG00000027812
C35C5.6	ENSMUSG00000047921
C35D10.1	ENSMUSG00000055943
C35D10.10	ENSMUSG00000027081
C35D10.10	ENSMUSG00000050043
C35D10.12	ENSMUSG00000039620
C35D10.2	ENSMUSG00000019433
C35D10.4	ENSMUSG00000026489
C35D10.5	ENSMUSG00000005882
C36A4.4	ENSMUSG00000026670
C36A4.9	ENSMUSG00000027605
C36B1.12	ENSMUSG00000035206
C36B1.3	ENSMUSG00000031783
C36B1.4	ENSMUSG00000027566
C36B1.5	ENSMUSG00000060757
C36B1.7	ENSMUSG00000021707
C36E6.2	ENSMUSG00000056692
C36E8.1	ENSMUSG00000022682
C36E8.3	ENSMUSG00000017417
C36E8.4	ENSMUSG00000034738
C36F7.1	ENSMUSG00000001504
C37A2.3	ENSMUSG00000026003
C37A2.4	ENSMUSG00000002068
C37A2.6	ENSMUSG00000039958
C37A2.7	ENSMUSG00000051623
C37C3.12	ENSMUSG00000009291
C37C3.2	ENSMUSG00000021282
C37C3.6	ENSMUSG00000021223
C37C3.8	ENSMUSG00000058704
C37E2.1	ENSMUSG00000027406
C37E2.3	ENSMUSG00000019806
C37F5.1	ENSMUSG00000009406
C37H5.3	ENSMUSG00000040997
C37H5.5	ENSMUSG00000024999
C37H5.6	ENSMUSG00000015961
C37H5.8	ENSMUSG00000024359
C38C10.2	ENSMUSG00000049624
C38C10.5	ENSMUSG00000064127
C38C6.2	ENSMUSG00000024131
C38D4.5	ENSMUSG00000034255
C38D4.6	ENSMUSG00000029646
C38D4.9	ENSMUSG00000051730
C38H2.1	ENSMUSG00000038351
C38H2.2	ENSMUSG00000042460
C39B5.6	ENSMUSG00000028085
C39E6.4	ENSMUSG00000040148
C39E9.13	ENSMUSG00000033970
C39E9.14	ENSMUSG00000035770
C39E9.2	ENSMUSG00000024011
C39F7.2	ENSMUSG00000021071
C39F7.4	ENSMUSG00000020149
C39F7.5	ENSMUSG00000041702
C40C9.5	ENSMUSG00000031302
C40H1.1	ENSMUSG00000039652
C40H1.6	ENSMUSG00000062963
C40H5.5	ENSMUSG00000019230
C41C4.2	ENSMUSG00000033720
C41C4.4	ENSMUSG00000020715
C41C4.6	ENSMUSG00000034252
C41C4.7	ENSMUSG00000005949
C41C4.8	ENSMUSG00000028452
C41D11.2	ENSMUSG00000022312
C41D11.3	ENSMUSG00000044647
C41D11.8	ENSMUSG00000015337
C41G7.1	ENSMUSG00000021645
C41G7.3	ENSMUSG00000041736
C41G7.5	ENSMUSG00000019256
C42C1.10	ENSMUSG00000020744
C42C1.13	ENSMUSG00000046828
C42C1.14	ENSMUSG00000062006
C42C1.15	ENSMUSG00000031483
C42C1.2	ENSMUSG00000002228
C42C1.4	ENSMUSG00000033653
C42C1.5	ENSMUSG00000032593
C42D8.3	ENSMUSG00000029056
C42D8.4	ENSMUSG00000055197
C42D8.5	ENSMUSG00000020681
C42D8.8	ENSMUSG00000022892
C43E11.1	ENSMUSG00000022185
C43E11.10	ENSMUSG00000017499
C43E11.11	ENSMUSG00000035933
C43E11.2	ENSMUSG00000024906
C43E11.3	ENSMUSG00000021488
C43E11.6	ENSMUSG00000032827
C43E11.7	ENSMUSG00000034875
C43E11.8	ENSMUSG00000020792
C43E11.9	ENSMUSG00000031917
C43F9.8	ENSMUSG00000001300
C43G2.1	ENSMUSG00000030168
C43G2.2	ENSMUSG00000037933
C43H6.1	ENSMUSG00000020628
C43H6.3	ENSMUSG00000029840
C43H6.7	ENSMUSG00000025157
C43H6.8	ENSMUSG00000051251
C43H8.1	ENSMUSG00000057572
C43H8.2	ENSMUSG00000022553
C44B11.1	ENSMUSG00000032463
C44B11.3	ENSMUSG00000023004
C44B12.2	ENSMUSG00000018593
C44B7.1	ENSMUSG00000029440
C44B7.12	ENSMUSG00000027259
C44B7.2	ENSMUSG00000015165
C44B7.4	ENSMUSG00000046031
C44B7.7	ENSMUSG00000002797
C44B7.9	ENSMUSG00000028127
C44B9.1	ENSMUSG00000001376
C44B9.4	ENSMUSG00000037791
C44C1.2	ENSMUSG00000025512
C44C1.3	ENSMUSG00000062661
C44C1.4	ENSMUSG00000015747
C44C11.1	ENSMUSG00000038387
C44C8.6	ENSMUSG00000032577
C44E4.4	ENSMUSG00000061297
C44E4.5	ENSMUSG00000038736
C44E4.6	ENSMUSG00000026385
C44E4.7	ENSMUSG00000028739
C44F1.2	ENSMUSG00000028901
C44H4.4	ENSMUSG00000039512
C44H4.5	ENSMUSG00000022414
C45B11.1	ENSMUSG00000030602
C45E1.1	ENSMUSG00000017950
C45G3.1	ENSMUSG00000033952
C45G3.3	ENSMUSG00000037216
C45G9.2	ENSMUSG00000020648
C45G9.7	ENSMUSG00000040158
C45G9.7	ENSMUSG00000058775
C46A5.9	ENSMUSG00000031386
C46C11.1	ENSMUSG00000003123
C46C2.1	ENSMUSG00000035112
C46F11.1	ENSMUSG00000056133
C46F11.2	ENSMUSG00000031584
C46F11.4	ENSMUSG00000020705
C46F11.6	ENSMUSG00000001687
C46F4.2	ENSMUSG00000031278
C46H11.11	ENSMUSG00000014778
C46H11.4	ENSMUSG00000003752
C46H3.3	ENSMUSG00000033597
C47A10.1	ENSMUSG00000040584
C47B2.2	ENSMUSG00000031336
C47B2.4	ENSMUSG00000026750
C47B2.5	ENSMUSG00000027613
C47B2.6	ENSMUSG00000028671
C47B2.7	ENSMUSG00000033216
C47C12.3	ENSMUSG00000032368
C47D12.1	ENSMUSG00000045482
C47D12.2	ENSMUSG00000035765
C47D12.6	ENSMUSG00000022241
C47D12.7	ENSMUSG00000014164
C47D12.8	ENSMUSG00000022545
C47E12.1	ENSMUSG00000061294
C47E12.3	ENSMUSG00000030104
C47E12.4	ENSMUSG00000020089
C47E12.5	ENSMUSG00000001924
C47E12.7	ENSMUSG00000058392
C47E12.8	ENSMUSG00000022304
C47E8.4	ENSMUSG00000001962
C47E8.5	ENSMUSG00000023944
C47E8.7	ENSMUSG00000037712
C47G2.2	ENSMUSG00000051490
C47G2.3	ENSMUSG00000020843
C47G2.4	ENSMUSG00000039704
C48A7.1	ENSMUSG00000051331
C48A7.2	ENSMUSG00000037656
C48B6.2	ENSMUSG00000032288
C48B6.8	ENSMUSG00000035919
C48D1.2	ENSMUSG00000029863
C48D1.3	ENSMUSG00000023945
C48D5.1	ENSMUSG00000026826
C48D5.2	ENSMUSG00000026384
C48E7.11	ENSMUSG00000056216
C48E7.2	ENSMUSG00000028099
C48E7.3	ENSMUSG00000022204
C48E7.5	ENSMUSG00000046167
C48E7.6	ENSMUSG00000021763
C48G7.3	ENSMUSG00000001768
C49A1.4	ENSMUSG00000017897
C49A9.7	ENSMUSG00000028172
C49C8.4	ENSMUSG00000052520
C49H3.11	ENSMUSG00000056990
C49H3.11	ENSMUSG00000062733
C49H3.5	ENSMUSG00000038784
C49H3.6	ENSMUSG00000062127
C50B6.2	ENSMUSG00000028693
C50B6.7	ENSMUSG00000057140
C50B6.7	ENSMUSG00000058228
C50B6.7	ENSMUSG00000058536
C50B6.7	ENSMUSG00000059127
C50B6.7	ENSMUSG00000060292
C50B8.1	ENSMUSG00000021040
C50B8.3	ENSMUSG00000027305
C50C3.6	ENSMUSG00000020850
C50C3.9	ENSMUSG00000021991
C50D2.2	ENSMUSG00000022756
C50D2.5	ENSMUSG00000037361
C50D2.7	ENSMUSG00000025236
C50D2.8	ENSMUSG00000020863
C50D2.9	ENSMUSG00000048755
C50F2.3	ENSMUSG00000019470
C50F4.12	ENSMUSG00000021519
C50F4.13	ENSMUSG00000049932
C50F4.14	ENSMUSG00000049922
C50F4.16	ENSMUSG00000002804
C50F4.5	ENSMUSG00000056791
C50F4.5	ENSMUSG00000057175
C50F4.5	ENSMUSG00000057900
C50F4.5	ENSMUSG00000059629
C50F4.5	ENSMUSG00000059748
C50F4.7	ENSMUSG00000057253
C50F4.7	ENSMUSG00000060093
C50F4.7	ENSMUSG00000060639
C50F4.7	ENSMUSG00000060678
C50F4.7	ENSMUSG00000061941
C50F4.7	ENSMUSG00000062020
C50F4.7	ENSMUSG00000062633
C50F4.7	ENSMUSG00000063381
C50F4.7	ENSMUSG00000064288
C50F7.10	ENSMUSG00000026354
C50F7.4	ENSMUSG00000061838
C50F7.6	ENSMUSG00000036218
C50H11.1	ENSMUSG00000047026
C50H11.15	ENSMUSG00000005547
C50H2.1	ENSMUSG00000032937
C51E3.6	ENSMUSG00000029847
C51E3.7	ENSMUSG00000027419
C52A11.4	ENSMUSG00000028402
C52B11.2	ENSMUSG00000016946
C52B9.1	ENSMUSG00000022618
C52B9.3	ENSMUSG00000037287
C52B9.4	ENSMUSG00000014353
C52D10.12	ENSMUSG00000064105
C52E12.1	ENSMUSG00000041130
C52E12.2	ENSMUSG00000063077
C52E12.3	ENSMUSG00000028521
C52E12.4	ENSMUSG00000035901
C52E4.3	ENSMUSG00000040824
C52E4.4	ENSMUSG00000028932
C52E4.5	ENSMUSG00000008763
C52E4.6	ENSMUSG00000027829
C53A5.2	ENSMUSG00000034442
C53A5.3	ENSMUSG00000061062
C53B4.3	ENSMUSG00000000154
C53B4.4	ENSMUSG00000051684
C53B4.7	ENSMUSG00000038372
C53D5.1	ENSMUSG00000047992
C53D5.5	ENSMUSG00000006345
C53D5.6	ENSMUSG00000030662
C53H9.1	ENSMUSG00000063214
C53H9.1	ENSMUSG00000063987
C53H9.2	ENSMUSG00000022538
C54A12.4	ENSMUSG00000047842
C54C6.6	ENSMUSG00000031796
C54D1.5	ENSMUSG00000026478
C54D2.4	ENSMUSG00000046561
C54D2.5	ENSMUSG00000024112
C54E4.2	ENSMUSG00000054162
C54E4.5	ENSMUSG00000022613
C54G10.2	ENSMUSG00000029191
C54G10.3	ENSMUSG00000021240
C54G10.4	ENSMUSG00000021265
C54G4.1	ENSMUSG00000024952
C54G4.7	ENSMUSG00000037818
C54G4.8	ENSMUSG00000022551
C54G7.2	ENSMUSG00000038732
C54G7.4	ENSMUSG00000057940
C54H2.1	ENSMUSG00000039157
C54H2.5	ENSMUSG00000014867
C55A6.1	ENSMUSG00000038876
C55A6.10	ENSMUSG00000030347
C55A6.2	ENSMUSG00000012609
C55A6.9	ENSMUSG00000003437
C55B6.1	ENSMUSG00000041440
C55B6.2	ENSMUSG00000022136
C55B7.2	ENSMUSG00000036155
C55B7.5	ENSMUSG00000030421
C55B7.8	ENSMUSG00000032469
C55B7.9	ENSMUSG00000028895
C55F2.1	ENSMUSG00000026192
C56A3.6	ENSMUSG00000021973
C56A3.8	ENSMUSG00000025178
C56C10.1	ENSMUSG00000030534
C56C10.10	ENSMUSG00000024847
C56C10.12	ENSMUSG00000039840
C56C10.13	ENSMUSG00000040697
C56C10.3	ENSMUSG00000038467
C56C10.7	ENSMUSG00000021711
C56C10.8	ENSMUSG00000028568
C56C10.9	ENSMUSG00000029076
C56G2.1	ENSMUSG00000018428
C56G2.15	ENSMUSG00000010065
C56G2.6	ENSMUSG00000027195
C56G2.7	ENSMUSG00000039041
C56G7.1	ENSMUSG00000034868
C56G7.1	ENSMUSG00000063151
C56G7.3	ENSMUSG00000056698
CC4.3	ENSMUSG00000028409
CD4.2	ENSMUSG00000050891
CD4.3	ENSMUSG00000044123
CD4.4	ENSMUSG00000038184
CD4.6	ENSMUSG00000030751
D1007.1	ENSMUSG00000007946
D1007.12	ENSMUSG00000022601
D1007.15	ENSMUSG00000020747
D1007.16	ENSMUSG00000022838
D1007.5	ENSMUSG00000002845
D1007.6	ENSMUSG00000052146
D1007.7	ENSMUSG00000046201
D1009.2	ENSMUSG00000032525
D1009.3	ENSMUSG00000026841
D1009.5	ENSMUSG00000014075
D1014.1	ENSMUSG00000022620
D1014.3	ENSMUSG00000006024
D1022.1	ENSMUSG00000028277
D1022.7	ENSMUSG00000021706
D1022.8	ENSMUSG00000056158
D1037.3	ENSMUSG00000024661
D1037.4	ENSMUSG00000003037
D1043.1	ENSMUSG00000037461
D1044.8	ENSMUSG00000042567
D1046.1	ENSMUSG00000055531
D1046.3	ENSMUSG00000045100
D1046.5	ENSMUSG00000002871
D1053.1	ENSMUSG00000021033
D1054.13	ENSMUSG00000029173
D1054.14	ENSMUSG00000063800
D1054.15	ENSMUSG00000027998
D1054.2	ENSMUSG00000015671
D1054.3	ENSMUSG00000022024
D1069.2	ENSMUSG00000032085
D1069.3	ENSMUSG00000028995
D1081.2	ENSMUSG00000015605
D1081.8	ENSMUSG00000023932
D2005.3	ENSMUSG00000030417
D2007.5	ENSMUSG00000027244
D2013.1	ENSMUSG00000031202
D2013.10	ENSMUSG00000047554
D2013.2	ENSMUSG00000014547
D2013.5	ENSMUSG00000038084
D2013.7	ENSMUSG00000031029
D2013.8	ENSMUSG00000032485
D2013.9	ENSMUSG00000016757
D2021.1	ENSMUSG00000043758
D2023.2	ENSMUSG00000024892
D2023.4	ENSMUSG00000025283
D2023.5	ENSMUSG00000044986
D2023.6	ENSMUSG00000021044
D2024.2	ENSMUSG00000017718
D2024.3	ENSMUSG00000041220
D2024.6	ENSMUSG00000047647
D2030.1	ENSMUSG00000003746
D2030.2	ENSMUSG00000015357
D2030.4	ENSMUSG00000033938
D2030.5	ENSMUSG00000033429
D2030.6	ENSMUSG00000029423
D2030.8	ENSMUSG00000044250
D2030.9	ENSMUSG00000022214
D2045.1	ENSMUSG00000032637
D2045.2	ENSMUSG00000050812
D2045.6	ENSMUSG00000029686
D2045.7	ENSMUSG00000026201
D2045.8	ENSMUSG00000001098
D2045.9	ENSMUSG00000032649
D2063.3	ENSMUSG00000031068
D2085.1	ENSMUSG00000013629
D2085.2	ENSMUSG00000021619
D2085.3	ENSMUSG00000003235
D2085.4	ENSMUSG00000039000
D2085.5	ENSMUSG00000027652
D2085.6	ENSMUSG00000031381
D2089.1	ENSMUSG00000032621
D2089.3	ENSMUSG00000064284
D2089.4	ENSMUSG00000028382
D2089.5	ENSMUSG00000041660
D2092.1	ENSMUSG00000021596
D2092.2	ENSMUSG00000052144
D2092.5	ENSMUSG00000028826
D2096.2	ENSMUSG00000035199
D2096.3	ENSMUSG00000029887
D2096.4	ENSMUSG00000057363
D2096.8	ENSMUSG00000055708
D2096.8	ENSMUSG00000058799
DC2.3	ENSMUSG00000049299
DH11.1	ENSMUSG00000044005
DY3.1	ENSMUSG00000020219
DY3.5	ENSMUSG00000012114
DY3.6	ENSMUSG00000022358
DY3.7	ENSMUSG00000054693
E01A2.1	ENSMUSG00000028124
E01A2.2	ENSMUSG00000037364
E01A2.4	ENSMUSG00000016409
E01A2.5	ENSMUSG00000057147
E01A2.7	ENSMUSG00000029759
E01F3.1	ENSMUSG00000041741
E01H11.1	ENSMUSG00000050965
E02A10.1	ENSMUSG00000027374
E02H1.1	ENSMUSG00000021692
E02H1.2	ENSMUSG00000020832
E02H1.3	ENSMUSG00000032103
E02H1.5	ENSMUSG00000021807
E02H4.1	ENSMUSG00000033007
E02H4.3	ENSMUSG00000032316
E03A3.2	ENSMUSG00000020752
E03A3.6	ENSMUSG00000021198
E03H4.11	ENSMUSG00000022686
E04A4.4	ENSMUSG00000020549
E04A4.5	ENSMUSG00000031158
E04A4.7	ENSMUSG00000058927
E04A4.7	ENSMUSG00000063694
E04A4.8	ENSMUSG00000045128
E04D5.1	ENSMUSG00000027810
E04F6.11	ENSMUSG00000022843
E04F6.2	ENSMUSG00000037196
E04F6.5	ENSMUSG00000018574
E04F6.7	ENSMUSG00000004637
EEED8.16	ENSMUSG00000029458
EEED8.7	ENSMUSG00000034120
EEED8.8	ENSMUSG00000029310
EEED8.9	ENSMUSG00000028756
EGAP1.3	ENSMUSG00000029436
F01D4.4	ENSMUSG00000037852
F01F1.10	ENSMUSG00000033857
F01F1.15	ENSMUSG00000025381
F01F1.4	ENSMUSG00000020817
F01F1.6	ENSMUSG00000053644
F01F1.7	ENSMUSG00000003360
F01F1.8	ENSMUSG00000020698
F01F1.9	ENSMUSG00000026209
F01G10.1	ENSMUSG00000025519
F01G12.5	ENSMUSG00000031274
F01G4.1	ENSMUSG00000032187
F01G4.2	ENSMUSG00000025260
F01G4.3	ENSMUSG00000040356
F01G4.5	ENSMUSG00000025728
F01G4.6	ENSMUSG00000061904
F02D8.3	ENSMUSG00000024253
F02E8.1	ENSMUSG00000000563
F02E8.3	ENSMUSG00000008036
F02E8.5	ENSMUSG00000026289
F02E8.6	ENSMUSG00000024413
F02E9.2	ENSMUSG00000063804
F02E9.4	ENSMUSG00000042557
F02E9.7	ENSMUSG00000001348
F02E9.9	ENSMUSG00000063904
F02H6.5	ENSMUSG00000005803
F07A11.4	ENSMUSG00000006676
F07A11.5	ENSMUSG00000029136
F07B10.1	ENSMUSG00000030720
F07B7.5	ENSMUSG00000057065
F07B7.5	ENSMUSG00000058377
F07B7.5	ENSMUSG00000059309
F07B7.5	ENSMUSG00000060651
F07B7.5	ENSMUSG00000062748
F07B7.5	ENSMUSG00000062819
F07B7.9	ENSMUSG00000057253
F07B7.9	ENSMUSG00000060093
F07B7.9	ENSMUSG00000060639
F07B7.9	ENSMUSG00000060678
F07B7.9	ENSMUSG00000061941
F07B7.9	ENSMUSG00000062020
F07B7.9	ENSMUSG00000062633
F07B7.9	ENSMUSG00000063381
F07B7.9	ENSMUSG00000064288
F07C6.4	ENSMUSG00000026657
F07D10.1	ENSMUSG00000059291
F07E5.5	ENSMUSG00000021621
F07F6.4	ENSMUSG00000054277
F07F6.6	ENSMUSG00000026959
F07H5.2	ENSMUSG00000020354
F08A10.1	ENSMUSG00000000794
F08A8.1	ENSMUSG00000020777
F08B1.1	ENSMUSG00000037887
F08B12.1	ENSMUSG00000029086
F08B12.2	ENSMUSG00000018733
F08B12.3	ENSMUSG00000033878
F08B4.1	ENSMUSG00000035967
F08B4.5	ENSMUSG00000020974
F08B4.6	ENSMUSG00000027977
F08B4.7	ENSMUSG00000024217
F08C6.2	ENSMUSG00000005615
F08C6.3	ENSMUSG00000024319
F08C6.6	ENSMUSG00000025575
F08D12.1	ENSMUSG00000036323
F08F1.5	ENSMUSG00000051951
F08F1.7	ENSMUSG00000025544
F08F3.2	ENSMUSG00000024978
F08F3.3	ENSMUSG00000023926
F08F3.4	ENSMUSG00000021953
F08F3.7	ENSMUSG00000060613
F08F8.2	ENSMUSG00000021670
F08F8.3	ENSMUSG00000026585
F08F8.7	ENSMUSG00000026005
F08F8.8	ENSMUSG00000010392
F08G12.1	ENSMUSG00000015087
F08G12.2	ENSMUSG00000028769
F08G2.3	ENSMUSG00000057065
F08G2.3	ENSMUSG00000058377
F08G2.3	ENSMUSG00000059309
F08G2.3	ENSMUSG00000060651
F08G2.3	ENSMUSG00000062748
F08G2.3	ENSMUSG00000062819
F09B12.2	ENSMUSG00000006463
F09B12.3	ENSMUSG00000029598
F09B9.2	ENSMUSG00000029095
F09B9.3	ENSMUSG00000002778
F09B9.5	ENSMUSG00000028480
F09C3.1	ENSMUSG00000030536
F09D1.1	ENSMUSG00000056305
F09E10.8	ENSMUSG00000019487
F09E5.1	ENSMUSG00000037643
F09E5.15	ENSMUSG00000028691
F09E5.17	ENSMUSG00000038503
F09E5.2	ENSMUSG00000039740
F09E5.3	ENSMUSG00000030225
F09E5.5	ENSMUSG00000034152
F09E5.8	ENSMUSG00000031485
F09E8.2	ENSMUSG00000030284
F09E8.3	ENSMUSG00000007035
F09F7.3	ENSMUSG00000034453
F09F7.4	ENSMUSG00000041426
F09F7.7	ENSMUSG00000039754
F09G2.2	ENSMUSG00000033159
F09G2.4	ENSMUSG00000041781
F09G2.8	ENSMUSG00000003363
F09G8.3	ENSMUSG00000060679
F09G8.5	ENSMUSG00000020284
F10B5.1	ENSMUSG00000058443
F10B5.2	ENSMUSG00000027628
F10B5.4	ENSMUSG00000001521
F10B5.5	ENSMUSG00000021569
F10B5.6	ENSMUSG00000038416
F10B5.8	ENSMUSG00000029034
F10B5.9	ENSMUSG00000024666
F10C1.5	ENSMUSG00000047143
F10C2.4	ENSMUSG00000038644
F10C2.5	ENSMUSG00000038312
F10C2.6	ENSMUSG00000026709
F10C5.1	ENSMUSG00000024370
F10C5.2	ENSMUSG00000040195
F10D2.9	ENSMUSG00000025203
F10D7.2	ENSMUSG00000001082
F10D7.5	ENSMUSG00000006435
F10E7.11	ENSMUSG00000028522
F10E7.4	ENSMUSG00000038156
F10E7.5	ENSMUSG00000028741
F10E7.7	ENSMUSG00000060636
F10E7.8	ENSMUSG00000014601
F10E7.9	ENSMUSG00000035506
F10E9.6	ENSMUSG00000026786
F10F2.1	ENSMUSG00000028080
F10F2.2	ENSMUSG00000020899
F10G7.1	ENSMUSG00000038335
F10G7.10	ENSMUSG00000044308
F10G7.2	ENSMUSG00000001424
F10G7.8	ENSMUSG00000020720
F10G8.3	ENSMUSG00000027509
F10G8.6	ENSMUSG00000022503
F10G8.7	ENSMUSG00000003549
F10G8.8	ENSMUSG00000033088
F10G8.9	ENSMUSG00000021786
F11A10.1	ENSMUSG00000022360
F11A10.2	ENSMUSG00000020211
F11A10.3	ENSMUSG00000033623
F11A10.4	ENSMUSG00000034602
F11A10.5	ENSMUSG00000029534
F11A10.6	ENSMUSG00000010045
F11A10.7	ENSMUSG00000033931
F11A10.8	ENSMUSG00000029625
F11A3.2	ENSMUSG00000029145
F11A6.1	ENSMUSG00000030530
F11C1.5	ENSMUSG00000058997
F11C1.6	ENSMUSG00000026398
F11C3.3	ENSMUSG00000040752
F11C7.4	ENSMUSG00000063681
F11D5.3	ENSMUSG00000026674
F11E6.1	ENSMUSG00000028048
F11E6.8	ENSMUSG00000032584
F11G11.7	ENSMUSG00000039768
F11H8.1	ENSMUSG00000030061
F11H8.2	ENSMUSG00000018589
F11H8.4	ENSMUSG00000024456
F12F3.1	ENSMUSG00000063346
F12F6.3	ENSMUSG00000061731
F12F6.5	ENSMUSG00000030257
F12F6.6	ENSMUSG00000039367
F12F6.7	ENSMUSG00000020471
F13A7.10	ENSMUSG00000025068
F13B10.1	ENSMUSG00000050132
F13B10.2	ENSMUSG00000057111
F13B10.2	ENSMUSG00000060036
F13B12.1	ENSMUSG00000024384
F13B12.6	ENSMUSG00000053886
F13B9.5	ENSMUSG00000061578
F13B9.8	ENSMUSG00000019054
F13D12.2	ENSMUSG00000030246
F13D12.4	ENSMUSG00000021238
F13D12.7	ENSMUSG00000029064
F13E6.1	ENSMUSG00000027506
F13E6.4	ENSMUSG00000027803
F13E6.6	ENSMUSG00000059495
F13E9.1	ENSMUSG00000021910
F13G3.11	ENSMUSG00000022370
F13G3.4	ENSMUSG00000056252
F13G3.5	ENSMUSG00000024525
F13G3.6	ENSMUSG00000046605
F13H10.2	ENSMUSG00000024228
F13H10.3	ENSMUSG00000047789
F13H10.4	ENSMUSG00000030036
F13H6.1	ENSMUSG00000048251
F13H8.10	ENSMUSG00000040820
F13H8.2	ENSMUSG00000033285
F13H8.7	ENSMUSG00000033427
F13H8.9	ENSMUSG00000026307
F14B4.2	ENSMUSG00000000628
F14B4.3	ENSMUSG00000027395
F14D12.2	ENSMUSG00000024395
F14D12.4	ENSMUSG00000026880
F14E5.2	ENSMUSG00000003316
F14F11.1	ENSMUSG00000040066
F14F3.1	ENSMUSG00000027168
F14F3.2	ENSMUSG00000011877
F14F4.3	ENSMUSG00000022822
F14H12.4	ENSMUSG00000022329
F14H8.1	ENSMUSG00000024433
F15A2.6	ENSMUSG00000053046
F15B10.1	ENSMUSG00000018999
F15B10.2	ENSMUSG00000040296
F15B9.7	ENSMUSG00000064031
F15C11.1	ENSMUSG00000027547
F15C11.2	ENSMUSG00000005312
F15D3.1	ENSMUSG00000045103
F15D3.6	ENSMUSG00000016257
F15D3.7	ENSMUSG00000013701
F15D3.7	ENSMUSG00000057489
F15D3.7	ENSMUSG00000060545
F15D3.7	ENSMUSG00000060582
F15D4.1	ENSMUSG00000040565
F15D4.3	ENSMUSG00000060940
F15E6.1	ENSMUSG00000034269
F15G9.4	ENSMUSG00000026488
F15H10.3	ENSMUSG00000036977
F16A11.1	ENSMUSG00000050079
F16A11.2	ENSMUSG00000001783
F16A11.3	ENSMUSG00000061950
F16B3.1	ENSMUSG00000034402
F16D3.4	ENSMUSG00000039230
F16H11.1	ENSMUSG00000034854
F16H11.4	ENSMUSG00000048528
F16H9.1	ENSMUSG00000002459
F17A9.2	ENSMUSG00000025200
F17C11.10	ENSMUSG00000037572
F17C11.7	ENSMUSG00000017721
F17C11.8	ENSMUSG00000031479
F17C11.9	ENSMUSG00000043754
F17C8.1	ENSMUSG00000005580
F17C8.3	ENSMUSG00000038704
F17C8.4	ENSMUSG00000032470
F17E5.1	ENSMUSG00000031012
F17E9.10	ENSMUSG00000057065
F17E9.10	ENSMUSG00000058377
F17E9.10	ENSMUSG00000059309
F17E9.10	ENSMUSG00000060651
F17E9.10	ENSMUSG00000062748
F17E9.10	ENSMUSG00000062819
F17E9.12	ENSMUSG00000057253
F17E9.12	ENSMUSG00000060093
F17E9.12	ENSMUSG00000060639
F17E9.12	ENSMUSG00000060678
F17E9.12	ENSMUSG00000061941
F17E9.12	ENSMUSG00000062020
F17E9.12	ENSMUSG00000062633
F17E9.12	ENSMUSG00000063381
F17E9.12	ENSMUSG00000064288
F17H10.1	ENSMUSG00000015659
F17H10.3	ENSMUSG00000029146
F18A1.5	ENSMUSG00000000751
F18A1.6	ENSMUSG00000028300
F18A12.8	ENSMUSG00000022842
F18C12.2	ENSMUSG00000032560
F18C5.2	ENSMUSG00000031583
F18C5.3	ENSMUSG00000004356
F18E2.2	ENSMUSG00000038762
F18E2.3	ENSMUSG00000025862
F18F11.1	ENSMUSG00000000876
F18G5.3	ENSMUSG00000020611
F18H3.1	ENSMUSG00000021930
F18H3.3	ENSMUSG00000022283
F19B6.1	ENSMUSG00000010492
F19B6.2	ENSMUSG00000005262
F19C6.1	ENSMUSG00000052087
F19F10.12	ENSMUSG00000021975
F19F10.9	ENSMUSG00000039148
F19H6.1	ENSMUSG00000026393
F19H8.3	ENSMUSG00000025035
F20B10.1	ENSMUSG00000038048
F20B6.2	ENSMUSG00000006273
F20B6.8	ENSMUSG00000061436
F20C5.2	ENSMUSG00000027475
F20D1.1	ENSMUSG00000015488
F20D1.2	ENSMUSG00000022749
F20D1.6	ENSMUSG00000036104
F20D1.9	ENSMUSG00000019082
F20D12.2	ENSMUSG00000001150
F20D12.3	ENSMUSG00000031755
F20D12.4	ENSMUSG00000032264
F20D6.11	ENSMUSG00000022763
F20D6.4	ENSMUSG00000044594
F20G4.1	ENSMUSG00000020576
F20H11.1	ENSMUSG00000001482
F20H11.2	ENSMUSG00000035673
F20H11.3	ENSMUSG00000019179
F21A3.2	ENSMUSG00000037469
F21A3.6	ENSMUSG00000020810
F21C10.7	ENSMUSG00000055002
F21C3.3	ENSMUSG00000020267
F21C3.5	ENSMUSG00000024309
F21D5.1	ENSMUSG00000056131
F21D5.2	ENSMUSG00000040550
F21D5.5	ENSMUSG00000002963
F21D5.6	ENSMUSG00000021932
F21D5.7	ENSMUSG00000021020
F21D5.8	ENSMUSG00000029918
F21D5.8	ENSMUSG00000044111
F21F3.3	ENSMUSG00000039662
F21F3.7	ENSMUSG00000024845
F21G4.1	ENSMUSG00000032548
F21H11.2	ENSMUSG00000016082
F21H11.3	ENSMUSG00000000093
F21H12.1	ENSMUSG00000026439
F21H12.6	ENSMUSG00000041763
F22A3.1	ENSMUSG00000024215
F22B3.1	ENSMUSG00000057253
F22B3.1	ENSMUSG00000060093
F22B3.1	ENSMUSG00000060639
F22B3.1	ENSMUSG00000060678
F22B3.1	ENSMUSG00000061941
F22B3.1	ENSMUSG00000062020
F22B3.1	ENSMUSG00000062633
F22B3.1	ENSMUSG00000063381
F22B3.1	ENSMUSG00000064288
F22B3.2	ENSMUSG00000057065
F22B3.2	ENSMUSG00000058377
F22B3.2	ENSMUSG00000059309
F22B3.2	ENSMUSG00000060651
F22B3.2	ENSMUSG00000062748
F22B3.2	ENSMUSG00000062819
F22B3.4	ENSMUSG00000029992
F22B5.1	ENSMUSG00000024944
F22B5.10	ENSMUSG00000052428
F22B5.2	ENSMUSG00000004103
F22B5.7	ENSMUSG00000040549
F22B5.9	ENSMUSG00000026245
F22B7.10	ENSMUSG00000043671
F22B7.5	ENSMUSG00000004069
F22B7.6	ENSMUSG00000021668
F22D3.2	ENSMUSG00000032633
F22D3.6	ENSMUSG00000032688
F22D6.2	ENSMUSG00000024750
F22D6.3	ENSMUSG00000024587
F22D6.4	ENSMUSG00000021606
F22D6.5	ENSMUSG00000021413
F22E12.4	ENSMUSG00000031987
F22F7.1	ENSMUSG00000038936
F22F7.6	ENSMUSG00000047379
F22F7.7	ENSMUSG00000027313
F22G12.4	ENSMUSG00000020790
F22G12.5	ENSMUSG00000025558
F23B12.5	ENSMUSG00000000168
F23B12.6	ENSMUSG00000033373
F23B12.7	ENSMUSG00000024081
F23B12.8	ENSMUSG00000012443
F23B2.13	ENSMUSG00000045996
F23B2.13	ENSMUSG00000056989
F23B2.3	ENSMUSG00000028008
F23B2.4	ENSMUSG00000030323
F23C8.4	ENSMUSG00000048066
F23C8.5	ENSMUSG00000004610
F23C8.6	ENSMUSG00000031242
F23C8.9	ENSMUSG00000032397
F23F1.1	ENSMUSG00000032897
F23F1.5	ENSMUSG00000055334
F23F1.8	ENSMUSG00000021832
F23F12.6	ENSMUSG00000030603
F23H11.4	ENSMUSG00000024451
F23H11.8	ENSMUSG00000029410
F23H11.9	ENSMUSG00000027357
F23H12.2	ENSMUSG00000058779
F23H12.2	ENSMUSG00000060714
F25B3.1	ENSMUSG00000042302
F25B3.3	ENSMUSG00000035353
F25B4.1	ENSMUSG00000032607
F25B4.2	ENSMUSG00000020134
F25B4.5	ENSMUSG00000035597
F25B4.8	ENSMUSG00000018509
F25B5.3	ENSMUSG00000029780
F25B5.4	ENSMUSG00000008348
F25B5.4	ENSMUSG00000019505
F25B5.5	ENSMUSG00000027487
F25B5.6	ENSMUSG00000009566
F25B5.7	ENSMUSG00000028820
F25C8.3	ENSMUSG00000026006
F25D1.1	ENSMUSG00000061130
F25D7.1	ENSMUSG00000022365
F25D7.2	ENSMUSG00000031770
F25D7.3	ENSMUSG00000038151
F25E2.3	ENSMUSG00000017307
F25F2.2	ENSMUSG00000031646
F25G6.2	ENSMUSG00000023118
F25G6.3	ENSMUSG00000030525
F25G6.8	ENSMUSG00000009549
F25H2.1	ENSMUSG00000025139
F25H2.11	ENSMUSG00000057356
F25H2.12	ENSMUSG00000004896
F25H2.13	ENSMUSG00000038685
F25H2.2	ENSMUSG00000028136
F25H2.4	ENSMUSG00000022217
F25H2.5	ENSMUSG00000020857
F25H2.6	ENSMUSG00000021669
F25H2.8	ENSMUSG00000042572
F25H2.9	ENSMUSG00000060854
F25H5.1	ENSMUSG00000008136
F25H5.3	ENSMUSG00000032294
F25H5.4	ENSMUSG00000034994
F25H5.5	ENSMUSG00000042489
F25H5.6	ENSMUSG00000034932
F25H8.1	ENSMUSG00000037856
F25H8.3	ENSMUSG00000022449
F25H9.5	ENSMUSG00000024816
F25H9.6	ENSMUSG00000063849
F25H9.7	ENSMUSG00000042505
F26A3.1	ENSMUSG00000037669
F26A3.2	ENSMUSG00000022774
F26A3.7	ENSMUSG00000022008
F26B1.2	ENSMUSG00000021546
F26B1.7	ENSMUSG00000042812
F26C11.1	ENSMUSG00000054237
F26C11.2	ENSMUSG00000029546
F26D10.11	ENSMUSG00000042873
F26D10.3	ENSMUSG00000015656
F26D11.1	ENSMUSG00000050002
F26D11.11	ENSMUSG00000022568
F26D12.1	ENSMUSG00000029563
F26E4.1	ENSMUSG00000041769
F26E4.10	ENSMUSG00000022191
F26E4.11	ENSMUSG00000031751
F26E4.3	ENSMUSG00000028776
F26E4.7	ENSMUSG00000027750
F26E4.9	ENSMUSG00000037359
F26E4.9	ENSMUSG00000061518
F26F12.7	ENSMUSG00000063870
F26F2.7	ENSMUSG00000046985
F26F4.1	ENSMUSG00000025858
F26F4.10	ENSMUSG00000018848
F26F4.11	ENSMUSG00000021018
F26F4.12	ENSMUSG00000031931
F26F4.3	ENSMUSG00000017692
F26F4.4	ENSMUSG00000018167
F26F4.7	ENSMUSG00000033233
F26G1.1	ENSMUSG00000030982
F26H11.2	ENSMUSG00000018437
F26H11.5	ENSMUSG00000023959
F26H9.2	ENSMUSG00000062866
F26H9.4	ENSMUSG00000032456
F26H9.5	ENSMUSG00000024640
F26H9.6	ENSMUSG00000000711
F27B3.2	ENSMUSG00000062452
F27C1.2	ENSMUSG00000062957
F27C1.6	ENSMUSG00000050162
F27C1.7	ENSMUSG00000022956
F27C8.1	ENSMUSG00000040010
F27D4.1	ENSMUSG00000032314
F27D4.4	ENSMUSG00000027091
F27D4.5	ENSMUSG00000032263
F27D4.7	ENSMUSG00000040848
F27D9.1	ENSMUSG00000026797
F27D9.5	ENSMUSG00000041650
F27D9.8	ENSMUSG00000020672
F27E11.2	ENSMUSG00000021553
F27E11.3	ENSMUSG00000045005
F28A10.6	ENSMUSG00000031969
F28B12.2	ENSMUSG00000030353
F28B12.3	ENSMUSG00000021115
F28B3.1	ENSMUSG00000023026
F28B3.5	ENSMUSG00000030877
F28B3.7	ENSMUSG00000041133
F28B3.8	ENSMUSG00000001440
F28B3.9	ENSMUSG00000031467
F28B4.2	ENSMUSG00000026482
F28C1.2	ENSMUSG00000026527
F28C6.3	ENSMUSG00000027498
F28C6.4	ENSMUSG00000029263
F28C6.6	ENSMUSG00000027176
F28C6.7	ENSMUSG00000060938
F28C6.7	ENSMUSG00000063754
F28C6.8	ENSMUSG00000063235
F28D1.1	ENSMUSG00000024312
F28D1.10	ENSMUSG00000027002
F28D1.7	ENSMUSG00000057333
F28D1.7	ENSMUSG00000061137
F28D1.9	ENSMUSG00000031808
F28D9.1	ENSMUSG00000028809
F28F5.3	ENSMUSG00000033060
F28F8.3	ENSMUSG00000060087
F28F8.6	ENSMUSG00000021189
F28F9.1	ENSMUSG00000024238
F28H1.3	ENSMUSG00000031960
F28H1.4	ENSMUSG00000051578
F29A7.6	ENSMUSG00000031843
F29B9.1	ENSMUSG00000030960
F29B9.10	ENSMUSG00000054312
F29B9.2	ENSMUSG00000041229
F29B9.4	ENSMUSG00000056962
F29B9.6	ENSMUSG00000015120
F29C12.2	ENSMUSG00000050310
F29C12.4	ENSMUSG00000027774
F29C4.1	ENSMUSG00000007613
F29C4.6	ENSMUSG00000038888
F29C4.7	ENSMUSG00000045365
F29D10.4	ENSMUSG00000032220
F29D11.1	ENSMUSG00000040249
F29F11.1	ENSMUSG00000029201
F29F11.5	ENSMUSG00000027434
F29F11.6	ENSMUSG00000014956
F29G6.2	ENSMUSG00000051719
F29G9.2	ENSMUSG00000032878
F29G9.3	ENSMUSG00000004849
F29G9.5	ENSMUSG00000021178
F30A10.1	ENSMUSG00000037493
F30A10.10	ENSMUSG00000043411
F30A10.3	ENSMUSG00000024210
F30A10.5	ENSMUSG00000028455
F30A10.6	ENSMUSG00000025240
F30A10.8	ENSMUSG00000041308
F30A10.9	ENSMUSG00000021243
F30B5.4	ENSMUSG00000041153
F30F8.8	ENSMUSG00000025049
F30H5.1	ENSMUSG00000018845
F31B12.1	ENSMUSG00000024998
F31C3.1	ENSMUSG00000032383
F31C3.3	ENSMUSG00000010277
F31C3.4	ENSMUSG00000058850
F31C3.5	ENSMUSG00000031821
F31D4.1	ENSMUSG00000025785
F31D4.2	ENSMUSG00000061759
F31D4.3	ENSMUSG00000030357
F31D4.5	ENSMUSG00000031015
F31E3.1	ENSMUSG00000052534
F31E3.2	ENSMUSG00000037593
F31E3.3	ENSMUSG00000022881
F31E3.4	ENSMUSG00000005682
F31E3.5	ENSMUSG00000016349
F31E8.2	ENSMUSG00000035864
F31E8.3	ENSMUSG00000054360
F31E8.4	ENSMUSG00000063090
F31F6.6	ENSMUSG00000001095
F32A11.1	ENSMUSG00000048581
F32A11.2	ENSMUSG00000021635
F32A5.1	ENSMUSG00000018651
F32A5.6	ENSMUSG00000020283
F32A5.7	ENSMUSG00000031848
F32A6.2	ENSMUSG00000029469
F32A6.3	ENSMUSG00000041236
F32A6.4	ENSMUSG00000026930
F32A7.3	ENSMUSG00000039903
F32A7.4	ENSMUSG00000035802
F32B5.8	ENSMUSG00000016256
F32B6.2	ENSMUSG00000027709
F32B6.3	ENSMUSG00000039449
F32B6.8	ENSMUSG00000042203
F32D1.1	ENSMUSG00000035455
F32D1.10	ENSMUSG00000029730
F32D1.3	ENSMUSG00000036019
F32D1.5	ENSMUSG00000000253
F32D1.9	ENSMUSG00000029227
F32D8.12	ENSMUSG00000031958
F32D8.13	ENSMUSG00000027952
F32D8.14	ENSMUSG00000024487
F32D8.4	ENSMUSG00000003423
F32D8.6	ENSMUSG00000057458
F32D8.6	ENSMUSG00000061348
F32E10.1	ENSMUSG00000061458
F32E10.4	ENSMUSG00000027782
F32F2.1	ENSMUSG00000052609
F32G8.6	ENSMUSG00000037580
F32H2.1	ENSMUSG00000036281
F32H2.2	ENSMUSG00000020801
F32H2.4	ENSMUSG00000025872
F32H2.5	ENSMUSG00000025153
F33A8.1	ENSMUSG00000027014
F33A8.3	ENSMUSG00000030189
F33A8.4	ENSMUSG00000029179
F33A8.5	ENSMUSG00000000171
F33A8.6	ENSMUSG00000026309
F33C8.1	ENSMUSG00000027312
F33C8.3	ENSMUSG00000027215
F33D11.11	ENSMUSG00000027521
F33D11.12	ENSMUSG00000025786
F33D11.4	ENSMUSG00000001566
F33D11.9	ENSMUSG00000022561
F33D4.2	ENSMUSG00000030287
F33D4.5	ENSMUSG00000029486
F33D4.7	ENSMUSG00000047260
F33E11.3	ENSMUSG00000034709
F33E11.6	ENSMUSG00000023883
F33E2.2	ENSMUSG00000023050
F33G12.2	ENSMUSG00000005150
F33G12.3	ENSMUSG00000039182
F33G12.5	ENSMUSG00000002546
F33H1.1	ENSMUSG00000024206
F33H2.1	ENSMUSG00000034329
F33H2.2	ENSMUSG00000037119
F33H2.3	ENSMUSG00000015749
F33H2.5	ENSMUSG00000007080
F33H2.6	ENSMUSG00000028229
F34D10.2	ENSMUSG00000000028
F34D10.5	ENSMUSG00000024922
F34D6.3	ENSMUSG00000049265
F34D6.4	ENSMUSG00000036893
F35A5.3	ENSMUSG00000048143
F35A5.8	ENSMUSG00000026860
F35B12.10	ENSMUSG00000050069
F35B3.5	ENSMUSG00000041570
F35C11.4	ENSMUSG00000039611
F35C8.5	ENSMUSG00000050370
F35C8.7	ENSMUSG00000057193
F35D11.3	ENSMUSG00000041143
F35D2.4	ENSMUSG00000049488
F35D2.5	ENSMUSG00000032714
F35D6.1	ENSMUSG00000033319
F35E8.8	ENSMUSG00000032348
F35F11.1	ENSMUSG00000026361
F35G12.3	ENSMUSG00000057230
F35G12.4	ENSMUSG00000032512
F35G12.6	ENSMUSG00000056947
F35G12.7	ENSMUSG00000024194
F35G12.8	ENSMUSG00000034349
F35G12.9	ENSMUSG00000025135
F35G2.2	ENSMUSG00000024601
F35G2.4	ENSMUSG00000019916
F35H10.7	ENSMUSG00000020289
F35H12.2	ENSMUSG00000026721
F35H12.3	ENSMUSG00000019969
F35H12.4	ENSMUSG00000038861
F35H8.5	ENSMUSG00000028546
F35H8.6	ENSMUSG00000032854
F36A2.13	ENSMUSG00000037487
F36A2.2	ENSMUSG00000025155
F36A2.6	ENSMUSG00000063457
F36A2.8	ENSMUSG00000036504
F36A4.7	ENSMUSG00000005198
F36D4.2	ENSMUSG00000032112
F36D4.3	ENSMUSG00000034593
F36D4.5	ENSMUSG00000026502
F36F2.1	ENSMUSG00000042895
F36F2.3	ENSMUSG00000022000
F36F2.4	ENSMUSG00000028879
F36F2.5	ENSMUSG00000031789
F36F2.6	ENSMUSG00000033323
F36G3.3	ENSMUSG00000022500
F36H1.1	ENSMUSG00000056629
F36H1.2	ENSMUSG00000036333
F36H1.6	ENSMUSG00000020256
F36H12.3	ENSMUSG00000006551
F36H2.1	ENSMUSG00000024566
F36H9.3	ENSMUSG00000022210
F37A4.1	ENSMUSG00000007036
F37A4.2	ENSMUSG00000039737
F37A4.7	ENSMUSG00000029608
F37A4.8	ENSMUSG00000031715
F37A8.5	ENSMUSG00000034059
F37B12.2	ENSMUSG00000032350
F37B12.4	ENSMUSG00000028514
F37B4.7	ENSMUSG00000040918
F37C12.1	ENSMUSG00000003208
F37C12.11	ENSMUSG00000039001
F37C12.13	ENSMUSG00000027714
F37C12.2	ENSMUSG00000062762
F37C12.4	ENSMUSG00000059038
F37C12.9	ENSMUSG00000024608
F37C4.6	ENSMUSG00000060224
F37D6.1	ENSMUSG00000032555
F37D6.2	ENSMUSG00000038535
F37E3.1	ENSMUSG00000028330
F37F2.2	ENSMUSG00000014504
F38A1.8	ENSMUSG00000032042
F38A5.1	ENSMUSG00000031634
F38A5.13	ENSMUSG00000029014
F38A5.2	ENSMUSG00000015363
F38A6.1	ENSMUSG00000035451
F38A6.2	ENSMUSG00000058070
F38A6.3	ENSMUSG00000021109
F38B2.1	ENSMUSG00000028063
F38B2.4	ENSMUSG00000026817
F38B6.4	ENSMUSG00000022962
F38B6.6	ENSMUSG00000041594
F38B7.1	ENSMUSG00000045817
F38E1.9	ENSMUSG00000018761
F38E11.3	ENSMUSG00000058624
F38E11.5	ENSMUSG00000032458
F38E9.1	ENSMUSG00000033138
F38E9.2	ENSMUSG00000053626
F38E9.5	ENSMUSG00000022451
F38G1.1	ENSMUSG00000027778
F38H4.7	ENSMUSG00000025103
F38H4.8	ENSMUSG00000039063
F38H4.9	ENSMUSG00000009630
F39B1.1	ENSMUSG00000030660
F39B2.1	ENSMUSG00000032119
F39B2.10	ENSMUSG00000028410
F39B2.11	ENSMUSG00000064068
F39B2.2	ENSMUSG00000022674
F39B2.2	ENSMUSG00000060162
F39B2.3	ENSMUSG00000028199
F39B2.4	ENSMUSG00000019984
F39B2.5	ENSMUSG00000038485
F39B2.6	ENSMUSG00000025362
F39B2.6	ENSMUSG00000059775
F39B2.7	ENSMUSG00000007610
F39B2.8	ENSMUSG00000045967
F39C12.2	ENSMUSG00000029106
F39G3.1	ENSMUSG00000054545
F39H11.1	ENSMUSG00000031954
F39H11.3	ENSMUSG00000038481
F39H11.5	ENSMUSG00000005779
F39H2.2	ENSMUSG00000015757
F39H2.3	ENSMUSG00000049287
F39H2.5	ENSMUSG00000027845
F40A3.3	ENSMUSG00000032959
F40B5.2	ENSMUSG00000045594
F40E10.2	ENSMUSG00000061517
F40E10.3	ENSMUSG00000007122
F40E10.4	ENSMUSG00000031558
F40E10.6	ENSMUSG00000009035
F40F11.1	ENSMUSG00000003429
F40F12.5	ENSMUSG00000036712
F40F4.7	ENSMUSG00000022698
F40F8.1	ENSMUSG00000028719
F40F8.9	ENSMUSG00000037296
F40F9.1	ENSMUSG00000006301
F40F9.10	ENSMUSG00000037085
F40F9.2	ENSMUSG00000022564
F40F9.6	ENSMUSG00000003673
F40F9.7	ENSMUSG00000024914
F40G9.1	ENSMUSG00000031429
F40G9.11	ENSMUSG00000017801
F40G9.2	ENSMUSG00000046516
F40G9.3	ENSMUSG00000029203
F40H3.5	ENSMUSG00000051085
F41C3.4	ENSMUSG00000030245
F41C3.5	ENSMUSG00000017760
F41C6.1	ENSMUSG00000020902
F41D9.1	ENSMUSG00000042303
F41E6.13	ENSMUSG00000029578
F41E6.4	ENSMUSG00000041846
F41E6.5	ENSMUSG00000027261
F41E6.6	ENSMUSG00000006458
F41E6.9	ENSMUSG00000028419
F41E7.2	ENSMUSG00000050150
F41E7.3	ENSMUSG00000028004
F41G3.12	ENSMUSG00000041936
F41G4.1	ENSMUSG00000042707
F41G4.2	ENSMUSG00000028656
F41H10.11	ENSMUSG00000032583
F41H10.6	ENSMUSG00000031161
F42A10.1	ENSMUSG00000003234
F42A10.4	ENSMUSG00000035064
F42A6.6	ENSMUSG00000062797
F42A6.7	ENSMUSG00000057570
F42A6.7	ENSMUSG00000059005
F42A6.9	ENSMUSG00000040640
F42A8.2	ENSMUSG00000009863
F42A9.1	ENSMUSG00000034731
F42A9.2	ENSMUSG00000001632
F42C5.7	ENSMUSG00000046259
F42C5.8	ENSMUSG00000047675
F42D1.2	ENSMUSG00000001670
F42F12.3	ENSMUSG00000038541
F42F12.4	ENSMUSG00000020629
F42G10.2	ENSMUSG00000033352
F42G4.3	ENSMUSG00000033306
F42G8.11	ENSMUSG00000031144
F42G8.12	ENSMUSG00000038462
F42G8.6	ENSMUSG00000049921
F42G9.1	ENSMUSG00000029147
F42G9.5	ENSMUSG00000026687
F42G9.6	ENSMUSG00000039206
F42H10.3	ENSMUSG00000038366
F42H10.6	ENSMUSG00000006717
F42H10.7	ENSMUSG00000003527
F42H11.2	ENSMUSG00000046295
F43C1.1	ENSMUSG00000031732
F43C1.2	ENSMUSG00000063358
F43C1.3	ENSMUSG00000062677
F43C1.6	ENSMUSG00000024829
F43D2.1	ENSMUSG00000021258
F43D9.2	ENSMUSG00000027739
F43D9.3	ENSMUSG00000020952
F43E2.2	ENSMUSG00000024258
F43E2.3	ENSMUSG00000048782
F43E2.5	ENSMUSG00000054733
F43E2.7	ENSMUSG00000027282
F43G6.1	ENSMUSG00000020071
F43G9.1	ENSMUSG00000032279
F43G9.10	ENSMUSG00000048222
F43G9.11	ENSMUSG00000048385
F43G9.12	ENSMUSG00000022974
F43G9.2	ENSMUSG00000035840
F43G9.3	ENSMUSG00000002346
F43G9.5	ENSMUSG00000031754
F43G9.5	ENSMUSG00000039617
F43G9.6	ENSMUSG00000033788
F43G9.9	ENSMUSG00000026547
F43H9.2	ENSMUSG00000021036
F44A2.5	ENSMUSG00000020743
F44A6.1	ENSMUSG00000030659
F44A6.2	ENSMUSG00000037992
F44B9.3	ENSMUSG00000026349
F44B9.4	ENSMUSG00000011960
F44B9.5	ENSMUSG00000000695
F44B9.8	ENSMUSG00000029363
F44C4.5	ENSMUSG00000028657
F44D12.1	ENSMUSG00000021782
F44E2.10	ENSMUSG00000048578
F44E2.6	ENSMUSG00000023094
F44E7.4	ENSMUSG00000056999
F44E7.9	ENSMUSG00000027637
F44G4.1	ENSMUSG00000028187
F44G4.4	ENSMUSG00000041459
F44G4.8	ENSMUSG00000020154
F45B8.4	ENSMUSG00000029275
F45D11.6	ENSMUSG00000040596
F45D3.5	ENSMUSG00000020964
F45E1.6	ENSMUSG00000016559
F45E1.7	ENSMUSG00000016664
F45E10.1	ENSMUSG00000030508
F45E12.1	ENSMUSG00000018559
F45E12.2	ENSMUSG00000011158
F45E4.2	ENSMUSG00000043991
F45E4.9	ENSMUSG00000003923
F45E6.2	ENSMUSG00000026663
F45E6.3	ENSMUSG00000039678
F45F2.13	ENSMUSG00000057065
F45F2.13	ENSMUSG00000058377
F45F2.13	ENSMUSG00000059309
F45F2.13	ENSMUSG00000060651
F45F2.13	ENSMUSG00000062748
F45F2.13	ENSMUSG00000062819
F45F2.3	ENSMUSG00000057253
F45F2.3	ENSMUSG00000060093
F45F2.3	ENSMUSG00000060639
F45F2.3	ENSMUSG00000060678
F45F2.3	ENSMUSG00000061941
F45F2.3	ENSMUSG00000062020
F45F2.3	ENSMUSG00000062633
F45F2.3	ENSMUSG00000063381
F45F2.3	ENSMUSG00000064288
F45G2.10	ENSMUSG00000031879
F45G2.3	ENSMUSG00000039748
F45G2.4	ENSMUSG00000055681
F45G2.6	ENSMUSG00000017386
F45G2.8	ENSMUSG00000014301
F45G2.8	ENSMUSG00000045886
F45G2.9	ENSMUSG00000029557
F45H10.1	ENSMUSG00000035936
F45H11.2	ENSMUSG00000010376
F45H11.4	ENSMUSG00000019828
F45H7.2	ENSMUSG00000016128
[truncated: 2,799 more rows]

## Sheet: Three-species orthologs
Mouse Ensembl Gene ID	Fly Ensembl Gene ID	Worm Ensembl Gene ID
ENSMUSG00000000028	CG3658	F34D10.2
ENSMUSG00000000088	CG14724	Y37D8A.14
ENSMUSG00000000093	CG3578	F21H11.3
ENSMUSG00000000168	CG5261	F23B12.5
ENSMUSG00000000171	CG10219	F33A8.5
ENSMUSG00000000184	CG9096	Y38F1A.5
ENSMUSG00000000194	CG12121	C15H9.5
ENSMUSG00000000197	CG1517	C27F2.2
ENSMUSG00000000276	CG8657	F46H6.2
ENSMUSG00000000278	CG3344	Y32F6A.5
ENSMUSG00000000340	CG5599	ZK669.4
ENSMUSG00000000355	CG5941	C11D2.7
ENSMUSG00000000392	CG32145	C27C12.7
ENSMUSG00000000399	CG6020	Y53G8AL.2
ENSMUSG00000000420	CG31651	ZK688.8
ENSMUSG00000000441	CG2845	Y73B6A.5
ENSMUSG00000000563	CG8189	F02E8.1
ENSMUSG00000000628	CG3001	F14B4.2
ENSMUSG00000000751	CG9633	F18A1.5
ENSMUSG00000000794	CG10706	F08A10.1
ENSMUSG00000000826	CG6395	K02G10.8
ENSMUSG00000000889	CG1543	H13N06.6
ENSMUSG00000000902	CG1064	R07E5.3
ENSMUSG00000000915	CG10971	ZK370.3
ENSMUSG00000000948	CG5352	W08E3.1
ENSMUSG00000000959	CG6404	C01A2.3
ENSMUSG00000001016	CG5641	R11H6.5
ENSMUSG00000001036	CG8532	T04C10.2
ENSMUSG00000001056	CG5258	Y48A6B.3
ENSMUSG00000001082	CG5760	F10D7.2
ENSMUSG00000001095	CG3979	F31F6.6
ENSMUSG00000001098	CG10465	D2045.8
ENSMUSG00000001100	CG12162	ZK652.10
ENSMUSG00000001150	CG32562	F20D12.2
ENSMUSG00000001157	CG8411	Y62E10A.16
ENSMUSG00000001158	CG18426	R05D11.7
ENSMUSG00000001175	CG8472	T21H3.3
ENSMUSG00000001280	CG5669	Y40B1A.4
ENSMUSG00000001285	CG11980	C27H6.8
ENSMUSG00000001289	CG7048	R151.9
ENSMUSG00000001300	CG1862	C43F9.8
ENSMUSG00000001376	CG4996	C44B9.1
ENSMUSG00000001380	CG6335	T11G6.1
ENSMUSG00000001383	CG11586	ZK686.4
ENSMUSG00000001416	CG8977	F54A3.3
ENSMUSG00000001424	CG7008	F10G7.2
ENSMUSG00000001440	CG2637	F28B3.8
ENSMUSG00000001441	CG1009	F49E8.3
ENSMUSG00000001472	CG7927	K07A12.1
ENSMUSG00000001482	CG11534	F20H11.1
ENSMUSG00000001497	CG9610	K07C11.1
ENSMUSG00000001524	CG7764	Y73F8A.24
ENSMUSG00000001566	CG8254	F33D11.4
ENSMUSG00000001569	CG9004	Y52B11A.10
ENSMUSG00000001632	CG1845	F42A9.2
ENSMUSG00000001670	CG1461	F42D1.2
ENSMUSG00000001674	CG6375	B0511.6
ENSMUSG00000001687	CG9038	C46F11.6
ENSMUSG00000001751	CG13397	K09E4.4
ENSMUSG00000001755	CG10575	Y65B4A.8
ENSMUSG00000001767	CG3193	M03F8.3
ENSMUSG00000001768	CG33175	C48G7.3
ENSMUSG00000001774	CG6198	Y110A7A.13
ENSMUSG00000001783	CG9987	F16A11.2
ENSMUSG00000001785	CG6751	JC8.2
ENSMUSG00000001833	CG8705	W09C5.2
ENSMUSG00000001891	CG4347	K08E3.5
ENSMUSG00000001909	CG6388	ZC376.5
ENSMUSG00000001924	CG1782	C47E12.5
ENSMUSG00000001962	CG12259	C47E8.4
ENSMUSG00000001983	CG4957	Y50D7A.9
ENSMUSG00000002010	CG5028	C30F12.7
ENSMUSG00000002014	CG9035	Y56A3A.21
ENSMUSG00000002015	CG13887	Y54G2A.18
ENSMUSG00000002052	CG12225	T04A8.14
ENSMUSG00000002058	CG1659	M142.1
ENSMUSG00000002064	CG11999	R12E2.13
ENSMUSG00000002068	CG3938	C37A2.4
ENSMUSG00000002102	CG10370	F56H1.4
ENSMUSG00000002104	CG1909	C18H9.7
ENSMUSG00000002129	CG16941	W07E6.4
ENSMUSG00000002222	CG3295	T07D1.2
ENSMUSG00000002228	CG17598	C42C1.2
ENSMUSG00000002280	CG17683	Y54H5A.4
ENSMUSG00000002346	CG4241	F43G9.3
ENSMUSG00000002372	CG10225	R12C12.2
ENSMUSG00000002455	CG6841	Y59A8B.6
ENSMUSG00000002477	CG10753	T28D9.10
ENSMUSG00000002524	CG12085	Y47G6A.20
ENSMUSG00000002546	CG11061	F33G12.5
ENSMUSG00000002608	CG7810	R10D12.13
ENSMUSG00000002658	CG10281	C01F1.1
ENSMUSG00000002660	CG5045	ZK970.2
ENSMUSG00000002661	CG14130	Y46G5A.35
ENSMUSG00000002679	CG9473	Y57E12AL.5
ENSMUSG00000002718	CG13281	Y48G1A.5
ENSMUSG00000002728	CG14222	Y97E10AL.3
ENSMUSG00000002741	CG1515	B0361.10
ENSMUSG00000002767	CG7636	F56B3.8
ENSMUSG00000002778	CG5183	F09B9.3
ENSMUSG00000002797	CG4306	C44B7.7
ENSMUSG00000002804	CG31063	C50F4.16
ENSMUSG00000002812	CG1484	B0523.5
ENSMUSG00000002814	CG10123	Y56A3A.27
ENSMUSG00000002820	CG6194	ZK792.8
ENSMUSG00000002825	CG4947	ZK829.6
ENSMUSG00000002835	CG12109	T06D10.2
ENSMUSG00000002845	CG13016	D1007.5
ENSMUSG00000002870	CG7538	Y17G7B.5
ENSMUSG00000002881	CG15000	R166.1
ENSMUSG00000002948	CG4353	K08A8.1
ENSMUSG00000002949	CG11779	T09B4.9
ENSMUSG00000002957	CG4260	T20B5.1
ENSMUSG00000002963	CG9601	F21D5.5
ENSMUSG00000003033	CG9388	K11D2.3
ENSMUSG00000003037	CG8287	D1037.4
ENSMUSG00000003068	CG9374	Y59A8B.14
ENSMUSG00000003072	CG2968	F58F12.1
ENSMUSG00000003099	CG8402	Y39B6A.2
ENSMUSG00000003119	CG7597	B0285.1
ENSMUSG00000003123	CG11055	C46C11.1
ENSMUSG00000003200	CG14296	T04D1.3
ENSMUSG00000003208	CG8435	F37C12.1
ENSMUSG00000003233	CG18361	C34F11.9
ENSMUSG00000003234	CG9330	F42A10.1
ENSMUSG00000003235	CG3806	D2085.3
ENSMUSG00000003299	CG5818	T23B12.2
ENSMUSG00000003316	CG33214	F14E5.2
ENSMUSG00000003348	CG4946	T12B3.4
ENSMUSG00000003360	CG10333	F01F1.7
ENSMUSG00000003363	CG9248	F09G2.8
ENSMUSG00000003402	CG6453	ZK1307.8
ENSMUSG00000003421	CG6179	R05G6.4
ENSMUSG00000003426	CG1475	M01F1.2
ENSMUSG00000003429	CG8857	F40F11.1
ENSMUSG00000003435	CG7626	K08E4.1
ENSMUSG00000003437	CG2503	C55A6.9
ENSMUSG00000003438	CG2713	T21C9.12
ENSMUSG00000003458	CG7012	ZC434.6
ENSMUSG00000003464	CG5325	F54F2.8
ENSMUSG00000003500	CG1799	T22D1.3
ENSMUSG00000003526	CG1417	B0513.5
ENSMUSG00000003527	CG1474	F42H10.7
ENSMUSG00000003528	CG31305	K11H3.3
ENSMUSG00000003549	CG10215	F10G8.7
ENSMUSG00000003585	CG13893	H06O01.3
ENSMUSG00000003623	CG12428	T20B3.1
ENSMUSG00000003660	CG5931	Y46G5A.4
ENSMUSG00000003662	CG12797	Y18D10A.9
ENSMUSG00000003682	CG32775	ZK1307.5
ENSMUSG00000003693	CG31155	Y54E10BR.6
ENSMUSG00000003808	CG2263	T08B2.9
ENSMUSG00000003809	CG9547	F54D5.7
ENSMUSG00000003813	CG1836	ZK20.3
ENSMUSG00000003814	CG9429	Y38A10A.5
ENSMUSG00000003848	CG2972	Y54E10BR.4
ENSMUSG00000003865	CG6904	Y46G5A.31
ENSMUSG00000003868	CG9750	T22D1.10
ENSMUSG00000003923	CG4217	F45E4.9
ENSMUSG00000003970	CG1263	B0250.1
ENSMUSG00000003974	CG11144	ZC506.4
ENSMUSG00000004069	CG5504	F22B7.5
ENSMUSG00000004096	CG12135	T10C6.5
ENSMUSG00000004100	CG5786	K09H9.6
ENSMUSG00000004113	CG1522	T02C5.5
ENSMUSG00000004233	CG7441	C34E10.4
ENSMUSG00000004264	CG15081	T24H7.1
ENSMUSG00000004268	CG3527	Y39A1A.14
ENSMUSG00000004270	CG9655	R155.1
ENSMUSG00000004285	CG8210	ZK970.4
ENSMUSG00000004319	CG5284	C07H4.2
ENSMUSG00000004347	CG14940	T04D3.3
ENSMUSG00000004356	CG4554	F18C5.3
ENSMUSG00000004364	CG11861	Y108G3AL.1
ENSMUSG00000004393	CG1666	C24H12.4
ENSMUSG00000004394	CG33104	Y60A3A.9
ENSMUSG00000004460	CG4164	T15H9.7
ENSMUSG00000004591	CG2049	F46F6.2
ENSMUSG00000004610	CG7834	F23C8.5
ENSMUSG00000004633	CG3208	BE0003N10.2
ENSMUSG00000004642	CG11886	R06F6.1
ENSMUSG00000004667	CG11979	H27M09.2
ENSMUSG00000004771	CG5771	F53G12.1
ENSMUSG00000004788	CG2677	Y47H9C.7
ENSMUSG00000004789	CG5214	W02F12.5
ENSMUSG00000004815	CG31140	C09E10.2
ENSMUSG00000004843	CG4618	C01A2.4
ENSMUSG00000004846	CG6199	F52H3.1
ENSMUSG00000004896	CG2906	F25H2.12
ENSMUSG00000004936	CG15793	Y54E10BL.6
ENSMUSG00000004994	CG15084	ZK1307.9
ENSMUSG00000004996	CG11334	C01G10.9
ENSMUSG00000005069	CG14815	C34C6.6
ENSMUSG00000005078	CG2126	R01B10.5
ENSMUSG00000005089	CG3159	C12D12.2
ENSMUSG00000005102	CG1609	Y81G3A.3
ENSMUSG00000005103	CG10724	K08F9.2
ENSMUSG00000005142	CG6206	F55D10.1
ENSMUSG00000005150	CG4935	F33G12.2
ENSMUSG00000005198	CG1554	F36A4.7
ENSMUSG00000005262	CG6233	F19B6.2
ENSMUSG00000005269	CG11241	T09B4.8
ENSMUSG00000005299	CG4589	F58G11.1
ENSMUSG00000005312	CG14224	F15C11.2
ENSMUSG00000005354	CG8517	B0024.9
ENSMUSG00000005370	CG7003	Y47G6A.11
ENSMUSG00000005371	CG9461	K04A8.6
ENSMUSG00000005373	CG18362	T20B12.6
ENSMUSG00000005378	CG10903	C27F2.4
ENSMUSG00000005410	CG4082	R10E4.4
ENSMUSG00000005442	CG5067	T22H6.6
ENSMUSG00000005510	CG12079	T10E9.7
ENSMUSG00000005514	CG11567	K10D2.6
ENSMUSG00000005533	CG18402	Y55D5A.5
ENSMUSG00000005580	CG9210	F17C8.1
ENSMUSG00000005583	CG1429	W10D5.1
ENSMUSG00000005609	CG2469	B0464.2
ENSMUSG00000005615	CG1049	F08C6.2
ENSMUSG00000005625	CG7619	B0205.3
ENSMUSG00000005656	CG8282	Y59A8B.22
ENSMUSG00000005682	CG8232	F31E3.4
ENSMUSG00000005683	CG3861	T20G5.2
ENSMUSG00000005687	CG4980	T12A2.7
ENSMUSG00000005718	CG7664	F58A4.7
ENSMUSG00000005779	CG12000	F39H11.5
ENSMUSG00000005803	CG14997	F02H6.5
ENSMUSG00000005813	CG13630	Y37E11AL.7
ENSMUSG00000005846	CG13096	F53F4.11
ENSMUSG00000005871	CG1451	K04G2.8
ENSMUSG00000005873	CG8331	Y71F9B.3
ENSMUSG00000005881	CG7011	K09E9.2
ENSMUSG00000005882	CG10075	C35D10.5
ENSMUSG00000005883	CG7753	T05E11.4
ENSMUSG00000005897	CG7199	Y104H12A.1
ENSMUSG00000005907	CG6760	C11H1.4
ENSMUSG00000005917	CG12154	Y113G7A.6
ENSMUSG00000005949	CG17119	C41C4.7
ENSMUSG00000005981	CG3152	R151.7
ENSMUSG00000006005	CG8274	R07G3.3
ENSMUSG00000006019	CG32533	Y37E11AM.1
ENSMUSG00000006024	CG6625	D1014.3
ENSMUSG00000006058	CG6637	C27F2.5
ENSMUSG00000006095	CG11242	F53F4.3
ENSMUSG00000006169	CG31170	C34E11.1
ENSMUSG00000006179	CG9953	K12H4.7
ENSMUSG00000006191	CG6550	Y92H12BL.1
ENSMUSG00000006273	CG17369	F20B6.2
ENSMUSG00000006276	CG16932	ZK1248.3
ENSMUSG00000006289	CG4933	Y71H2AM.1
ENSMUSG00000006299	CG5114	Y111B2A.12
ENSMUSG00000006304	CG10954	Y6D11A.2
ENSMUSG00000006315	CG5861	ZK418.5
ENSMUSG00000006342	CG31004	K03H1.5
ENSMUSG00000006373	CG9066	K07E3.8
ENSMUSG00000006378	CG10361	T25B9.1
ENSMUSG00000006392	CG13867	Y62F5A.1
ENSMUSG00000006395	CG2227	C05D11.5
ENSMUSG00000006412	CG6302	H20J04.5
ENSMUSG00000006442	CG8327	Y46G5A.19
ENSMUSG00000006458	CG12163	F41E6.6
ENSMUSG00000006464	CG14825	Y105E8A.5
ENSMUSG00000006471	CG13667	Y113G7A.8
ENSMUSG00000006517	CG8239	Y48B6A.13
ENSMUSG00000006585	CG8171	Y54E10A.15
ENSMUSG00000006589	CG18315	T19B4.3
ENSMUSG00000006599	CG8151	R02D3.3
ENSMUSG00000006646	CG11077	T18D3.9
ENSMUSG00000006678	CG6349	Y47D3A.29
ENSMUSG00000006699	CG12530	R07G3.1
ENSMUSG00000006717	CG16985	F42H10.6
ENSMUSG00000006732	CG4045	W02B12.10
ENSMUSG00000006932	CG11579	K05C4.6
ENSMUSG00000006998	CG7762	T22D1.9
ENSMUSG00000007029	CG4062	Y87G2A.5
ENSMUSG00000007036	CG1309	F37A4.1
ENSMUSG00000007050	CG10418	T10G3.6
ENSMUSG00000007080	CG6768	F33H2.5
ENSMUSG00000007097	CG5670	B0365.3
ENSMUSG00000007207	CG31136	F56A8.7
ENSMUSG00000007338	CG4647	R11D1.9
ENSMUSG00000007564	CG33297	F48E8.5
ENSMUSG00000007603	CG10463	Y37E11B.5
ENSMUSG00000007610	CG18528	F39B2.7
ENSMUSG00000007613	CG8224	F29C4.1
ENSMUSG00000007721	CG6013	Y73E7A.1
ENSMUSG00000007739	CG5525	K01C8.10
ENSMUSG00000007777	CG5161	W05H7.3
ENSMUSG00000007805	CG2956	C02B8.4
ENSMUSG00000007815	CG8416	Y51H4A.3
ENSMUSG00000007880	CG7467	C01G8.9
ENSMUSG00000007891	CG1548	R12H7.2
ENSMUSG00000008036	CG6056	F02E8.3
ENSMUSG00000008136	CG32171	F25H5.1
ENSMUSG00000008301	CG8069	Y71H2B.2
ENSMUSG00000008333	CG4528	K08D10.3
ENSMUSG00000008348	CG11624	F25B5.4
ENSMUSG00000008668	CG8900	Y57G11C.16
ENSMUSG00000008683	CG2033	F53A3.3
ENSMUSG00000008859	CG2849	Y53G8AR.3
ENSMUSG00000008958	CG4621	C17E4.6
ENSMUSG00000009030	CG7650	Y62E10A.8
ENSMUSG00000009035	CG12004	F40E10.6
ENSMUSG00000009207	CG8735	C05E11.1
ENSMUSG00000009470	CG7398	R06A4.4
ENSMUSG00000009535	CG3688	C25A1.3
ENSMUSG00000009555	CG5179	H25P06.2
ENSMUSG00000009566	CG2543	F25B5.6
ENSMUSG00000009630	CG7109	F38H4.9
ENSMUSG00000009640	CG11132	Y105E8A.17
ENSMUSG00000009647	CG18769	K02B2.3
ENSMUSG00000009772	CG11870	B0496.3
ENSMUSG00000009863	CG3283	F42A8.2
ENSMUSG00000009907	CG6842	Y34D9A.10
ENSMUSG00000009995	CG8766	ZK809.2
ENSMUSG00000010025	CG11140	T05H4.13
ENSMUSG00000010045	CG9536	F11A10.6
ENSMUSG00000010057	CG9104	F49E8.1
ENSMUSG00000010065	CG8481	C56G2.15
ENSMUSG00000010097	CG1664	C15H11.3
ENSMUSG00000010110	CG4214	F55A11.2
ENSMUSG00000010175	CG17228	K12H4.1
ENSMUSG00000010277	CG14967	F31C3.3
ENSMUSG00000010376	CG10679	F45H11.2
ENSMUSG00000010392	CG7700	F08F8.8
ENSMUSG00000010492	CG4798	F19B6.1
ENSMUSG00000010517	CG8400	F48A11.5
ENSMUSG00000010554	CG7544	ZK1128.2
ENSMUSG00000010608	CG4119	W04D2.6
ENSMUSG00000010755	CG8431	Y23H5A.7
ENSMUSG00000010911	CG11134	ZC373.5
ENSMUSG00000010936	CG5608	K04G2.6
ENSMUSG00000011158	CG31256	F45E12.2
ENSMUSG00000011179	CG8721	K11C4.4
ENSMUSG00000011884	CG6299	Y82E9BR.14
ENSMUSG00000011960	CG6292	F44B9.4
ENSMUSG00000012405	CG17420	K11H12.2
ENSMUSG00000012443	CG9191	F23B12.8
ENSMUSG00000012535	CG2848	F53G2.6
ENSMUSG00000012609	CG31108	C55A6.2
ENSMUSG00000013033	CG8639	B0286.2
ENSMUSG00000013160	CG2934	C30F8.2
ENSMUSG00000013275	CG33181	K07H8.2
ENSMUSG00000013415	CG1691	M88.5
ENSMUSG00000013629	CG18572	D2085.1
ENSMUSG00000013646	CG7761	K03E6.7
ENSMUSG00000013662	CG5395	K04D7.2
ENSMUSG00000013663	CG5671	T07A9.6
ENSMUSG00000013701	CG40042	F15D3.7
ENSMUSG00000013736	CG2100	F55B12.4
ENSMUSG00000013822	CG40228	Y54G11A.11
ENSMUSG00000013858	CG8405	Y59C2A.2
ENSMUSG00000013997	CG7067	Y56A3A.13
ENSMUSG00000014077	CG2185	ZK856.8
ENSMUSG00000014164	CG7210	C47D12.7
ENSMUSG00000014232	CG17599	C04C3.5
ENSMUSG00000014245	CG4433	Y52B11C.1
ENSMUSG00000014294	CG15434	Y63D3A.7
ENSMUSG00000014329	CG4824	M7.3
ENSMUSG00000014353	CG17660	C52B9.4
ENSMUSG00000014355	CG9198	W10C6.1
ENSMUSG00000014402	CG9712	C09G12.9
ENSMUSG00000014418	CG9770	W09G3.6
ENSMUSG00000014426	CG7717	B0414.7
ENSMUSG00000014444	CG8486	T20D3.9
ENSMUSG00000014504	CG4457	F37F2.2
ENSMUSG00000014547	CG5168	D2013.2
ENSMUSG00000014550	CG8506	Y42H9AR.3
ENSMUSG00000014551	CG14413	Y55F3AM.1
ENSMUSG00000014601	CG11526	F10E7.8
ENSMUSG00000014606	CG1907	B0432.4
ENSMUSG00000014767	CG9874	T20B12.2
ENSMUSG00000014769	CG4097	C02F5.9
ENSMUSG00000014771	CG3260	R07E5.10
ENSMUSG00000014846	CG4893	C32E8.3
ENSMUSG00000014856	CG8320	R05D11.5
ENSMUSG00000014867	CG6202	C54H2.5
ENSMUSG00000014956	CG2096	F29F11.6
ENSMUSG00000014959	CG7809	Y42H9AR.1
ENSMUSG00000015092	CG4143	H21P03.1
ENSMUSG00000015094	CG30420	C23H4.1
ENSMUSG00000015120	CG3018	F29B9.6
ENSMUSG00000015126	CG4338	F52C12.2
ENSMUSG00000015133	CG5483	T27C10.6
ENSMUSG00000015165	CG9218	C44B7.2
ENSMUSG00000015176	CG7421	C25A1.10
ENSMUSG00000015291	CG4422	Y57G11C.10
ENSMUSG00000015337	CG8862	C41D11.8
ENSMUSG00000015357	CG4538	D2030.2
ENSMUSG00000015363	CG12360	F38A5.2
ENSMUSG00000015488	CG6151	F20D1.1
ENSMUSG00000015536	CG10238	T27A3.6
ENSMUSG00000015542	CG11539	Y67D2.5
ENSMUSG00000015605	CG3411	D1081.2
ENSMUSG00000015619	CG9656	W09C2.1
ENSMUSG00000015647	CG10236	K08C7.3
ENSMUSG00000015656	CG4264	F26D10.3
ENSMUSG00000015659	CG10383	F17H10.1
ENSMUSG00000015671	CG5266	D1054.2
ENSMUSG00000015688	CG7581	Y54G9A.6
ENSMUSG00000015697	CG30426	R05D3.11
ENSMUSG00000015709	CG11987	C25A1.11
ENSMUSG00000015747	CG8228	C44C1.4
ENSMUSG00000015748	CG7757	M03C11.7
ENSMUSG00000015757	CG5808	F39H2.2
ENSMUSG00000015759	CG5855	T09E8.3
ENSMUSG00000015776	CG3034	ZK970.3
ENSMUSG00000015790	CG9943	H06I04.2
ENSMUSG00000015806	CG4665	T03F6.1
ENSMUSG00000015889	CG10602	ZC416.6
ENSMUSG00000015943	CG31126	K11H12.1
ENSMUSG00000015961	CG17273	C37H5.6
ENSMUSG00000015970	CG9517	C34C6.4
ENSMUSG00000015994	CG2976	R02D3.5
ENSMUSG00000016018	CG4152	W08D2.7
ENSMUSG00000016082	CG32045	F21H11.2
ENSMUSG00000016087	CG7018	T08H4.3
ENSMUSG00000016181	CG3735	Y41C4A.9
ENSMUSG00000016257	CG9131	F15D3.6
ENSMUSG00000016308	CG2013	C35B1.1
ENSMUSG00000016349	CG8280	F31E3.5
ENSMUSG00000016349	CG8280	R03G5.1
ENSMUSG00000016409	CG6066	E01A2.4
ENSMUSG00000016554	CG10161	R08D7.3
ENSMUSG00000016559	CG5825	F45E1.6
ENSMUSG00000016559	CG8989	F45E1.6
ENSMUSG00000016619	CG2158	Y56A3A.17
ENSMUSG00000016664	CG33094	F45E1.7
ENSMUSG00000016757	CG1550	D2013.9
ENSMUSG00000016833	CG9688	T14B4.2
ENSMUSG00000016918	CG6725	K09C4.8
ENSMUSG00000016921	CG10851	W02B12.3
ENSMUSG00000016933	CG4200	T01E8.3
ENSMUSG00000016934	CG6146	M01E5.5
ENSMUSG00000016946	CG32810	C52B11.2
ENSMUSG00000017221	CG10484	C30C11.2
ENSMUSG00000017264	CG7292	C14A4.4
ENSMUSG00000017286	CG1532	C16C10.10
ENSMUSG00000017288	CG3338	T05G5.8
ENSMUSG00000017376	CG7892	W06F12.1
ENSMUSG00000017386	CG3048	F45G2.6
ENSMUSG00000017404	CG2746	C09D4.5
ENSMUSG00000017405	CG10951	Y39G10AR.3
ENSMUSG00000017418	CG7197	ZK632.8
ENSMUSG00000017421	CG17912	B0035.1
ENSMUSG00000017428	CG10149	F57B9.10
ENSMUSG00000017499	CG5971	C43E11.10
ENSMUSG00000017639	CG7867	F55C12.1
ENSMUSG00000017664	CG14971	Y47G6A.7
ENSMUSG00000017686	CG5410	K08F11.5
ENSMUSG00000017713	CG10184	R102.4
ENSMUSG00000017715	CG7718	Y48G1C.4
ENSMUSG00000017721	CG11190	F17C11.7
ENSMUSG00000017776	CG1587	Y41D4B.13
ENSMUSG00000017781	CG5269	Y54F10AR.1
ENSMUSG00000017801	CG3350	F40G9.11
ENSMUSG00000017858	CG9595	R31.3
ENSMUSG00000017950	CG9310	C45E1.1
ENSMUSG00000017999	CG2173	Y71G12B.8
ENSMUSG00000018012	CG2248	C09G12.8
ENSMUSG00000018040	CG9107	ZC434.4
ENSMUSG00000018068	CG8211	ZC376.6
ENSMUSG00000018167	CG3522	F26F4.4
ENSMUSG00000018171	CG32675	Y37D8A.22
ENSMUSG00000018189	CG3431	C08B11.7
ENSMUSG00000018286	CG8392	K08D12.1
ENSMUSG00000018379	CG6987	Y111B2A.18
ENSMUSG00000018395	CG10642	Y50D7A.6
ENSMUSG00000018428	CG3249	C56G2.1
ENSMUSG00000018437	CG32346	F26H11.2
ENSMUSG00000018442	CG14899	R151.6
ENSMUSG00000018446	CG6459	F59A2.3
ENSMUSG00000018541	CG2843	F52C9.7
ENSMUSG00000018559	CG1696	F45E12.1
ENSMUSG00000018567	CG32672	C32D5.9
ENSMUSG00000018574	CG7461	E04F6.5
ENSMUSG00000018593	CG6378	C44B12.2
ENSMUSG00000018630	CG3661	B0336.10
ENSMUSG00000018648	CG15528	C04F12.8
ENSMUSG00000018659	CG31472	F57B9.1
ENSMUSG00000018669	CG30291	Y113G7B.16
ENSMUSG00000018672	CG3948	F59E10.3
ENSMUSG00000018697	CG11188	Y73E7A.2
ENSMUSG00000018698	CG11354	ZC247.3
ENSMUSG00000018707	CG7507	T21E12.4
ENSMUSG00000018733	CG3639	F08B12.2
ENSMUSG00000018761	CG3792	F38E1.9
ENSMUSG00000018848	CG9020	F26F4.10
ENSMUSG00000018858	CG6094	R02F2.9
ENSMUSG00000018861	CG12390	Y62E10A.6
ENSMUSG00000018882	CG6949	Y119D3B.16
ENSMUSG00000018909	CG1487	F53H8.2
ENSMUSG00000018974	CG3312	B0035.12
ENSMUSG00000018995	CG6796	Y66D12A.23
ENSMUSG00000018999	CG3774	F15B10.1
ENSMUSG00000019054	CG17510	F13B9.8
ENSMUSG00000019082	CG18347	F20D1.9
ENSMUSG00000019139	CG11143	VF13D12L.1
ENSMUSG00000019179	CG7998	F20H11.3
ENSMUSG00000019188	CG11840	T05E11.5
ENSMUSG00000019210	CG1088	C17H12.14
ENSMUSG00000019214	CG33122	K08F4.1
ENSMUSG00000019232	CG8745	T01B11.2
ENSMUSG00000019235	CG7156	F55C5.7
ENSMUSG00000019256	CG6993	C41G7.5
ENSMUSG00000019295	CG14646	C34F6.7
ENSMUSG00000019302	CG1709	ZK637.8
ENSMUSG00000019326	CG1591	Y66D12A.9
ENSMUSG00000019373	CG18332	Y38C1AA.2
ENSMUSG00000019433	CG11546	C35D10.2
ENSMUSG00000019470	CG6197	C50F2.3
ENSMUSG00000019471	CG12019	W08F4.8
ENSMUSG00000019487	CG15015	F09E10.8
ENSMUSG00000019494	CG6932	Y67H2A.6
ENSMUSG00000019505	CG11624	F25B5.4
ENSMUSG00000019564	CG5403	T23D8.8
ENSMUSG00000019578	CG5469	H06H21.6
ENSMUSG00000019659	CG15525	Y69A2AR.21
ENSMUSG00000019710	CG8849	F59A3.3
ENSMUSG00000019738	CG3284	Y97E10AR.5
ENSMUSG00000019755	CG10723	Y53C10A.5
ENSMUSG00000019762	CG6279	C02C2.5
ENSMUSG00000019763	CG11679	ZK1010.2
ENSMUSG00000019774	CG5705	W03F8.3
ENSMUSG00000019779	CG7873	F49B2.5
ENSMUSG00000019782	CG5515	T26E3.4
ENSMUSG00000019791	CG15362	C26F1.7
ENSMUSG00000019792	CG1074	Y71F9AL.1
ENSMUSG00000019795	CG2152	C10F3.5
ENSMUSG00000019802	CG8583	Y63D3A.6
ENSMUSG00000019803	CG1378	C08F8.8
ENSMUSG00000019808	CG5292	JC8.4
ENSMUSG00000019810	CG33047	W03G11.3
ENSMUSG00000019814	CG7686	T23D8.3
ENSMUSG00000019822	CG12034	T27F6.6
ENSMUSG00000019841	CG1925	Y37B11A.2
ENSMUSG00000019857	CG9383	C03D6.5
ENSMUSG00000019863	CG6007	Y41D4A.6
ENSMUSG00000019877	CG4672	Y57E12AL.1
ENSMUSG00000019907	CG32156	C06C3.1
ENSMUSG00000019916	CG31022	F35G2.4
ENSMUSG00000019942	CG5363	T05G5.3
ENSMUSG00000019948	CG11678	C08B11.6
ENSMUSG00000019960	CG14080	C05B10.1
ENSMUSG00000019969	CG18803	F35H12.3
ENSMUSG00000019977	CG1898	K07A12.4
ENSMUSG00000019984	CG3695	F39B2.4
ENSMUSG00000020018	CG16792	ZK652.1
ENSMUSG00000020022	CG3214	Y94H6A.8
ENSMUSG00000020048	CG5520	T05E11.3
ENSMUSG00000020051	CG7399	K08F8.4
ENSMUSG00000020056	CG7429	F59E12.10
ENSMUSG00000020063	CG5216	R11A8.4
ENSMUSG00000020071	CG2990	F43G6.1
ENSMUSG00000020079	CG9791	C08F8.2
ENSMUSG00000020098	CG1963	T10B11.1
ENSMUSG00000020099	CG8166	B0273.4
ENSMUSG00000020109	CG3061	B0035.14
ENSMUSG00000020111	CG4495	Y67H2A.4
ENSMUSG00000020116	CG11738	Y53C12B.2
ENSMUSG00000020122	CG10079	ZK1067.1
ENSMUSG00000020128	CG3766	T21C9.2
ENSMUSG00000020130	CG11490	Y48E1C.3
ENSMUSG00000020132	CG17515	T01B7.3
ENSMUSG00000020149	CG3320	C39F7.4
ENSMUSG00000020152	CG9901	K07C5.1
ENSMUSG00000020153	CG9172	W10D5.2
ENSMUSG00000020154	CG1817	F44G4.8
ENSMUSG00000020160	CG17117	T28F12.2
ENSMUSG00000020166	CG2161	B0286.4
ENSMUSG00000020171	CG9207	M04B2.3
ENSMUSG00000020180	CG8427	Y116A8C.42
ENSMUSG00000020186	CG1019	T04C9.4
ENSMUSG00000020189	CG5077	ZK1086.1
ENSMUSG00000020198	CG10986	W09G10.4
ENSMUSG00000020211	CG10754	F11A10.2
ENSMUSG00000020219	CG11611	DY3.1
ENSMUSG00000020220	CG32113	C25H3.8
ENSMUSG00000020235	CG3000	ZK1307.6
ENSMUSG00000020236	CG2245	C14A4.1
ENSMUSG00000020238	CG4972	T05F1.1
ENSMUSG00000020248	CG10447	W10D9.4
ENSMUSG00000020256	CG8665	F36H1.6
ENSMUSG00000020257	CG17293	C33H5.7
ENSMUSG00000020258	CG9886	C13B9.2
ENSMUSG00000020260	CG14789	K10G9.3
ENSMUSG00000020262	CG12598	T20H4.4
ENSMUSG00000020267	CG2862	F21C3.3
ENSMUSG00000020280	CG3709	Y48C3A.20
ENSMUSG00000020283	CG4663	F32A5.6
ENSMUSG00000020284	CG14995	F09G8.5
ENSMUSG00000020289	CG8783	F35H10.7
ENSMUSG00000020290	CG13387	ZK742.1
ENSMUSG00000020311	CG6766	Y105E8A.2
ENSMUSG00000020315	CG5870	K11C4.3
ENSMUSG00000020321	CG5362	F46E10.10
ENSMUSG00000020329	CG4644	Y105E8A.23
ENSMUSG00000020346	CG13431	M01F1.1
ENSMUSG00000020354	CG14808	F07H5.2
ENSMUSG00000020368	CG11958	ZK632.6
ENSMUSG00000020372	CG7111	K04D7.1
ENSMUSG00000020380	CG6339	T04H1.4
ENSMUSG00000020386	CG7073	ZK180.4
ENSMUSG00000020397	CG31390	Y54E5B.3
ENSMUSG00000020409	CG1420	K07C5.6
ENSMUSG00000020413	CG2525	H26D21.1
ENSMUSG00000020430	CG4364	R13A5.12
ENSMUSG00000020437	CG7438	T02C12.1
ENSMUSG00000020439	CG3960	T15B12.1
ENSMUSG00000020444	CG11811	T03F1.8
ENSMUSG00000020448	CG8974	C16C10.7
ENSMUSG00000020456	CG11661	T22B11.5
ENSMUSG00000020457	CG8340	T28D6.6
ENSMUSG00000020459	CG12413	F46B6.6
ENSMUSG00000020462	CG14367	Y108G3AL.3
ENSMUSG00000020464	CG11337	BE0003N10.1
ENSMUSG00000020471	CG12018	F12F6.7
ENSMUSG00000020476	CG10083	K08E3.4
ENSMUSG00000020483	CG6998	T26A5.9
ENSMUSG00000020485	CG12372	F54C4.2
ENSMUSG00000020495	CG6729	K04B12.3
ENSMUSG00000020514	CG4742	Y39A1A.6
ENSMUSG00000020516	CG10539	Y47D3A.16
ENSMUSG00000020520	CG2103	Y45F10D.3
ENSMUSG00000020525	CG2984	Y54F10BM.1
ENSMUSG00000020528	CG2246	W04G3.5
ENSMUSG00000020537	CG6195	C02F5.3
ENSMUSG00000020538	CG8522	Y47D3B.7
ENSMUSG00000020544	CG31648	JC8.5
ENSMUSG00000020549	CG3298	E04A4.4
ENSMUSG00000020571	CG5809	B0403.4
ENSMUSG00000020594	CG9755	W06B11.2
ENSMUSG00000020608	CG5524	C23H4.6
ENSMUSG00000020611	CG17678	F18G5.3
ENSMUSG00000020612	CG3263	R07E4.6
ENSMUSG00000020614	CG31145	H03A11.1
ENSMUSG00000020629	CG32068	F42F12.4
ENSMUSG00000020630	CG8729	F59A6.9
ENSMUSG00000020648	CG10495	C45G9.2
ENSMUSG00000020649	CG8975	C03C10.3
ENSMUSG00000020664	CG7430	LLC1.3
ENSMUSG00000020665	CG8529	F47G6.1
ENSMUSG00000020671	CG17060	T23H2.5
ENSMUSG00000020677	CG5589	R05D11.4
ENSMUSG00000020681	CG8827	C42D8.5
ENSMUSG00000020692	CG2863	W07E6.2
ENSMUSG00000020694	CG32782	C07A9.3
ENSMUSG00000020698	CG8231	F01F1.8
ENSMUSG00000020705	CG6418	C46F11.4
ENSMUSG00000020706	CG8939	H06I04.3
ENSMUSG00000020708	CG1489	Y49E10.1
ENSMUSG00000020715	CG4583	C41C4.4
ENSMUSG00000020720	CG1100	F10G7.8
ENSMUSG00000020739	CG5733	T01G9.4
ENSMUSG00000020741	CG8443	F55H2.6
ENSMUSG00000020743	CG13124	F44A2.5
ENSMUSG00000020744	CG6608	C42C1.10
ENSMUSG00000020745	CG8440	T03F6.5
ENSMUSG00000020747	CG3054	D1007.15
ENSMUSG00000020752	CG4879	E03A3.2
ENSMUSG00000020770	CG4620	C34D10.2
ENSMUSG00000020775	CG15871	Y34D9A.1
ENSMUSG00000020780	CG5064	F55C5.8
ENSMUSG00000020790	CG41099	F22G12.4
ENSMUSG00000020792	CG7127	C43E11.8
ENSMUSG00000020801	CG1057	F32H2.2
ENSMUSG00000020803	CG11024	Y71H2AR.1
ENSMUSG00000020817	CG4030	F01F1.4
ENSMUSG00000020818	CG18549	M153.2
ENSMUSG00000020823	CG9528	T23G5.2
ENSMUSG00000020832	CG7488	E02H1.2
ENSMUSG00000020838	CG4545	Y54E10BR.7
ENSMUSG00000020843	CG31229	C47G2.3
ENSMUSG00000020850	CG8877	C50C3.6
ENSMUSG00000020857	CG2210	F25H2.5
ENSMUSG00000020859	CG8110	ZK1098.10
ENSMUSG00000020863	CG3198	C50D2.8
ENSMUSG00000020867	CG8613	B0495.5
ENSMUSG00000020869	CG3408	F56A8.3
ENSMUSG00000020873	CG5802	Y111B2A.20
ENSMUSG00000020899	CG9127	F10F2.2
ENSMUSG00000020900	CG15792	F52B10.1
ENSMUSG00000020902	CG18657	F41C6.1
ENSMUSG00000020914	CG10223	K12D12.1
ENSMUSG00000020917	CG8322	B0365.1
ENSMUSG00000020919	CG4257	Y51H4A.17
ENSMUSG00000020929	CG4849	ZK328.2
ENSMUSG00000020935	CG1939	T05G5.5
ENSMUSG00000020946	CG4780	B0272.2
ENSMUSG00000020950	CG2939	T14G12.4
ENSMUSG00000020952	CG3539	F43D9.3
ENSMUSG00000020954	CG7392	K07C5.8
ENSMUSG00000020961	CG40306	C27H6.1
ENSMUSG00000020962	CG5930	K11D12.2
ENSMUSG00000020964	CG10221	F45D3.5
ENSMUSG00000020974	CG10489	F08B4.5
ENSMUSG00000020982	CG11847	Y82E9BR.18
ENSMUSG00000020986	CG1250	Y113G7A.3
ENSMUSG00000020988	CG10639	Y45G12B.3
ENSMUSG00000020990	CG7236	Y42A5A.4
ENSMUSG00000020993	CG6196	K08H10.9
ENSMUSG00000020994	CG8383	R186.7
ENSMUSG00000021013	CG13691	T25F10.5
ENSMUSG00000021018	CG11246	F26F4.11
ENSMUSG00000021020	CG4659	F21D5.7
ENSMUSG00000021024	CG18495	C15H11.7
ENSMUSG00000021024	CG30382	C15H11.7
ENSMUSG00000021027	CG5521	Y18H1A.3
ENSMUSG00000021033	CG9362	D1053.1
ENSMUSG00000021036	CG4162	F43H9.2
ENSMUSG00000021037	CG1416	C01G10.8
ENSMUSG00000021038	CG18112	ZC404.3
ENSMUSG00000021039	CG8264	T27F2.1
ENSMUSG00000021044	CG3608	D2023.6
ENSMUSG00000021048	CG4067	K07E3.4
ENSMUSG00000021051	CG5643	W08G11.4
ENSMUSG00000021065	CG2448	C10F3.6
ENSMUSG00000021066	CG6668	Y54G2A.2
ENSMUSG00000021067	CG33193	T10H10.3
ENSMUSG00000021071	CG31721	C39F7.2
ENSMUSG00000021079	CG1660	C06G3.11
ENSMUSG00000021095	CG2851	ZK993.1
ENSMUSG00000021102	CG14407	Y49E10.2
ENSMUSG00000021103	CG7614	F53G2.7
ENSMUSG00000021108	CG1954	F57F5.5
ENSMUSG00000021109	CG7951	F38A6.3
ENSMUSG00000021112	CG32717	C01B7.4
ENSMUSG00000021114	CG8186	F55H2.2
ENSMUSG00000021115	CG6386	F28B12.3
ENSMUSG00000021116	CG9946	Y37E3.10
ENSMUSG00000021131	CG1871	T21C9.4
ENSMUSG00000021136	CG2264	T04F3.2
ENSMUSG00000021140	CG3443	B0511.12
ENSMUSG00000021143	CG5405	T18H9.7
ENSMUSG00000021144	CG2244	T27C4.4
ENSMUSG00000021147	CG12333	C05D2.10
ENSMUSG00000021149	CG8801	T07A9.9
ENSMUSG00000021171	CG6643	T12A2.15
ENSMUSG00000021177	CG8825	F52C12.1
ENSMUSG00000021178	CG5289	F29G9.5
ENSMUSG00000021182	CG12734	Y51A2D.15
ENSMUSG00000021192	CG17785	T24B1.1
ENSMUSG00000021193	CG3107	C05D11.1
ENSMUSG00000021223	CG33103	C37C3.6
ENSMUSG00000021235	CG7277	K07B1.2
ENSMUSG00000021236	CG3059	K08H10.4
ENSMUSG00000021238	CG17896	F13D12.4
ENSMUSG00000021239	CG4136	W03A3.1
ENSMUSG00000021241	CG13623	Y54G11A.9
ENSMUSG00000021243	CG4539	F30A10.9
ENSMUSG00000021248	CG11785	F47G9.1
ENSMUSG00000021257	CG12273	W02G9.5
ENSMUSG00000021258	CG15218	F43D2.1
ENSMUSG00000021265	CG4995	C54G10.4
ENSMUSG00000021266	CG9735	Y80D3A.1
ENSMUSG00000021279	CG4012	K08B12.5
ENSMUSG00000021282	CG9177	C37C3.2
ENSMUSG00000021285	CG18375	F46F3.4
ENSMUSG00000021288	CG5433	C18C4.10
ENSMUSG00000021292	CG6428	C27A7.5
ENSMUSG00000021313	CG10844	K11C4.5
ENSMUSG00000021357	CG8843	T23G7.4
ENSMUSG00000021363	CG31711	M04C9.5
ENSMUSG00000021375	CG8183	F56E3.3
ENSMUSG00000021413	CG7028	F22D6.5
ENSMUSG00000021420	CG13348	Y60A3A.13
ENSMUSG00000021427	CG32701	Y71F9AM.6
ENSMUSG00000021428	CG11660	M01B12.5
ENSMUSG00000021432	CG7853	F54E7.1
ENSMUSG00000021460	CG8778	F56B3.5
ENSMUSG00000021466	CG2411	ZK675.1
ENSMUSG00000021468	CG4016	C23H3.4
ENSMUSG00000021474	CG11739	T04F8.1
ENSMUSG00000021477	CG6692	T03E6.7
ENSMUSG00000021484	CG5510	T04G9.3
ENSMUSG00000021486	CG8806	B0334.4
ENSMUSG00000021494	CG14637	H27M09.1
ENSMUSG00000021500	CG6227	F53H1.1
ENSMUSG00000021504	CG11780	R10E11.4
ENSMUSG00000021518	CG4825	ZC506.3
ENSMUSG00000021519	CG5047	C50F4.12
ENSMUSG00000021546	CG13425	F26B1.2
ENSMUSG00000021548	CG7405	Y49F6B.1
ENSMUSG00000021550	CG9752	C11D2.4
ENSMUSG00000021555	CG4065	T23B12.4
ENSMUSG00000021569	CG31453	F10B5.5
ENSMUSG00000021571	CG9256	ZK822.3
ENSMUSG00000021576	CG40410	M04F3.4
ENSMUSG00000021577	CG17246	C03G5.1
ENSMUSG00000021595	CG6133	Y48G8AL.5
ENSMUSG00000021596	CG33146	D2092.1
ENSMUSG00000021598	CG5057	T09A5.6
ENSMUSG00000021606	CG8680	F22D6.4
ENSMUSG00000021610	CG4332	T13H5.8
ENSMUSG00000021635	CG7825	F32A11.2
ENSMUSG00000021639	CG11115	T16H12.4
ENSMUSG00000021645	CG16725	C41G7.1
ENSMUSG00000021666	CG31159	Y119D3B.14
ENSMUSG00000021669	CG7207	F25H2.6
ENSMUSG00000021670	CG10367	F08F8.2
ENSMUSG00000021681	CG8079	Y55D9A.2
ENSMUSG00000021686	CG11427	R11A5.1
ENSMUSG00000021692	CG11837	E02H1.1
ENSMUSG00000021706	CG15667	D1022.7
ENSMUSG00000021707	CG14887	C36B1.7
ENSMUSG00000021711	CG4953	C56C10.7
ENSMUSG00000021713	CG3511	Y87G2A.6
ENSMUSG00000021737	CG5378	F49C12.8
ENSMUSG00000021743	CG31670	Y38H8A.5
ENSMUSG00000021748	CG11876	C04C3.3
ENSMUSG00000021763	CG10275	C48E7.6
ENSMUSG00000021764	CG12203	ZK973.10
ENSMUSG00000021770	CG32380	F53B1.2
ENSMUSG00000021771	CG6647	R05G6.7
ENSMUSG00000021772	CG1669	F52A8.6
ENSMUSG00000021782	CG6509	F44D12.1
ENSMUSG00000021785	CG7865	F56G4.5
ENSMUSG00000021786	CG12170	F10G8.9
ENSMUSG00000021794	CG5320	ZK829.4
ENSMUSG00000021798	CG30084	T11B7.4
ENSMUSG00000021811	CG6693	T24H10.3
ENSMUSG00000021814	CG9968	T07C4.9
ENSMUSG00000021816	CG9842	C02F4.2
ENSMUSG00000021823	CG3299	ZC477.9
ENSMUSG00000021824	CG3035	F53H8.1
ENSMUSG00000021831	CG1333	Y105E8B.8
ENSMUSG00000021832	CG3455	F23F1.8
ENSMUSG00000021852	CG31203	Y73B6BL.31
ENSMUSG00000021871	CG16758	K02D7.1
ENSMUSG00000021877	CG11027	F57H12.1
ENSMUSG00000021884	CG11208	B0334.3
ENSMUSG00000021905	CG14701	K01H12.1
ENSMUSG00000021910	CG11807	F13E9.1
ENSMUSG00000021911	CG2864	H23L24.5
ENSMUSG00000021917	CG11500	C34B2.10
ENSMUSG00000021930	CG7785	F18H3.1
ENSMUSG00000021948	CG10524	B0545.1
ENSMUSG00000021951	CG9154	M142.5
ENSMUSG00000021953	CG5955	F08F3.4
ENSMUSG00000021958	CG11180	T23G7.3
ENSMUSG00000021959	CG12072	T20F10.1
ENSMUSG00000021963	CG6046	C16C10.4
ENSMUSG00000021973	CG4662	C56A3.6
ENSMUSG00000021975	CG5222	F19F10.12
ENSMUSG00000021978	CG15110	K01G5.6
ENSMUSG00000021991	CG12295	C50C3.9
ENSMUSG00000021993	CG7791	Y67H2A.7
ENSMUSG00000021996	CG4390	Y48G10A.1
ENSMUSG00000022008	CG33332	F26A3.7
ENSMUSG00000022023	CG4291	F56G4.4
ENSMUSG00000022024	CG9617	D1054.3
ENSMUSG00000022031	CG15433	ZK863.3
ENSMUSG00000022035	CG4593	Y54G11A.2
ENSMUSG00000022100	CG33180	C35A5.8
ENSMUSG00000022109	CG8609	ZK546.13
ENSMUSG00000022110	CG11963	F47B10.1
ENSMUSG00000022119	CG10084	B0336.3
ENSMUSG00000022136	CG8286	C55B6.2
ENSMUSG00000022141	CG17704	Y43H11AL.3
ENSMUSG00000022142	CG4579	Y41D4B.19
ENSMUSG00000022150	CG9695	M110.5
ENSMUSG00000022174	CG13393	F57B10.10
ENSMUSG00000022185	CG10473	C43E11.1
ENSMUSG00000022186	CG1140	C05C10.3
ENSMUSG00000022191	CG8730	F26E4.10
ENSMUSG00000022198	CG2163	C17E4.5
ENSMUSG00000022200	CG7085	Y47G6A.18
ENSMUSG00000022201	CG5215	Y95B8A.7
ENSMUSG00000022204	CG11030	C48E7.3
ENSMUSG00000022205	CG8396	T13F2.2
ENSMUSG00000022210	CG10672	F36H9.3
ENSMUSG00000022211	CG1399	K07G5.1
ENSMUSG00000022214	CG9945	D2030.9
ENSMUSG00000022217	CG3501	F25H2.4
ENSMUSG00000022234	CG8439	C07G2.3
ENSMUSG00000022240	CG17484	Y105C5B.21
ENSMUSG00000022241	CG5353	C47D12.6
ENSMUSG00000022244	CG9319	C24A3.4
ENSMUSG00000022247	CG32253	K12H4.3
ENSMUSG00000022248	CG3240	Y41C4A.14
ENSMUSG00000022253	CG8080	Y17G7B.10
ENSMUSG00000022285	CG17870	F52D10.3
ENSMUSG00000022295	CG8048	Y38F2AL.3
ENSMUSG00000022299	CG8026	K01C8.7
ENSMUSG00000022300	CG7275	ZK430.7
ENSMUSG00000022304	CG1411	C47E12.8
ENSMUSG00000022312	CG9124	C41D11.2
ENSMUSG00000022313	CG17652	C34E10.10
ENSMUSG00000022323	CG15261	C23G10.2
ENSMUSG00000022325	CG32763	C05D11.9
ENSMUSG00000022329	CG11228	F14H12.4
ENSMUSG00000022336	CG9677	B0511.10
ENSMUSG00000022337	CG17556	Y57G7A.10
ENSMUSG00000022350	CG12272	T05E7.3
ENSMUSG00000022354	CG9306	C16A3.5
ENSMUSG00000022359	CG8253	R06C7.6
ENSMUSG00000022365	CG10908	F25D7.1
ENSMUSG00000022370	CG10603	F13G3.11
ENSMUSG00000022386	CG3021	B0035.16
ENSMUSG00000022391	CG9999	C29E4.3
ENSMUSG00000022394	CG16975	R06C7.7
ENSMUSG00000022401	CG9581	R119.2
ENSMUSG00000022403	CG2947	T12D8.8
ENSMUSG00000022403	CG32789	T12D8.8
ENSMUSG00000022407	CG3590	R06C7.5
ENSMUSG00000022415	CG10808	T08A9.3
ENSMUSG00000022422	CG11788	K09H9.2
ENSMUSG00000022427	CG14981	W10D9.5
ENSMUSG00000022437	CG7639	C34E10.1
ENSMUSG00000022438	CG32528	T21D12.4
ENSMUSG00000022449	CG14869	F25H8.3
ENSMUSG00000022450	CG7712	Y57G11C.12
ENSMUSG00000022451	CG3172	F38E9.5
ENSMUSG00000022468	CG2145	K02A11.3
ENSMUSG00000022476	CG7339	ZK856.10
ENSMUSG00000022477	CG9244	F54H12.1
ENSMUSG00000022503	CG17904	F10G8.6
ENSMUSG00000022517	CG9941	C11H1.3
ENSMUSG00000022521	CG15319	R10E11.1
ENSMUSG00000022528	CG8704	Y54G2A.1
ENSMUSG00000022533	CG32000	W08D2.5
ENSMUSG00000022538	CG14788	C53H9.2
ENSMUSG00000022545	CG3697	C47D12.8
ENSMUSG00000022551	CG4769	C54G4.8
ENSMUSG00000022553	CG40196	C43H8.2
ENSMUSG00000022555	CG31991	H19N07.4
ENSMUSG00000022556	CG5748	Y53C10A.12
ENSMUSG00000022557	CG5033	Y48B6A.1
ENSMUSG00000022558	CG12132	C34G6.1
ENSMUSG00000022561	CG3033	F33D11.9
ENSMUSG00000022562	CG4752	Y38F2AR.11
ENSMUSG00000022568	CG5462	F26D11.11
ENSMUSG00000022570	CG3495	R01H2.5
ENSMUSG00000022574	CG3714	Y54G2A.17
ENSMUSG00000022601	CG9282	D1007.12
ENSMUSG00000022604	CG3980	R02F11.4
ENSMUSG00000022607	CG10023	C30F8.4
ENSMUSG00000022613	CG6910	C54E4.5
ENSMUSG00000022618	CG2201	C52B9.1
ENSMUSG00000022629	CG5300	T01G1.1
ENSMUSG00000022663	CG6877	Y55F3AM.4
ENSMUSG00000022673	CG1616	Y39G10AR.14
ENSMUSG00000022674	CG10640	F39B2.2
ENSMUSG00000022676	CG3758	K02D7.2
ENSMUSG00000022680	CG1486	C14H10.3
ENSMUSG00000022682	CG3278	C36E8.1
ENSMUSG00000022698	CG12352	F40F4.7
ENSMUSG00000022702	CG12153	K10D2.1
ENSMUSG00000022704	CG3434	Y39B6A.35
ENSMUSG00000022706	CG5242	F54C4.1
ENSMUSG00000022707	CG33138	T04A8.7
ENSMUSG00000022710	CG1490	H19N07.2
ENSMUSG00000022711	CG10688	F52B11.2
ENSMUSG00000022718	CG1800	T22A3.5
ENSMUSG00000022721	CG3808	H24K24.4
ENSMUSG00000022749	CG4552	F20D1.2
ENSMUSG00000022756	CG13248	C50D2.2
ENSMUSG00000022763	CG4199	F20D6.11
ENSMUSG00000022765	CG11173	K02D10.5
ENSMUSG00000022771	CG7747	F59E10.2
ENSMUSG00000022774	CG12357	F26A3.2
ENSMUSG00000022779	CG3458	Y48C3A.14
ENSMUSG00000022789	CG3210	T12E12.4
ENSMUSG00000022791	CG14992	B0302.1
ENSMUSG00000022792	CG16912	K08F11.4
ENSMUSG00000022802	CG3953	Y43F4A.1
ENSMUSG00000022812	CG2621	Y18D10A.5
ENSMUSG00000022814	CG3593	T07C4.1
ENSMUSG00000022821	CG4779	W06D4.1
ENSMUSG00000022827	CG4789	Y116A8C.10
ENSMUSG00000022828	CG10415	ZK550.4
ENSMUSG00000022829	CG17762	M01A10.2
ENSMUSG00000022840	CG32158	T01C2.1
ENSMUSG00000022841	CG7057	R160.1
ENSMUSG00000022843	CG31116	E04F6.11
ENSMUSG00000022881	CG8142	F31E3.3
ENSMUSG00000022884	CG9075	F57B9.6
ENSMUSG00000022892	CG7727	C42D8.8
ENSMUSG00000022897	CG7826	T04C10.1
ENSMUSG00000022945	CG12892	Y71G12B.1
ENSMUSG00000022956	CG4307	F27C1.7
ENSMUSG00000022957	CG1099	Y116A8C.36
ENSMUSG00000022962	CG31628	F38B6.4
ENSMUSG00000022964	CG15012	Y74C10AL.2
ENSMUSG00000022973	CG6562	JC8.10
ENSMUSG00000022974	CG1965	F43G9.12
ENSMUSG00000022982	CG11793	C15F1.7
ENSMUSG00000023015	CG13345	K08E3.6
ENSMUSG00000023018	CG4303	ZK1128.5
ENSMUSG00000023019	CG9042	K11H3.1
ENSMUSG00000023026	CG7020	F28B3.1
ENSMUSG00000023032	CG4675	F52B5.1
ENSMUSG00000023050	CG8789	F33E2.2
ENSMUSG00000023088	CG6214	F57C12.5
ENSMUSG00000023089	CG6463	C33A12.1
ENSMUSG00000023106	CG9099	Y47D3A.21
ENSMUSG00000023110	CG3730	C34E10.5
ENSMUSG00000023118	CG2097	F25G6.2
ENSMUSG00000023286	CG5823	Y110A2AM.3
ENSMUSG00000023328	CG17907	W09B12.1
ENSMUSG00000023393	CG15438	K10H10.1
ENSMUSG00000023452	CG5991	B0361.5
ENSMUSG00000023456	CG2171	Y17G7B.7
ENSMUSG00000023723	CG31842	ZK1098.7
ENSMUSG00000023826	CG10523	K08E3.7
ENSMUSG00000023846	CG11859	Y105E8B.3
ENSMUSG00000023852	CG3733	H06O01.2
ENSMUSG00000023908	CG32417	Y53C12A.1
ENSMUSG00000023912	CG6492	K07B1.3
ENSMUSG00000023923	CG8449	B0393.2
ENSMUSG00000023932	CG6905	D1081.8
ENSMUSG00000023945	CG7708	C48D1.3
ENSMUSG00000023952	CG2017	T04H1.2
ENSMUSG00000023953	CG7143	F53A3.2
ENSMUSG00000023967	CG31450	ZC262.8
ENSMUSG00000023971	CG8461	T22H9.1
ENSMUSG00000023977	CG9086	C32E8.11
ENSMUSG00000023980	CG7128	ZK1320.12
ENSMUSG00000023983	CG18780	Y104H12D.1
ENSMUSG00000023988	CG1430	F57B9.5
ENSMUSG00000024006	CG8637	R11G1.4
ENSMUSG00000024007	CG13892	C34D4.12
ENSMUSG00000024019	CG6379	Y53F4B.13
ENSMUSG00000024037	CG15897	Y102E9.2
ENSMUSG00000024066	CG7642	F55B11.1
ENSMUSG00000024070	CG7125	T25E12.4
ENSMUSG00000024073	CG6303	B0403.2
ENSMUSG00000024078	CG5290	T20B12.1
ENSMUSG00000024081	CG7839	F23B12.7
ENSMUSG00000024082	CG17726	ZK1128.1
ENSMUSG00000024085	CG18802	F58H1.1
ENSMUSG00000024097	CG10203	C33H5.12
ENSMUSG00000024099	CG5703	F53F4.10
ENSMUSG00000024101	CG13176	Y48E1B.1
ENSMUSG00000024112	CG15899	C54D2.5
ENSMUSG00000024122	CG1210	H42K12.1
ENSMUSG00000024130	CG1718	Y39D8C.1
ENSMUSG00000024131	CG30359	C38C6.2
ENSMUSG00000024142	CG3004	C10H11.8
ENSMUSG00000024150	CG17271	F55A11.1
ENSMUSG00000024151	CG4215	H26D21.2
ENSMUSG00000024158	CG4365	Y17G7B.3
ENSMUSG00000024169	CG11838	C27A7.4
ENSMUSG00000024181	CG3782	T25D3.2
ENSMUSG00000024194	CG11590	F35G12.7
ENSMUSG00000024195	CG32560	ZK899.8
ENSMUSG00000024210	CG10082	F30A10.3
ENSMUSG00000024213	CG6391	Y92H12BL.5
ENSMUSG00000024215	CG5583	F22A3.1
ENSMUSG00000024217	CG5454	F08B4.7
ENSMUSG00000024218	CG4079	F48D6.1
ENSMUSG00000024219	CG4393	C11E4.6
ENSMUSG00000024231	CG1512	ZK520.4
ENSMUSG00000024236	CG33232	C10H11.1
ENSMUSG00000024240	CG7776	Y111B2A.11
ENSMUSG00000024241	CG7793	T28F12.3
ENSMUSG00000024253	CG3769	F02D8.3
ENSMUSG00000024258	CG31237	F43E2.2
ENSMUSG00000024259	CG8931	Y40B1B.8
ENSMUSG00000024271	CG11887	Y111B2A.17
ENSMUSG00000024278	CG3129	Y92C3B.3
ENSMUSG00000024286	CG14939	ZK353.1
ENSMUSG00000024287	CG2031	T02H6.2
ENSMUSG00000024290	CG9774	C10H11.9
ENSMUSG00000024309	CG7770	F21C3.5
ENSMUSG00000024312	CG2260	F28D1.1
ENSMUSG00000024313	CG6763	C05D11.6
ENSMUSG00000024319	CG7371	F08C6.3
ENSMUSG00000024327	CG10449	H13N06.5
ENSMUSG00000024346	CG13993	C08F8.1
ENSMUSG00000024359	CG8542	C37H5.8
ENSMUSG00000024360	CG5605	T05H4.6
ENSMUSG00000024370	CG2508	F10C5.1
ENSMUSG00000024382	CG8019	Y66D12A.15
ENSMUSG00000024384	CG9915	F13B12.1
ENSMUSG00000024387	CG15224	T01G9.6
ENSMUSG00000024389	CG8152	ZK1320.7
ENSMUSG00000024395	CG7954	F14D12.2
ENSMUSG00000024400	CG1109	R06A4.9
ENSMUSG00000024404	CG3008	ZK632.3
ENSMUSG00000024410	CG8270	Y50D4A.4
ENSMUSG00000024413	CG5722	F02E8.6
ENSMUSG00000024422	CG10689	C04H5.6
ENSMUSG00000024433	CG3860	F14H8.1
ENSMUSG00000024436	CG10757	T13H5.5
ENSMUSG00000024456	CG1768	F11H8.4
ENSMUSG00000024462	CG15274	Y41G9A.4
ENSMUSG00000024472	CG6169	F52G2.1
ENSMUSG00000024474	CG18005	Y49F6B.4
ENSMUSG00000024477	CG3469	Y48E1B.3
ENSMUSG00000024487	CG12404	F32D8.14
ENSMUSG00000024493	CG33123	R74.1
ENSMUSG00000024497	CG9151	C30A5.7
ENSMUSG00000024498	CG33097	ZK1127.9
ENSMUSG00000024507	CG3415	M03A8.1
ENSMUSG00000024518	CG10052	ZK265.4
ENSMUSG00000024524	CG2835	R06A10.2
ENSMUSG00000024527	CG6512	Y47G6A.10
ENSMUSG00000024541	CG8722	Y43F4B.4
ENSMUSG00000024560	CG17446	F52B11.1
ENSMUSG00000024566	CG31729	F36H2.1
ENSMUSG00000024576	CG2028	C03C10.1
ENSMUSG00000024581	CG3988	Y59A8B.8
ENSMUSG00000024583	CG5495	Y54E10A.3
ENSMUSG00000024587	CG10687	F22D6.3
ENSMUSG00000024601	CG3663	F35G2.2
ENSMUSG00000024603	CG12042	C26B2.1
ENSMUSG00000024604	CG14641	T11G6.8
ENSMUSG00000024608	CG1524	F37C12.9
ENSMUSG00000024608	CG1527	F37C12.9
ENSMUSG00000024614	CG5027	ZK973.11
ENSMUSG00000024639	CG17759	M01D7.7
ENSMUSG00000024640	CG11899	F26H9.5
ENSMUSG00000024644	CG17337	R11H6.1
ENSMUSG00000024645	CG7382	F56B3.11
ENSMUSG00000024646	CG2140	C31E10.7
ENSMUSG00000024666	CG13999	F10B5.9
ENSMUSG00000024668	CG14757	Y57A10A.29
ENSMUSG00000024683	CG3109	T04A8.11
ENSMUSG00000024687	CG6708	Y47D3A.17
ENSMUSG00000024712	CG2846	R10H10.6
ENSMUSG00000024726	CG11596	Y48E1C.2
ENSMUSG00000024735	CG5519	T10F2.4
ENSMUSG00000024740	CG7769	M18.5
ENSMUSG00000024742	CG8648	Y47G6A.8
ENSMUSG00000024764	CG7593	Y38A10A.7
ENSMUSG00000024767	CG4968	C25D7.8
ENSMUSG00000024772	CG6148	W06H8.1
ENSMUSG00000024785	CG11130	ZK1127.5
ENSMUSG00000024792	CG5382	Y45G12B.2
ENSMUSG00000024797	CG15087	B0414.8
ENSMUSG00000024800	CG11606	H35B03.2
ENSMUSG00000024807	CG1937	F55A11.3
ENSMUSG00000024816	CG11848	F25H9.5
ENSMUSG00000024824	CG3945	Y39A1A.23
ENSMUSG00000024826	CG2682	C28H8.9
ENSMUSG00000024827	CG3999	R12C12.1
ENSMUSG00000024829	CG9730	F43C1.6
ENSMUSG00000024833	CG5923	R01H10.1
ENSMUSG00000024841	CG31957	ZK856.11
ENSMUSG00000024844	CG7380	B0464.7
ENSMUSG00000024845	CG12025	F21F3.7
ENSMUSG00000024847	CG1847	C56C10.10
ENSMUSG00000024851	CG11111	M01F1.7
ENSMUSG00000024853	CG3605	W03F9.10
ENSMUSG00000024858	CG40129	W02B3.2
ENSMUSG00000024869	CG11095	Y38A8.1
ENSMUSG00000024889	CG4852	F48F5.5
ENSMUSG00000024892	CG1516	D2023.2
ENSMUSG00000024900	CG12891	Y46G5A.17
ENSMUSG00000024902	CG3351	B0303.15
ENSMUSG00000024906	CG3026	C43E11.2
ENSMUSG00000024914	CG10318	F40F9.7
ENSMUSG00000024922	CG6824	F34D10.5
ENSMUSG00000024924	CG31094	T13C2.6
ENSMUSG00000024926	CG6121	VC5.4
ENSMUSG00000024941	CG1973	W07G4.3
ENSMUSG00000024943	CG32438	C27A2.1
ENSMUSG00000024944	CG7435	F22B5.1
ENSMUSG00000024949	CG5836	Y116A8C.32
ENSMUSG00000024966	CG2720	R09E12.3
ENSMUSG00000024968	CG3878	Y74C9A.4
ENSMUSG00000024974	CG9802	Y47D3A.26
ENSMUSG00000024976	CG5407	AC7.2
ENSMUSG00000024978	CG5508	F08F3.2
ENSMUSG00000024982	CG5196	M18.8
ENSMUSG00000024983	CG3279	Y57G11C.4
ENSMUSG00000024985	CG17964	W10C8.2
ENSMUSG00000024986	CG7056	M6.3
ENSMUSG00000024991	CG9805	C27D11.1
ENSMUSG00000024999	CG1234	C37H5.5
ENSMUSG00000025007	CG7470	T22H6.2
ENSMUSG00000025016	CG10590	Y41D4A.4
ENSMUSG00000025027	CG6291	W03G9.4
ENSMUSG00000025035	CG6560	F19H8.3
ENSMUSG00000025041	CG32549	Y71H10B.1
ENSMUSG00000025047	CG5728	C16A3.3
ENSMUSG00000025049	CG7704	F30F8.8
ENSMUSG00000025060	CG4527	C04A11.3
ENSMUSG00000025094	CG6119	W01C8.6
ENSMUSG00000025128	CG5545	Y105C5B.29
ENSMUSG00000025130	CG6988	C07A12.4
ENSMUSG00000025132	CG7823	F46H6.1
ENSMUSG00000025133	CG12113	W04A4.5
ENSMUSG00000025137	CG5547	Y37E3.11
ENSMUSG00000025153	CG3523	F32H2.5
ENSMUSG00000025155	CG3645	F36A2.2
ENSMUSG00000025157	CG5880	C43H6.7
ENSMUSG00000025159	CG12005	C24G6.3
ENSMUSG00000025190	CG8430	T01C8.5
ENSMUSG00000025193	CG6136	ZK353.7
ENSMUSG00000025200	CG7741	F17A9.2
ENSMUSG00000025201	CG14145	Y73B6BL.30
ENSMUSG00000025204	CG3192	Y51H1A.3
ENSMUSG00000025208	CG5479	C25A1.13
ENSMUSG00000025209	CG5924	F46G11.1
ENSMUSG00000025220	CG5871	T20B5.3
ENSMUSG00000025223	CG3924	F58A3.1
ENSMUSG00000025224	CG8487	C24H11.7
ENSMUSG00000025228	CG6174	Y53F4B.22
ENSMUSG00000025234	CG5659	C27A12.8
ENSMUSG00000025236	CG6650	C50D2.7
ENSMUSG00000025240	CG9128	F30A10.6
ENSMUSG00000025260	CG7113	F01G4.2
ENSMUSG00000025261	CG8184	Y67D8C.5
ENSMUSG00000025266	CG3983	K01C8.9
ENSMUSG00000025283	CG4210	D2023.4
ENSMUSG00000025287	CG1635	T07D3.9
ENSMUSG00000025290	CG3751	T07A9.11
ENSMUSG00000025337	CG8549	W06E11.4
ENSMUSG00000025340	CG9139	Y39A1A.5
ENSMUSG00000025349	CG30077	T20G5.10
ENSMUSG00000025354	CG14650	C04A2.7
ENSMUSG00000025362	CG10305	F39B2.6
ENSMUSG00000025364	CG10576	W08E12.7
ENSMUSG00000025369	CG18740	Y113G7B.23
ENSMUSG00000025371	CG4071	Y65B4A.3
ENSMUSG00000025374	CG5181	C06G3.8
ENSMUSG00000025393	CG11154	C34E10.6
ENSMUSG00000025395	CG7108	F58A4.4
ENSMUSG00000025410	CG8269	C28H8.12
ENSMUSG00000025413	CG3189	C17G10.2
ENSMUSG00000025419	CG17294	K08B12.3
ENSMUSG00000025421	CG32069	W09G3.8
ENSMUSG00000025428	CG3612	H28O16.1
ENSMUSG00000025465	CG6543	T05G5.6
ENSMUSG00000025477	CG31110	C09B8.1
ENSMUSG00000025481	CG30016	R09H10.3
ENSMUSG00000025487	CG10230	T06D8.8
ENSMUSG00000025503	CG2827	Y24D9A.8
ENSMUSG00000025509	CG5295	C05D11.7
ENSMUSG00000025512	CG8460	C44C1.2
ENSMUSG00000025519	CG8036	F01G10.1
ENSMUSG00000025531	CG8432	Y67D2.1
ENSMUSG00000025534	CG15117	Y105E8B.9
ENSMUSG00000025544	CG9318	F08F1.7
ENSMUSG00000025558	CG6630	F22G12.5
ENSMUSG00000025575	CG5276	F08C6.6
ENSMUSG00000025583	CG4320	C10C5.6
ENSMUSG00000025586	CG10868	B0414.5
ENSMUSG00000025613	CG8258	Y55F3AR.3
ENSMUSG00000025666	CG6982	T22C8.8
ENSMUSG00000025724	CG2358	Y54E10BR.5
ENSMUSG00000025728	CG32578	F01G4.5
ENSMUSG00000025731	CG18661	Y26E6A.3
ENSMUSG00000025737	CG7609	Y32H12A.8
ENSMUSG00000025745	CG4389	T08B2.7
ENSMUSG00000025747	CG3181	Y110A7A.4
ENSMUSG00000025757	CG6603	C30C11.4
ENSMUSG00000025781	CG7610	Y69A2AR.18
ENSMUSG00000025785	CG8395	F31D4.1
ENSMUSG00000025786	CG8314	F33D11.12
ENSMUSG00000025791	CG5165	R05F9.6
ENSMUSG00000025792	CG8790	K11G12.5
ENSMUSG00000025793	CG2903	C07G1.5
ENSMUSG00000025794	CG6253	C04F12.4
ENSMUSG00000025809	CG1560	ZK1058.2
ENSMUSG00000025812	CG5055	F54E7.3
ENSMUSG00000025816	CG9539	Y57G11C.15
ENSMUSG00000025825	CG9836	Y45F10D.4
ENSMUSG00000025858	CG9853	F26F4.1
ENSMUSG00000025869	CG11563	ZK265.6
ENSMUSG00000025872	CG9615	F32H2.4
ENSMUSG00000025894	CG32099	T04G9.4
ENSMUSG00000025898	CG9213	B0361.2
ENSMUSG00000025899	CG17807	C14B1.10
ENSMUSG00000025903	CG18815	K04G2.5
ENSMUSG00000025911	CG3425	Y38F1A.6
ENSMUSG00000025917	CG14884	B0547.1
ENSMUSG00000025920	CG5753	F55A4.5
ENSMUSG00000025937	CG12375	Y53F4B.39
ENSMUSG00000025939	CG7220	Y54E5B.4
ENSMUSG00000025949	CG6355	VF11C1L.1
ENSMUSG00000025950	CG7176	F59B8.2
ENSMUSG00000025958	CG6103	Y41C4A.4
ENSMUSG00000025967	CG6341	F54H12.6
ENSMUSG00000025968	CG2286	Y45G12B.1
ENSMUSG00000025977	CG4760	F56D1.7
ENSMUSG00000025979	CG3403	C30A5.3
ENSMUSG00000025980	CG12101	Y22D7AL.5
ENSMUSG00000025982	CG2807	T08A11.2
ENSMUSG00000026005	CG30499	F08F8.7
ENSMUSG00000026006	CG18437	F25C8.3
ENSMUSG00000026019	CG6724	F55F8.5
ENSMUSG00000026020	CG10206	W01B11.3
ENSMUSG00000026027	CG40293	Y52D3.1
ENSMUSG00000026035	CG11777	B0252.4
ENSMUSG00000026037	CG3041	F59E10.1
ENSMUSG00000026048	CG32956	F57B10.6
ENSMUSG00000026082	CG12189	ZK675.2
ENSMUSG00000026095	CG17486	M18.3
ENSMUSG00000026096	CG14231	C01G10.10
ENSMUSG00000026111	CG9773	T07A5.2
ENSMUSG00000026113	CG33249	R01H10.7
ENSMUSG00000026114	CG7779	ZC84.2
ENSMUSG00000026116	CG8370	C27F2.8
ENSMUSG00000026127	CG11920	ZK795.3
ENSMUSG00000026134	CG5553	W02D9.1
ENSMUSG00000026154	CG7224	W02D3.12
ENSMUSG00000026155	CG8243	W09D10.1
ENSMUSG00000026171	CG13344	Y53G8AR.5
ENSMUSG00000026172	CG4908	F54C9.6
ENSMUSG00000026174	CG14213	C26E6.3
ENSMUSG00000026192	CG11089	C55F2.1
ENSMUSG00000026198	CG4225	W09D6.6
ENSMUSG00000026200	CG3132	T19B10.3
ENSMUSG00000026204	CG31795	B0244.2
ENSMUSG00000026229	CG11888	C23G10.4
ENSMUSG00000026239	CG9296	C27H5.1
ENSMUSG00000026245	CG5706	F22B5.9
ENSMUSG00000026254	CG33100	C05D9.5
ENSMUSG00000026260	CG6343	K04G7.4
ENSMUSG00000026272	CG3926	T14D7.1
ENSMUSG00000026281	CG5757	R53.2
ENSMUSG00000026313	CG1770	C10E2.3
ENSMUSG00000026339	CG7773	C16A11.2
ENSMUSG00000026341	CG7558	Y71F9AL.16
ENSMUSG00000026342	CG8195	B0041.5
ENSMUSG00000026353	CG8042	ZK353.8
ENSMUSG00000026355	CG4039	ZK632.1
ENSMUSG00000026356	CG3821	B0464.1
ENSMUSG00000026361	CG11990	F35F11.1
ENSMUSG00000026377	CG6937	T04A8.6
ENSMUSG00000026383	CG9764	T04C9.6
ENSMUSG00000026384	CG1228	C48D5.2
ENSMUSG00000026398	CG4059	F11C1.6
ENSMUSG00000026409	CG3400	Y110A7A.6
ENSMUSG00000026427	CG31426	C25H3.4
ENSMUSG00000026439	CG5585	F21H12.1
ENSMUSG00000026469	CG7536	Y39A1A.22
ENSMUSG00000026470	CG7736	C15C7.1
ENSMUSG00000026473	CG1743	Y105C5B.28
ENSMUSG00000026478	CG3322	C54D1.5
ENSMUSG00000026482	CG8865	F28B4.2
ENSMUSG00000026484	CG5595	T13H2.5
ENSMUSG00000026489	CG32649	C35D10.4
ENSMUSG00000026494	CG14535	K12F2.2
ENSMUSG00000026496	CG40411	Y71F9AL.18
ENSMUSG00000026499	CG14232	Y41E3.7
ENSMUSG00000026502	CG7222	F36D4.5
ENSMUSG00000026511	CG8268	ZK512.4
ENSMUSG00000026516	CG8571	Y48C3A.7
ENSMUSG00000026526	CG4094	H14A12.2
ENSMUSG00000026527	CG9108	F28C1.2
ENSMUSG00000026532	CG1977	K10B3.10
ENSMUSG00000026547	CG14996	F43G9.9
ENSMUSG00000026553	CG7961	Y71F9AL.17
ENSMUSG00000026568	CG9399	F53F10.3
ENSMUSG00000026576	CG9258	F55F3.3
ENSMUSG00000026577	CG9356	R12B2.2
ENSMUSG00000026585	CG11759	F08F8.3
ENSMUSG00000026600	CG8112	B0395.2
ENSMUSG00000026615	CG5394	ZC434.5
ENSMUSG00000026617	CG7789	ZK430.2
ENSMUSG00000026618	CG5414	C25A1.7
ENSMUSG00000026643	CG7436	T17E9.2
ENSMUSG00000026659	CG14211	C24F3.2
ENSMUSG00000026662	CG8553	Y45F10A.4
ENSMUSG00000026669	CG9241	Y47D3A.28
ENSMUSG00000026670	CG9535	C36A4.4
ENSMUSG00000026674	CG31640	F11D5.3
ENSMUSG00000026694	CG2614	C01B10.8
ENSMUSG00000026698	CG12077	T20D3.8
ENSMUSG00000026701	CG3083	Y38C1AA.11
ENSMUSG00000026705	CG6224	R12E2.1
ENSMUSG00000026709	CG31739	F10C2.6
ENSMUSG00000026718	CG6521	C34G6.7
ENSMUSG00000026726	CG32702	ZC116.3
ENSMUSG00000026727	CG9031	C34C12.5
ENSMUSG00000026743	CG1070	F54F2.2
ENSMUSG00000026750	CG3329	C47B2.4
ENSMUSG00000026755	CG9881	M01B12.3
ENSMUSG00000026775	CG3499	M03C11.5
ENSMUSG00000026781	CG8814	C18D11.2
ENSMUSG00000026782	CG9749	B0336.6
ENSMUSG00000026797	CG15811	F27D9.1
ENSMUSG00000026798	CG32174	T03F1.2
ENSMUSG00000026816	CG10563	T02C12.3
ENSMUSG00000026817	CG17146	F38B2.4
ENSMUSG00000026820	CG4086	R11A8.5
ENSMUSG00000026825	CG18102	C02C6.1
ENSMUSG00000026826	CG1864	C48D5.1
ENSMUSG00000026827	CG8256	T25G3.4
ENSMUSG00000026842	CG4032	M79.1
ENSMUSG00000026851	CG7974	T23G11.4
ENSMUSG00000026853	CG1041	B0395.3
ENSMUSG00000026857	CG1675	Y74C9A.3
ENSMUSG00000026858	CG12125	K01D12.6
ENSMUSG00000026864	CG4147	C15H9.6
ENSMUSG00000026867	CG1657	F49E7.1
ENSMUSG00000026878	CG4212	K09A9.2
ENSMUSG00000026879	CG1106	K06A4.3
ENSMUSG00000026880	CG32245	F14D12.4
ENSMUSG00000026887	CG4447	T20F5.3
ENSMUSG00000026890	CG1072	ZC64.4
ENSMUSG00000026895	CG3683	Y54F10AM.5
ENSMUSG00000026914	CG18174	K07D4.3
ENSMUSG00000026917	CG17437	C14B1.4
ENSMUSG00000026926	CG8728	Y71G12B.24
ENSMUSG00000026929	CG12379	F53A3.7
ENSMUSG00000026934	CG10699	F46C8.5
ENSMUSG00000026958	CG2493	ZK688.6
ENSMUSG00000026959	CG2902	F07F6.6
ENSMUSG00000026965	CG3060	K06H7.6
ENSMUSG00000027002	CG5837	F28D1.10
ENSMUSG00000027010	CG2139	K02F3.2
ENSMUSG00000027014	CG12750	F33A8.1
ENSMUSG00000027018	CG2051	M03C11.4
ENSMUSG00000027030	CG7693	Y59A8B.23
ENSMUSG00000027067	CG4817	T20B12.8
ENSMUSG00000027076	CG9878	Y66D12A.22
ENSMUSG00000027079	CG5970	F59A2.4
ENSMUSG00000027080	CG5546	Y71H2B.6
ENSMUSG00000027081	CG11007	C35D10.10
ENSMUSG00000027091	CG8635	F27D4.4
ENSMUSG00000027096	CG14994	Y37D8A.23
ENSMUSG00000027099	CG8004	ZC97.1
ENSMUSG00000027108	CG1354	W08E3.3
ENSMUSG00000027130	CG5594	H16O14.1
ENSMUSG00000027131	CG11137	ZK616.6
ENSMUSG00000027133	CG7637	C25A1.6
ENSMUSG00000027162	CG7662	Y54G11A.10
ENSMUSG00000027168	CG11186	F14F3.1
ENSMUSG00000027170	CG8309	K08F11.3
ENSMUSG00000027175	CG16721	M05D6.2
ENSMUSG00000027176	CG17170	F28C6.6
ENSMUSG00000027185	CG1994	F55A12.8
ENSMUSG00000027187	CG6871	Y54G11A.5
ENSMUSG00000027194	CG11436	T19A5.1
ENSMUSG00000027195	CG1444	C56G2.6
ENSMUSG00000027203	CG4584	K07A1.2
ENSMUSG00000027206	CG9556	B0025.2
ENSMUSG00000027207	CG5288	M01D7.4
ENSMUSG00000027215	CG6120	F33C8.3
ENSMUSG00000027223	CG1200	F56D12.4
ENSMUSG00000027224	CG4482	C06E1.3
ENSMUSG00000027244	CG7331	D2007.5
ENSMUSG00000027247	CG6811	W02B12.8
ENSMUSG00000027248	CG8983	H06O01.1
ENSMUSG00000027259	CG11994	C44B7.12
ENSMUSG00000027282	CG6851	F43E2.7
ENSMUSG00000027284	CG11533	R90.1
ENSMUSG00000027286	CG3040	ZK546.2
ENSMUSG00000027291	CG7146	T08G5.5
ENSMUSG00000027305	CG7598	C50B8.3
ENSMUSG00000027312	CG5634	F33C8.1
ENSMUSG00000027313	CG10365	F22F7.7
ENSMUSG00000027323	CG7948	Y43C5A.6
ENSMUSG00000027324	CG31719	K07E8.7
ENSMUSG00000027332	CG6638	C02B10.1
ENSMUSG00000027342	CG9193	W03D2.4
ENSMUSG00000027346	CG2818	T05H10.7
ENSMUSG00000027357	CG4774	F23H11.9
ENSMUSG00000027363	CG5798	Y59A8B.2
ENSMUSG00000027365	CG30078	T01H8.5
ENSMUSG00000027374	CG40049	E02A10.1
ENSMUSG00000027379	CG14030	R06C7.8
ENSMUSG00000027384	CG8067	K09E4.3
ENSMUSG00000027395	CG4033	F14B4.3
ENSMUSG00000027405	CG13849	K07C5.4
ENSMUSG00000027406	CG6439	C37E2.1
ENSMUSG00000027411	CG8454	C05D11.2
ENSMUSG00000027419	CG6438	C51E3.7
ENSMUSG00000027427	CG5380	W09C3.4
ENSMUSG00000027430	CG18643	T16G1.10
ENSMUSG00000027433	CG10354	Y48B6A.3
ENSMUSG00000027434	CG6172	F29F11.5
ENSMUSG00000027454	CG9187	R53.6
ENSMUSG00000027455	CG11139	Y94H6A.9
ENSMUSG00000027463	CG11576	Y47D7A.14
ENSMUSG00000027465	CG17883	Y54E2A.12
ENSMUSG00000027479	CG3265	Y59A8B.7
ENSMUSG00000027487	CG6345	F25B5.5
ENSMUSG00000027498	CG2261	F28C6.3
ENSMUSG00000027502	CG6443	C01A2.5
ENSMUSG00000027509	CG9862	F10G8.3
ENSMUSG00000027521	CG5014	F33D11.11
ENSMUSG00000027522	CG1467	ZC155.7
ENSMUSG00000027573	CG6617	F53E2.1
ENSMUSG00000027575	CG4237	K02B12.7
ENSMUSG00000027582	CG4709	C33H5.17
ENSMUSG00000027597	CG11654	K02F2.2
ENSMUSG00000027605	CG9390	C36A4.9
ENSMUSG00000027610	CG32495	M176.2
ENSMUSG00000027613	CG17611	C47B2.5
ENSMUSG00000027618	CG12264	B0205.6
ENSMUSG00000027620	CG11266	Y55F3AM.3
ENSMUSG00000027628	CG12320	F10B5.2
ENSMUSG00000027637	CG12107	F44E7.9
ENSMUSG00000027639	CG9670	ZK177.8
ENSMUSG00000027642	CG6370	M01A10.3
ENSMUSG00000027649	CG11964	M01E11.2
ENSMUSG00000027652	CG2967	D2085.5
ENSMUSG00000027655	CG3225	Y67D2.6
ENSMUSG00000027682	CG7578	Y6B3A.1
ENSMUSG00000027695	CG12110	C04G6.3
ENSMUSG00000027699	CG8114	T19E10.1
ENSMUSG00000027706	CG4758	C18E9.2
ENSMUSG00000027708	CG7427	H38K22.2
ENSMUSG00000027709	CG2118	F32B6.2
ENSMUSG00000027714	CG9606	F37C12.13
ENSMUSG00000027742	CG1968	K07C11.9
ENSMUSG00000027748	CG5996	R06B10.4
ENSMUSG00000027763	CG33197	K02H8.1
ENSMUSG00000027774	CG4567	F29C12.4
ENSMUSG00000027778	CG9333	F38G1.1
ENSMUSG00000027787	CG3460	T25G3.3
ENSMUSG00000027809	CG12140	C05D11.12
ENSMUSG00000027810	CG7414	E04D5.1
ENSMUSG00000027812	CG3887	C35C5.3
ENSMUSG00000027822	CG9706	T26C5.3
ENSMUSG00000027823	CG9242	M106.4
ENSMUSG00000027828	CG5885	Y38F2AR.2
ENSMUSG00000027829	CG16903	C52E4.6
ENSMUSG00000027835	CG5073	C14A4.11
ENSMUSG00000027852	CG9375	ZK792.6
ENSMUSG00000027860	CG8075	B0410.2
ENSMUSG00000027879	CG7359	F55A4.1
ENSMUSG00000027881	CG1622	Y108G3AL.2
ENSMUSG00000027889	CG32626	C34F11.3
ENSMUSG00000027931	CG31183	T01A4.1
ENSMUSG00000027933	CG17665	Y92H12A.4
ENSMUSG00000027940	CG4843	Y105E8B.1
ENSMUSG00000027952	CG10268	F32D8.13
ENSMUSG00000027958	CG11537	T25D3.4
ENSMUSG00000027998	CG1796	D1054.15
ENSMUSG00000028010	CG4038	Y66H1A.4
ENSMUSG00000028011	CG2155	C28H8.11
ENSMUSG00000028030	CG4041	C33F10.2
ENSMUSG00000028032	CG8363	T14G10.1
ENSMUSG00000028033	CG33135	C25B8.1
ENSMUSG00000028034	CG8912	C12D8.1
ENSMUSG00000028044	CG3738	C09G4.3
ENSMUSG00000028062	CG5189	Y97E10AR.7
ENSMUSG00000028070	CG2974	Y18D10A.3
ENSMUSG00000028078	CG17528	Y79H2A.11
ENSMUSG00000028081	CG2168	F56F3.5
ENSMUSG00000028085	CG5463	C39B5.6
ENSMUSG00000028086	CG15010	F55B12.3
ENSMUSG00000028099	CG12267	C48E7.2
ENSMUSG00000028104	CG33051	Y47G6A.9
ENSMUSG00000028124	CG4919	E01A2.1
ENSMUSG00000028126	CG3682	F55A12.3
ENSMUSG00000028127	CG12703	C44B7.9
ENSMUSG00000028136	CG32758	F25H2.2
ENSMUSG00000028138	CG6598	H24K24.3
ENSMUSG00000028156	CG4035	B0348.6
ENSMUSG00000028164	CG12582	C33G3.4
ENSMUSG00000028172	CG7887	C49A9.7
ENSMUSG00000028173	CG6210	R06B9.6
ENSMUSG00000028179	CG5345	ZK1127.10
ENSMUSG00000028180	CG3732	Y25C1A.8
ENSMUSG00000028187	CG6712	F44G4.1
ENSMUSG00000028207	CG8421	K09A9.6
ENSMUSG00000028232	CG11757	Y38C1AA.1
ENSMUSG00000028234	CG15693	Y105E8A.16
ENSMUSG00000028246	CG4609	Y57A10A.26
ENSMUSG00000028247	CG9249	Y57G11C.11
ENSMUSG00000028252	CG7281	H14E04.5
ENSMUSG00000028271	CG5193	W03F9.5
ENSMUSG00000028274	CG1810	C03D6.3
ENSMUSG00000028281	CG13185	F55F10.1
ENSMUSG00000028292	CG10092	C29H12.1
ENSMUSG00000028310	CG11217	F55C10.1
ENSMUSG00000028312	CG10212	M106.1
ENSMUSG00000028322	CG31938	F59C6.4
ENSMUSG00000028328	CG1539	C06A5.7
ENSMUSG00000028329	CG6358	K07G5.2
ENSMUSG00000028330	CG7035	F37E3.1
ENSMUSG00000028343	CG9911	C30H7.2
ENSMUSG00000028380	CG7872	B0035.2
ENSMUSG00000028382	CG31000	D2089.4
ENSMUSG00000028383	CG5590	C17G10.8
ENSMUSG00000028399	CG10443	C09D8.1
ENSMUSG00000028402	CG12021	C52A11.4
ENSMUSG00000028405	CG6342	ZK455.1
ENSMUSG00000028409	CG5451	CC4.3
ENSMUSG00000028419	CG6259	F41E6.9
ENSMUSG00000028423	CG3647	C16A3.7
ENSMUSG00000028430	CG12785	Y51H7C.11
ENSMUSG00000028431	CG10535	Y110A7A.16
ENSMUSG00000028452	CG2331	C41C4.8
ENSMUSG00000028454	CG12263	C27A12.9
ENSMUSG00000028455	CG2970	F30A10.5
ENSMUSG00000028465	CG6831	Y71G12B.11
ENSMUSG00000028467	CG33090	Y105E8A.10
ENSMUSG00000028478	CG6948	T05B11.3
ENSMUSG00000028518	CG3051	T01C8.1
ENSMUSG00000028521	CG3874	C52E12.3
ENSMUSG00000028540	CG7265	C09G5.2
ENSMUSG00000028557	CG32850	C01G6.4
ENSMUSG00000028559	CG1513	C32F10.1
ENSMUSG00000028563	CG10795	Y66D12A.21
ENSMUSG00000028568	CG3644	C56C10.8
ENSMUSG00000028577	CG5105	C05C10.6
ENSMUSG00000028587	CG10667	Y39A1A.12
ENSMUSG00000028607	CG2107	R07H5.2
ENSMUSG00000028608	CG4646	F46B6.12
ENSMUSG00000028609	CG9401	R09B3.5
ENSMUSG00000028630	CG40478	F49E11.1
ENSMUSG00000028633	CG6854	W06H3.3
ENSMUSG00000028636	CG5629	Y71H2AM.6
ENSMUSG00000028645	CG1086	H17B01.1
ENSMUSG00000028646	CG8707	Y24F12A.2
ENSMUSG00000028651	CG4886	Y116A8C.34
ENSMUSG00000028653	CG31381	ZC395.6
ENSMUSG00000028656	CG5061	F41G4.2
ENSMUSG00000028657	CG12108	F44C4.5
ENSMUSG00000028669	CG6153	ZK353.9
ENSMUSG00000028671	CG12030	C47B2.6
ENSMUSG00000028672	CG10399	Y71G12B.10
ENSMUSG00000028683	CG8190	C15F1.4
ENSMUSG00000028702	CG3736	W06D4.6
ENSMUSG00000028706	CG4749	Y39G10AR.21
ENSMUSG00000028708	CG17342	R166.5
ENSMUSG00000028719	CG6092	F40F8.1
ENSMUSG00000028729	CG1542	C18A3.3
ENSMUSG00000028737	CG7145	F56D12.1
ENSMUSG00000028741	CG1381	F10E7.5
ENSMUSG00000028745	CG17158	M106.5
ENSMUSG00000028755	CG8360	F49E8.4
ENSMUSG00000028756	CG4523	EEED8.9
ENSMUSG00000028757	CG9022	T09A5.11
ENSMUSG00000028760	CG10811	M110.4
ENSMUSG00000028763	CG7981	ZC101.2
ENSMUSG00000028769	CG3436	F08G12.2
ENSMUSG00000028776	CG3074	F26E4.3
ENSMUSG00000028792	CG3140	C29E4.8
ENSMUSG00000028798	CG8882	Y74C10AR.1
ENSMUSG00000028799	CG32466	W03C9.4
ENSMUSG00000028809	CG11274	F28D9.1
ENSMUSG00000028811	CG4561	Y105E8A.19
ENSMUSG00000028820	CG4211	F25B5.7
ENSMUSG00000028821	CG12343	K04G7.11
ENSMUSG00000028826	CG30389	D2092.5
ENSMUSG00000028837	CG17331	T20F5.2
ENSMUSG00000028840	CG3224	Y56A3A.18
ENSMUSG00000028847	CG3911	ZK1098.5
ENSMUSG00000028848	CG10222	B0207.6
ENSMUSG00000028851	CG9710	F53A2.4
ENSMUSG00000028857	CG8372	H20J04.6
ENSMUSG00000028861	CG4207	K07A12.7
ENSMUSG00000028869	CG6501	T19A6.2
ENSMUSG00000028882	CG8980	B0511.7
ENSMUSG00000028889	CG33005	Y48C3A.18
ENSMUSG00000028894	CG3573	C16C2.3
ENSMUSG00000028895	CG14802	C55B7.9
ENSMUSG00000028896	CG10480	C26D10.1
ENSMUSG00000028898	CG15440	T07F10.3
ENSMUSG00000028902	CG2925	T13H5.4
ENSMUSG00000028907	CG1789	C16C10.2
ENSMUSG00000028910	CG16935	W09H1.5
ENSMUSG00000028923	CG9132	Y110A2AR.3
ENSMUSG00000028932	CG1341	C52E4.4
ENSMUSG00000028936	CG7434	C27A2.2
ENSMUSG00000028944	CG17299	Y111B2A.8
ENSMUSG00000028945	CG1081	F54C8.5
ENSMUSG00000028953	CG9281	T27E9.7
ENSMUSG00000028960	CG9934	T05H10.5
ENSMUSG00000028961	CG3724	T25B9.9
ENSMUSG00000028964	CG1349	B0432.2
ENSMUSG00000028969	CG8203	T27E9.3
ENSMUSG00000028973	CG1824	Y48G8AL.11
ENSMUSG00000028991	CG5092	B0261.2
ENSMUSG00000028995	CG6406	D1069.3
ENSMUSG00000029009	CG7560	C06A8.1
ENSMUSG00000029012	CG7833	ZC168.3
ENSMUSG00000029014	CG10565	F38A5.13
ENSMUSG00000029017	CG3731	ZC410.2
ENSMUSG00000029034	CG1972	F10B5.8
ENSMUSG00000029036	CG6815	F54B3.3
ENSMUSG00000029038	CG14216	T13C2.4
ENSMUSG00000029048	CG11857	F46C5.8
ENSMUSG00000029056	CG5828	C42D8.3
ENSMUSG00000029062	CG4268	B0495.2
ENSMUSG00000029064	CG10545	F13D12.7
ENSMUSG00000029076	CG31475	C56C10.9
ENSMUSG00000029080	CG9246	C07E3.2
ENSMUSG00000029086	CG7740	F08B12.1
ENSMUSG00000029097	CG9386	C23G10.7
ENSMUSG00000029103	CG8507	C15C8.4
ENSMUSG00000029106	CG9325	F39C12.2
ENSMUSG00000029125	CG13626	T10H9.3
ENSMUSG00000029136	CG13369	F07A11.5
ENSMUSG00000029141	CG7706	ZK632.2
ENSMUSG00000029145	CG10315	F11A3.2
ENSMUSG00000029146	CG5734	F17H10.3
ENSMUSG00000029147	CG10417	F42G9.1
ENSMUSG00000029148	CG1098	H37N21.1
ENSMUSG00000029169	CG11107	F56D2.6
ENSMUSG00000029173	CG1427	D1054.13
ENSMUSG00000029175	CG10007	C29H12.2
ENSMUSG00000029179	CG12863	F33A8.4
ENSMUSG00000029191	CG1119	C54G10.2
ENSMUSG00000029198	CG6155	C34C12.8
ENSMUSG00000029199	CG5231	M01F1.3
ENSMUSG00000029201	CG10072	F29F11.1
ENSMUSG00000029203	CG8284	F40G9.3
ENSMUSG00000029221	CG8632	Y71H2AM.9
ENSMUSG00000029227	CG1078	F32D1.9
ENSMUSG00000029233	CG7840	B0024.13
ENSMUSG00000029234	CG4196	Y54F10AL.1
ENSMUSG00000029247	CG3989	B0286.3
ENSMUSG00000029250	CG3180	C26E6.4
ENSMUSG00000029255	CG11325	F54D7.3
ENSMUSG00000029263	CG2144	F28C6.4
ENSMUSG00000029265	CG4185	F53A2.5
ENSMUSG00000029275	CG31632	F45B8.4
ENSMUSG00000029310	CG4098	EEED8.8
ENSMUSG00000029319	CG9613	F57B9.4
ENSMUSG00000029326	CG12173	F58H1.3
ENSMUSG00000029333	CG7369	R05G6.10
ENSMUSG00000029345	CG7238	C07E3.1
ENSMUSG00000029363	CG5313	F44B9.8
ENSMUSG00000029387	CG5041	ZK1128.4
ENSMUSG00000029388	CG7883	ZK1098.4
ENSMUSG00000029389	CG9630	ZK512.2
ENSMUSG00000029390	CG3564	W02D7.7
ENSMUSG00000029392	CG11448	C32A3.3
ENSMUSG00000029407	CG1422	K09B11.9
ENSMUSG00000029410	CG6571	F23H11.8
ENSMUSG00000029415	CG8070	Y39B6A.14
ENSMUSG00000029420	CG31302	Y39A3CL.2
ENSMUSG00000029423	CG6137	D2030.6
ENSMUSG00000029426	CG2727	Y49E10.20
ENSMUSG00000029427	CG4622	ZK632.11
ENSMUSG00000029430	CG1404	K01G5.4
ENSMUSG00000029439	CG3019	B0336.9
ENSMUSG00000029440	CG9588	C44B7.1
ENSMUSG00000029445	CG11796	T21C12.2
ENSMUSG00000029446	CG3705	Y62E10A.13
ENSMUSG00000029455	CG3752	F54D8.3
ENSMUSG00000029458	CG5555	EEED8.16
ENSMUSG00000029462	CG4764	ZK1128.8
ENSMUSG00000029464	CG2656	Y75B8A.14
ENSMUSG00000029471	CG17698	C05H8.1
ENSMUSG00000029475	CG11033	T26A5.5
ENSMUSG00000029480	CG3228	C06E1.10
ENSMUSG00000029486	CG7494	F33D4.5
ENSMUSG00000029500	CG14816	R07G3.5
ENSMUSG00000029501	CG8465	Y55F3BR.8
ENSMUSG00000029504	CG9680	ZK686.2
ENSMUSG00000029505	CG9696	Y111B2A.22
ENSMUSG00000029507	CG4159	W06H3.2
ENSMUSG00000029513	CG8057	F55F3.1
ENSMUSG00000029518	CG9575	Y47D3A.25
ENSMUSG00000029521	CG10895	T08D2.7
ENSMUSG00000029524	CG3187	F46G10.7
ENSMUSG00000029528	CG31794	C28H8.6
ENSMUSG00000029534	CG3634	F11A10.5
ENSMUSG00000029546	CG6269	F26C11.2
ENSMUSG00000029547	CG3173	C06A5.1
ENSMUSG00000029557	CG11447	F45G2.9
ENSMUSG00000029577	CG5087	Y39A1C.2
ENSMUSG00000029578	CG7986	F41E6.13
ENSMUSG00000029592	CG3016	Y67D2.2
ENSMUSG00000029594	CG3335	T23F6.4
ENSMUSG00000029599	CG32344	Y94H6A.5
ENSMUSG00000029608	CG11556	F37A4.7
ENSMUSG00000029613	CG8169	H12C20.2
ENSMUSG00000029614	CG11522	R151.3
ENSMUSG00000029617	CG14980	F58G11.6
ENSMUSG00000029621	CG8978	Y79H2A.6
ENSMUSG00000029625	CG3642	F11A10.8
ENSMUSG00000029629	CG15439	Y59A8A.2
ENSMUSG00000029642	CG10685	F58A4.9
ENSMUSG00000029647	CG11486	ZK632.7
ENSMUSG00000029648	CG8222	F59F3.1
ENSMUSG00000029684	CG1520	C07G1.4
ENSMUSG00000029686	CG1877	D2045.6
ENSMUSG00000029687	CG6502	R06A4.7
ENSMUSG00000029695	CG7144	R02D3.1
ENSMUSG00000029701	CG4806	R05H10.2
ENSMUSG00000029705	CG11387	Y54F10AM.4
ENSMUSG00000029712	CG6546	ZK616.4
ENSMUSG00000029715	CG32530	Y62E10A.2
ENSMUSG00000029720	CG6860	C14F11.2
ENSMUSG00000029726	CG1239	Y17G7B.18
ENSMUSG00000029730	CG4978	F32D1.10
ENSMUSG00000029752	CG33486	M02D8.4
ENSMUSG00000029763	CG2095	Y106G6H.7
ENSMUSG00000029767	CG9148	M03F4.7
ENSMUSG00000029775	CG5186	Y67H2A.2
ENSMUSG00000029776	CG15093	B0250.5
ENSMUSG00000029777	CG6778	T10F2.1
ENSMUSG00000029780	CG3362	F25B5.3
ENSMUSG00000029782	CG6479	B0464.6
ENSMUSG00000029787	CG11178	T26A5.6
ENSMUSG00000029840	CG31715	C43H6.3
ENSMUSG00000029910	CG17498	Y69A2AR.30
ENSMUSG00000029916	CG31873	F52C9.3
ENSMUSG00000029918	CG10406	F21D5.8
ENSMUSG00000029919	CG8938	R11G1.3
ENSMUSG00000029920	CG5899	M03C11.8
ENSMUSG00000029922	CG7184	Y55F3AM.6
ENSMUSG00000029993	CG32500	R10H10.1
ENSMUSG00000029993	CG32857	R10H10.1
ENSMUSG00000029993	CG33502	R10H10.1
ENSMUSG00000030002	CG13197	T23G7.5
ENSMUSG00000030007	CG8351	T10B5.5
ENSMUSG00000030029	CG8434	T21D12.9
ENSMUSG00000030036	CG1597	F13H10.4
ENSMUSG00000030042	CG11301	Y53F4B.3
ENSMUSG00000030045	CG8039	Y119C1B.4
ENSMUSG00000030055	CG7062	Y62E10A.9
ENSMUSG00000030056	CG9667	F53B7.3
ENSMUSG00000030058	CG1528	T14G10.5
ENSMUSG00000030061	CG13343	F11H8.1
ENSMUSG00000030062	CG33303	T22D1.4
ENSMUSG00000030079	CG4003	C27H6.2
ENSMUSG00000030091	CG7897	T23H2.1
ENSMUSG00000030094	CG8153	Y76B12C.2
ENSMUSG00000030105	CG7891	Y57G11C.13
ENSMUSG00000030120	CG8295	Y17G7B.17
ENSMUSG00000030138	CG7728	Y61A9LA.10
ENSMUSG00000030204	CG9253	T26G10.1
ENSMUSG00000030225	CG8525	F09E5.3
ENSMUSG00000030245	CG32576	F41C3.4
ENSMUSG00000030246	CG10160	F13D12.2
ENSMUSG00000030259	CG5053	K05B2.2
ENSMUSG00000030268	CG1673	K02A4.1
ENSMUSG00000030275	CG3525	T27A10.3
ENSMUSG00000030279	CG6454	F52H2.7
ENSMUSG00000030284	CG11377	F09E8.2
ENSMUSG00000030286	CG6750	Y62E10A.10
ENSMUSG00000030287	CG1063	F33D4.2
ENSMUSG00000030291	CG40364	C24H11.9
ENSMUSG00000030298	CG6773	Y77E11A.13
ENSMUSG00000030310	CG1732	T03F7.1
ENSMUSG00000030314	CG5489	M7.5
ENSMUSG00000030316	CG33331	Y71F9B.2
ENSMUSG00000030319	CG5366	Y102A5A.1
ENSMUSG00000030323	CG7161	F23B2.4
ENSMUSG00000030347	CG9986	C55A6.10
ENSMUSG00000030353	CG8544	F28B12.2
ENSMUSG00000030357	CG4535	F31D4.3
ENSMUSG00000030399	CG32031	F46H5.3
ENSMUSG00000030400	CG9433	Y50D7A.2
ENSMUSG00000030417	CG13072	D2005.3
ENSMUSG00000030423	CG8038	C15C6.4
ENSMUSG00000030452	CG12292	Y53G8B.4
ENSMUSG00000030500	CG9887	ZK512.6
ENSMUSG00000030508	CG10662	F45E10.1
ENSMUSG00000030512	CG1406	H20J04.8
ENSMUSG00000030516	CG31349	Y105E8A.26
ENSMUSG00000030519	CG32677	C09H6.2
ENSMUSG00000030521	CG13097	Y75B8A.7
ENSMUSG00000030525	CG32975	F25G6.3
ENSMUSG00000030528	CG6920	T04A11.6
ENSMUSG00000030530	CG10772	F11A6.1
ENSMUSG00000030532	CG11900	ZK909.3
ENSMUSG00000030551	CG11502	F55D12.4
ENSMUSG00000030591	CG4157	ZK20.5
ENSMUSG00000030602	CG18582	C45B11.1
ENSMUSG00000030603	CG16916	F23F12.6
ENSMUSG00000030611	CG5184	W04D2.5
ENSMUSG00000030619	CG5202	C09G4.5
ENSMUSG00000030621	CG5889	Y48B6A.12
ENSMUSG00000030630	CG14993	K10C2.4
ENSMUSG00000030643	CG9100	Y45F3A.2
ENSMUSG00000030652	CG14437	ZC395.2
ENSMUSG00000030659	CG32190	F44A6.1
ENSMUSG00000030662	CG1059	C53D5.6
ENSMUSG00000030682	CG9245	Y46G5A.5
ENSMUSG00000030695	CG6058	T05D4.1
ENSMUSG00000030697	CG32505	Y75B8A.30
ENSMUSG00000030704	CG6601	T25G12.4
ENSMUSG00000030714	CG30390	Y17G9B.8
ENSMUSG00000030718	CG5068	B0464.9
ENSMUSG00000030720	CG5582	F07B10.1
ENSMUSG00000030725	CG9804	ZC410.7
ENSMUSG00000030730	CG3725	K11D9.2
ENSMUSG00000030738	CG4954	T23D8.4
ENSMUSG00000030741	CG8428	Y111B2A.19
ENSMUSG00000030744	CG6779	C23G10.3
ENSMUSG00000030751	CG4904	CD4.6
ENSMUSG00000030752	CG13902	C06H2.3
ENSMUSG00000030754	CG6223	Y25C1A.5
ENSMUSG00000030759	CG5065	Y71H10A.2
ENSMUSG00000030761	CG7595	T10H10.1
ENSMUSG00000030763	CG3793	B0285.4
ENSMUSG00000030774	CG10295	C09B8.7
ENSMUSG00000030795	CG3606	C27H5.3
ENSMUSG00000030801	CG3025	K03D10.3
ENSMUSG00000030815	CG1830	Y50D7A.3
ENSMUSG00000030835	CG1371	C02E11.1
ENSMUSG00000030850	CG9204	K07A1.9
ENSMUSG00000030868	CG10846	Y71F9AL.14
ENSMUSG00000030869	CG9160	Y56A3A.19
ENSMUSG00000030871	CG4573	T07A9.2
ENSMUSG00000030876	CG5339	T03G11.6
ENSMUSG00000030879	CG13880	Y54E10A.7
ENSMUSG00000030884	CG4169	T10B10.2
ENSMUSG00000030888	CG7137	T07A9.8
ENSMUSG00000030890	CG10504	C29F9.7
ENSMUSG00000030924	CG8368	C05C8.5
ENSMUSG00000030934	CG8782	C16A3.10
ENSMUSG00000030960	CG9643	F29B9.1
ENSMUSG00000030978	CG5371	T23G5.1
ENSMUSG00000030982	CG8202	F26G1.1
ENSMUSG00000030983	CG9286	ZK1127.4
ENSMUSG00000030987	CG9126	Y55B1BM.1
ENSMUSG00000030990	CG3876	T04A8.12
ENSMUSG00000031012	CG6703	F17E5.1
ENSMUSG00000031021	CG1161	R12C12.6
ENSMUSG00000031029	CG9769	D2013.7
ENSMUSG00000031068	CG6523	D2063.3
ENSMUSG00000031090	CG9940	C24F3.4
ENSMUSG00000031107	CG10466	C30B5.4
ENSMUSG00000031143	CG9951	R08E3.3
ENSMUSG00000031154	CG6091	B0546.2
ENSMUSG00000031158	CG40451	E04A4.5
ENSMUSG00000031161	CG6170	F41H10.6
ENSMUSG00000031169	CG6205	T07H6.2
ENSMUSG00000031171	CG5220	R74.7
ENSMUSG00000031191	CG14194	Y116A8C.9
ENSMUSG00000031197	CG6719	T06G6.9
ENSMUSG00000031202	CG12156	D2013.1
ENSMUSG00000031214	CG8948	T04C9.1
ENSMUSG00000031221	CG31852	Y71H2B.3
ENSMUSG00000031226	CG7519	Y54E5A.5
ENSMUSG00000031229	CG4548	B0041.7
ENSMUSG00000031242	CG4108	F23C8.6
ENSMUSG00000031256	CG7697	F56A8.6
ENSMUSG00000031286	CG14512	R10D12.12
ENSMUSG00000031299	CG7010	T05H10.6
ENSMUSG00000031303	CG4720	F59A6.1
ENSMUSG00000031314	CG17603	W04A8.7
ENSMUSG00000031320	CG11276	Y43B11AR.4
ENSMUSG00000031328	CG3937	Y66H1B.2
ENSMUSG00000031333	CG7955	Y74C10AR.3
ENSMUSG00000031336	CG5537	C47B2.2
ENSMUSG00000031352	CG6022	T06D8.6
ENSMUSG00000031355	CG1748	C01F4.2
ENSMUSG00000031357	CG8884	C16C2.4
ENSMUSG00000031381	CG6401	D2085.6
ENSMUSG00000031386	CG1710	C46A5.9
ENSMUSG00000031388	CG11989	K07H8.3
ENSMUSG00000031392	CG5974	K09B11.1
ENSMUSG00000031400	CG12529	B0035.5
ENSMUSG00000031403	CG3333	K01G5.5
ENSMUSG00000031453	CG6721	T24C12.2
ENSMUSG00000031479	CG10711	F17C11.8
ENSMUSG00000031482	CG1628	T10F2.2
ENSMUSG00000031485	CG1983	F09E5.8
ENSMUSG00000031505	CG10424	R107.2
ENSMUSG00000031516	CG17347	Y54E10A.5
ENSMUSG00000031521	CG1827	R04B3.2
ENSMUSG00000031543	CG7462	B0350.2
ENSMUSG00000031546	CG14549	Y113G7B.24
ENSMUSG00000031556	CG11103	C02F5.13
ENSMUSG00000031558	CG8355	F40E10.4
ENSMUSG00000031562	CG6951	ZK643.2
ENSMUSG00000031575	CG6677	Y17G7B.2
ENSMUSG00000031578	CG10648	C16A3.6
ENSMUSG00000031585	CG1276	F54D5.11
ENSMUSG00000031586	CG31243	F46A9.6
ENSMUSG00000031590	CG6480	ZK1010.3
ENSMUSG00000031601	CG5684	Y56A3A.20
ENSMUSG00000031634	CG16979	F38A5.1
ENSMUSG00000031646	CG7749	F25F2.2
ENSMUSG00000031660	CG7154	C01H6.7
ENSMUSG00000031667	CG10536	Y69H2.6
ENSMUSG00000031668	CG2087	F46C3.1
ENSMUSG00000031672	CG4233	C14F11.1
ENSMUSG00000031683	CG9344	Y71G12B.14
ENSMUSG00000031696	CG5625	F59G1.3
ENSMUSG00000031703	CG7739	ZK637.3
ENSMUSG00000031708	CG10849	C15F1.6
ENSMUSG00000031715	CG8625	F37A4.8
ENSMUSG00000031729	CG10103	K10C8.3
ENSMUSG00000031730	CG9741	W02D3.2
ENSMUSG00000031731	CG9113	Y105E8A.9
ENSMUSG00000031748	CG2204	C26C6.2
ENSMUSG00000031753	CG7456	Y51H7C.6
ENSMUSG00000031754	CG3689	F43G9.5
ENSMUSG00000031774	CG14480	C25A1.1
ENSMUSG00000031781	CG4180	T20B12.7
ENSMUSG00000031783	CG7885	C36B1.3
ENSMUSG00000031789	CG17922	F36F2.5
ENSMUSG00000031791	CG4239	Y57A10A.28
ENSMUSG00000031796	CG5343	C54C6.6
ENSMUSG00000031807	CG17333	Y57G11C.3
ENSMUSG00000031808	CG30194	F28D1.9
ENSMUSG00000031821	CG18013	F31C3.5
ENSMUSG00000031840	CG7576	C18A3.6
ENSMUSG00000031858	CG4203	C09H6.3
ENSMUSG00000031862	CG6230	C10C6.6
ENSMUSG00000031865	CG9206	ZK593.5
ENSMUSG00000031878	CG7828	C26E6.8
ENSMUSG00000031879	CG7949	F45G2.10
ENSMUSG00000031889	CG7083	T01G9.2
ENSMUSG00000031901	CG1434	Y54E5A.6
ENSMUSG00000031903	CG31683	M05B5.4
ENSMUSG00000031916	CG6488	R02D3.2
ENSMUSG00000031917	CG7006	C43E11.9
ENSMUSG00000031918	CG9115	Y110A7A.5
ENSMUSG00000031928	CG16928	ZC302.1
ENSMUSG00000031931	CG4140	F26F4.12
ENSMUSG00000031935	CG7957	Y113G7B.18
[truncated: 1,461 more rows]
