# Supplementary material for: Evolutionary conservation of regulated longevity assurance mechanisms
Source: Genome Biol. 2007 Jul 5;8(7):R132. doi: 10.1186/gb-2007-8-7-r132 (PMC2323215; doi:10.1186/gb-2007-8-7-r132)
Supplement: Additional data file 5 — Results of RNAi lifespan experiments [file gb-2007-8-7-r132-S5.xls]

## Sheet: Sheet1
Trial 1 : Beginning date-October 24th, 2005. Experimentor-DP
RNAi target	N Failed	N Censored	Mean	Std Error	Wilcoxon	log-rank
L4440	55	5	32.6215	1.10476	NA	NA
daf-16	59	1	14.2211	0.442435	<0.0001	<0.0001
B0286.3	58	2	35.2011	1.00562	0.037	0.0726
C10G11.5	58	2	8.58621	0.147646	<0.0001	<0.0001
C41C4.7	60	0	33.3833	0.827184	0.9802	0.8256
C41G7.3	55	5	36.4391	1.15406	0.007	0.0038
F19H8.1	60	0	34.3667	1.01874	0.2912	0.3149
F57C2.5	59	1	32.9079	1.02831	0.9601	0.8261
T10B9.2	59	1	33.7458	1.09821	0.2283	0.2988
T25G3.4	39	1	31.3414	1.41814	0.4937	0.5574
ZK973.6	60	0	32.7667	1.05722	0.845	0.9316
Trial 2 : Beginning date-November 4, 2005. Experimentor-DP
RNAi target	N Failed	N Censored	Mean	Std Error	Wilcoxon	log-rank
L4440	59	1	32.4237	1.46001	NA	NA
daf-16	60	1	13.9262	0.408126	<0.0001	<0.0001
B0286.3	59	1	36.5593	1.03878	0.0619	0.3783
C10G11.5	56	4	8.10714	0.15221	<0.0001	<0.0001
C41C4.7	55	4	31.777	1.05778	0.5933	0.1396
C41G7.3	58	2	35.6972	1.10613	0.0546	0.4458
F19H8.1	58	1	30.868	1.25709	0.3718	0.212
F57C2.5	39	1	31.9231	1.37815	0.7655	0.284
T10B9.2	59	1	31.4746	1.25115	0.3994	0.3685
T25G3.4	76	4	33.8307	1.12024	0.3579	0.6753
ZK973.6	58	2	34.1341	1.28324	0.2737	0.734
Trial 3 : Beginning date-October 24, 2005. Experimentor-JJM
RNAi target	N Failed	N Censored	Mean	Std Error	Wilcoxon	log-rank
L4440	40	0	32.625	1.02137	NA	NA
daf-16	60	0	14.45	0.468454	<0.0001	<0.0001
C24B5.4	59	1	33.8833	1.0425	0.1794	0.0628
F55D10.1	59	1	33.7627	1.10448	0.1209	0.0464
F56D1.6	58	2	29.7137	1.21363	0.2035	0.3724
H03A11.1	60	0	27.1333	1.18881	0.0032	0.0121
Y105C5B.28	60	0	30.0667	1.1784	0.2513	0.2519
Trial 1+2 Combined : Experimentor-DP
RNAi target	N Failed	N Censored	Mean	Std Error	Wilcoxon	log-rank
L4440	114	6	32.5395	0.918338	NA	NA
daf-16	119	2	14.0714	0.299784	<0.0001	<0.0001
B0286.3	117	3	35.8784	0.724525	0.00599288	0.0652384
C10G11.5	114	6	8.35088	0.107895	<0.0001	<0.0001
C41C4.7	115	4	32.6118	0.666981	0.690042	0.171539
C41G7.3	113	7	36.0564	0.796393	0.00102167	0.0180324
F19H8.1	118	1	32.6487	0.818629	0.97453	0.9018
F57C2.5	98	2	32.5119	0.825077	0.901979	0.34844
T10B9.2	118	2	32.6102	0.835441	0.934395	0.9757
T25G3.4	115	5	32.9839	0.886002	0.636273	0.640273
ZK973.6	118	2	33.4353	0.828206	0.35427	0.6481
