# Supplementary material for: Evolutionary conservation of regulated longevity assurance mechanisms
Source: Genome Biol. 2007 Jul 5;8(7):R132. doi: 10.1186/gb-2007-8-7-r132 (PMC2323215; doi:10.1186/gb-2007-8-7-r132)
Supplement: Additional data file 6 — Output of the Catmap analysis of the microarray data [file gb-2007-8-7-r132-S6.xls]

## Sheet: worm Catmap up-regulated
Category id	p-value	Total_genes_in_category
(MF)GO:0042302 structural constituent of cuticle	1.56552e-08	70
IPR002486 Nematode cuticle collagen N terminal	2.47413e-08	69
IPR008160 Collagen triple helix repeat	4.14753e-08	82
(BP)GO:0015698 inorganic anion transport	1.29003e-07	104
(BP)GO:0006817 phosphate transport	1.59512e-07	87
(BP)GO:0006820 anion transport	4.56814e-07	112
(MF)GO:0004497 monooxygenase activity	2.64405e-06	76
(BP)GO:0015980 energy derivation by oxidation of organic compounds	6.85833e-06	53
(BP)GO:0006800 oxygen and reactive oxygen species metabolism	1.10366e-05	19
(BP)GO:0006092 main pathways of carbohydrate metabolism	2.11125e-05	41
(BP)GO:0006006 glucose metabolism	2.27264e-05	26
(BP)GO:0006066 alcohol metabolism	6.5513e-05	56
(BP)GO:0044262 cellular carbohydrate metabolism	9.82793e-05	92
IPR002347 Glucose ribitol dehydrogenase	0.000105658	52
IPR002401 E class P450 group I	0.000148635	52
(MF)GO:0016491 oxidoreductase activity	0.000158816	400
(BP)GO:0006007 glucose catabolism	0.000228584	21
(BP)GO:0019320 hexose catabolism	0.000228584	21
(BP)GO:0046164 alcohol catabolism	0.000228584	21
(BP)GO:0046365 monosaccharide catabolism	0.000228584	21
(BP)GO:0006096 glycolysis	0.000234176	17
IPR001128 Cytochrome P450	0.000256926	55
(MF)GO:0016715 oxidoreductase activity acting on paired donors with incorporation or reduction of molecular oxygen reduced ascorbate as one donor and incorporation of one atom of oxygen	0.000556393	11
(MF)GO:0004602 glutathione peroxidase activity	0.000619164	6
IPR000889 Glutathione peroxidase	0.000619164	6
(BP)GO:0005975 carbohydrate metabolism	0.000644793	155
(BP)GO:0019318 hexose metabolism	0.000689912	32
IPR004046 Glutathione S transferase C terminal	0.000722352	42
IPR001534 Transthyretin like	0.000754046	38
IPR002619 Protein of unknown function CX	0.000766834	7
(BP)GO:0016052 carbohydrate catabolism	0.00125772	25
(BP)GO:0044275 cellular carbohydrate catabolism	0.00125772	25
IPR001092 Basic helix loop helix dimerisation region bHLH	0.00148182	22
(BP)GO:0045333 cellular respiration	0.00154819	10
(BP)GO:0006801 superoxide metabolism	0.00174195	5
(MF)GO:0004784 superoxide dismutase activity	0.00174195	5
(MF)GO:0016721 oxidoreductase activity acting on superoxide radicals as acceptor	0.00174195	5
(BP)GO:0006979 response to oxidative stress	0.00190671	13
(BP)GO:0005996 monosaccharide metabolism	0.00209418	33
IPR002198 Short chain dehydrogenase reductase SDR	0.00210362	64
(BP)GO:0006584 catecholamine metabolism	0.00237986	9
(BP)GO:0018958 phenol metabolism	0.00237986	9
(MF)GO:0004500 dopamine beta monooxygenase activity	0.00237986	9
IPR005018 DOMON	0.00237986	9
IPR007883 Protein of unknown function DUF713	0.00246511	7
IPR004045 Glutathione S transferase N terminal	0.00274014	31
(BP)GO:0006099 tricarboxylic acid cycle	0.00300162	9
(BP)GO:0009060 aerobic respiration	0.00300162	9
(BP)GO:0046356 acetyl CoA catabolism	0.00300162	9
(MF)GO:0004857 enzyme inhibitor activity	0.00366463	59
IPR008161 Collagen helix repeat	0.00408073	16
(BP)GO:0009109 coenzyme catabolism	0.00425803	10
(BP)GO:0051187 cofactor catabolism	0.00425803	10
(MF)GO:0004871 signal transducer activity	0.00438929	795
(MF)GO:0016884 carbon nitrogen ligase activity with glutamine as amido N donor	0.00467585	5
(BP)GO:0006351 transcription DNA dependent	0.00470563	419
IPR001723 Steroid hormone receptor	0.00539743	34
(MF)GO:0005543 phospholipid binding	0.00586677	4
(MF)GO:0004866 endopeptidase inhibitor activity	0.00623799	54
(MF)GO:0030414 protease inhibitor activity	0.00623799	54
(BP)GO:0015849 organic acid transport	0.00624425	34
(BP)GO:0046942 carboxylic acid transport	0.00624425	34
(MF)GO:0005342 organic acid transporter activity	0.00624425	34
(MF)GO:0046943 carboxylic acid transporter activity	0.00624425	34
(MF)GO:0030234 enzyme regulator activity	0.00648279	97
IPR002113 Adenine nucleotide translocator 1	0.00726859	15
IPR000615 Bestrophin	0.00753318	19
IPR001283 Allergen V5 Tpx 1 related	0.00808698	18
IPR001223 Glycoside hydrolase family 18	0.00809913	18
IPR006663 Thioredoxin domain 2	0.00851892	38
IPR001628 Nuclear hormone receptor DNA binding	0.00858127	164
IPR002542 Protein of unknown function DUF19	0.00897116	13
(BP)GO:0006355 regulation of transcription DNA dependent	0.00908578	407
(BP)GO:0006534 cysteine metabolism	0.00968347	4
(MF)GO:0004601 peroxidase activity	0.00976037	19
(MF)GO:0016684 oxidoreductase activity acting on peroxide as acceptor	0.00976037	19
IPR002086 Aldehyde dehydrogenase	0.0102153	20
(MF)GO:0004879 ligand dependent nuclear receptor activity	0.0107546	165
IPR011761 ATP grasp fold	0.0109162	7
(MF)GO:0016614 oxidoreductase activity acting on CH OH group of donors	0.0110389	35
(BP)GO:0007638 mechanosensory behavior	0.01128	5
(MF)GO:0019208 phosphatase regulator activity	0.0113056	5
(MF)GO:0019888 protein phosphatase regulator activity	0.0113056	5
IPR000612 Protein of unknown function UPF0057	0.0114095	7
IPR002068 Heat shock protein Hsp20	0.0114139	13
IPR002918 Lipase class 2	0.011828	9
(MF)GO:0016705 oxidoreductase activity acting on paired donors with incorporation or reduction of molecular oxygen	0.0123031	30
(BP)GO:0006084 acetyl CoA metabolism	0.0124033	13
IPR010987 Glutathione S transferase C terminal like	0.0125614	16
IPR000731 Sterol sensing 5TM box	0.0126788	24
(BP)GO:0045449 regulation of transcription	0.0127589	433
(BP)GO:0019219 regulation of nucleobase nucleoside nucleotide and nucleic acid metabolism	0.0128507	436
(MF)GO:0008158 hedgehog receptor activity	0.0135049	22
IPR003392 Patched	0.0135049	22
IPR000324 Vitamin D receptor	0.0141805	64
(BP)GO:0007186 G protein coupled receptor protein signaling pathway	0.0143943	217
(BP)GO:0016051 carbohydrate biosynthesis	0.0157564	23
(MF)GO:0003707 steroid hormone receptor activity	0.016136	159
IPR000536 Nuclear hormone receptor ligand binding	0.016136	159
(MF)GO:0016616 oxidoreductase activity acting on the CH OH group of donors NAD or NADP as acceptor	0.0183571	32
(MF)GO:0004872 receptor activity	0.0185758	689
IPR001199 Cytochrome b5	0.0186576	9
(BP)GO:0019222 regulation of metabolism	0.0188833	457
(BP)GO:0006887 exocytosis	0.0193746	11
IPR001879 Hormone receptor extracellular	0.0196102	4
(MF)GO:0005179 hormone activity	0.0204867	19
(BP)GO:0006865 amino acid transport	0.020525	30
(BP)GO:0015837 amine transport	0.020525	30
(MF)GO:0005275 amine transporter activity	0.020525	30
(MF)GO:0005279 amino acid polyamine transporter activity	0.020525	30
(MF)GO:0015171 amino acid transporter activity	0.020525	30
(MF)GO:0015203 polyamine transporter activity	0.020525	30
IPR006150 Worm specific repeat type 1	0.0217579	21
(BP)GO:0031323 regulation of cellular metabolism	0.0232649	450
IPR000073 Alpha beta hydrolase fold	0.0235524	8
IPR001232 SKP1 component	0.0258464	16
IPR000051 SAM and some other nucleotide binding motif	0.025992	42
IPR006662 Thioredoxin related	0.0261998	34
(MF)GO:0016209 antioxidant activity	0.0262117	20
IPR011583 Chitinase II	0.0264377	16
(BP)GO:0006350 transcription	0.026952	467
IPR004827 Basic leucine zipper bZIP transcription factor	0.0274273	18
(MF)GO:0008271 sulfate porter activity	0.027489	5
(MF)GO:0015116 sulfate transporter activity	0.027489	5
IPR001902 Sulphate anion transporter	0.027489	5
(BP)GO:0006091 generation of precursor metabolites and energy	0.0277925	330
IPR008946 Steroid nuclear receptor ligand binding	0.0278538	41
(MF)GO:0008757 S adenosylmethionine dependent methyltransferase activity	0.0282093	51
IPR001436 Alpha crystallin	0.0298247	12
(BP)GO:0006725 aromatic compound metabolism	0.0310219	48
(MF)GO:0004867 serine type endopeptidase inhibitor activity	0.0326721	45
IPR001192 Phosphoinositide specific phospholipase C PLC	0.0331078	5
(BP)GO:0050791 regulation of physiological process	0.0338127	496
IPR008139 Saposin B	0.0339089	18
IPR007284 Protein of unknown function DUF398 Ground like region	0.0351893	17
IPR002645 Sulfate transporter antisigma factor antagonist STAS	0.0366579	6
(MF)GO:0016741 transferase activity transferring one carbon groups	0.037027	78
IPR000089 Biotin lipoyl attachment	0.0375282	5
(MF)GO:0043176 amine binding	0.0381333	8
IPR005481 Carbamoyl phosphate synthetase large chain N terminal	0.039728	4
IPR007767 Protein of unknown function DUF684	0.0398577	4
IPR002495 Glycosyl transferase family 8	0.0410924	4
(MF)GO:0004926 non G protein coupled 7TM receptor activity	0.0415994	24
(MF)GO:0042329 structural constituent of cuticle sensu Nematoda	0.041613	4
(MF)GO:0004869 cysteine protease inhibitor activity	0.0418201	5
IPR000010 Proteinase inhibitor I25 cystatin	0.0418201	5
IPR002223 Proteinase inhibitor I2 Kunitz metazoa	0.0421425	20
IPR011700 Basic leucine zipper	0.0430259	10
(MF)GO:0004022 alcohol dehydrogenase activity	0.0453522	10
(MF)GO:0004024 alcohol dehydrogenase activity zinc dependent	0.0453522	10
IPR002085 Alcohol dehydrogenase superfamily zinc containing	0.0453522	10
(BP)GO:0006090 pyruvate metabolism	0.0453683	4
(BP)GO:0006094 gluconeogenesis	0.0453683	4
IPR003579 Ras small GTPase Rab type	0.0462983	23
IPR001993 Mitochondrial substrate carrier	0.0466902	29
(BP)GO:0051244 regulation of cellular physiological process	0.0471613	492
(CC)GO:0005739 mitochondrion	0.047589	69
(BP)GO:0006904 vesicle docking during exocytosis	0.0481073	6
(MF)GO:0045735 nutrient reservoir activity	0.0481653	11
(BP)GO:0007166 cell surface receptor linked signal transduction	0.0482311	260
IPR001849 Pleckstrin like	0.0483459	60
(BP)GO:0008272 sulfate transport	0.0497382	9
(MF)GO:0008066 glutamate receptor activity	0.0505282	6
IPR001965 Zinc finger PHD type	0.0506745	29
(MF)GO:0008168 methyltransferase activity	0.051121	77
(MF)GO:0035251 UDP glucosyltransferase activity	0.0520456	4
(MF)GO:0046527 glucosyltransferase activity	0.0520456	4
(MF)GO:0005102 receptor binding	0.0526059	44
(BP)GO:0006221 pyrimidine nucleotide biosynthesis	0.0542948	5
IPR010761 Clc like	0.0551519	6
(BP)GO:0043119 positive regulation of physiological process	0.0553044	10
(MF)GO:0003700 transcription factor activity	0.0555507	317
(MF)GO:0005489 electron transporter activity	0.0562304	83
(BP)GO:0009126 purine nucleoside monophosphate metabolism	0.056531	7
(BP)GO:0009127 purine nucleoside monophosphate biosynthesis	0.056531	7
(BP)GO:0009167 purine ribonucleoside monophosphate metabolism	0.056531	7
(BP)GO:0009168 purine ribonucleoside monophosphate biosynthesis	0.056531	7
IPR000637 HMG I and HMG Y DNA binding	0.0592174	14
(MF)GO:0008440 inositol trisphosphate 3 kinase activity	0.0593908	4
IPR005522 Inositol polyphosphate kinase	0.0593908	4
(CC)GO:0005576 extracellular region	0.0594845	139
IPR002219 Protein kinase C phorbol ester diacylglycerol binding	0.059533	24
IPR011547 Sulphate transporter	0.0597375	5
(MF)GO:0050662 coenzyme binding	0.0609182	20
(BP)GO:0007411 axon guidance	0.0620499	10
(MF)GO:0003702 RNA polymerase II transcription factor activity	0.0634782	7
(MF)GO:0004289 subtilase activity	0.0639087	14
IPR000209 Peptidase S8 and S53 subtilisin kexin sedolisin	0.0639087	14
(BP)GO:0048278 vesicle docking	0.065103	7
(BP)GO:0050794 regulation of cellular process	0.0666784	498
(BP)GO:0006885 regulation of pH	0.0703634	9
IPR006153 Sodium hydrogen exchanger	0.0703634	9
(BP)GO:0007218 neuropeptide signaling pathway	0.0714145	17
(MF)GO:0004434 inositol or phosphatidylinositol phosphodiesterase activity	0.0718739	6
(MF)GO:0004435 phosphoinositide phospholipase C activity	0.0718739	6
IPR001711 Phosphatidylinositol specific phospholipase C Y domain	0.0718739	6
IPR000436 Sushi SCR CCP	0.0727895	7
(MF)GO:0015297 antiporter activity	0.0728158	18
(BP)GO:0048522 positive regulation of cellular process	0.0736821	9
(BP)GO:0051242 positive regulation of cellular physiological process	0.0736821	9
IPR000215 Proteinase inhibitor I4 serpin	0.0737135	22
(MF)GO:0004930 G protein coupled receptor activity	0.0745027	368
IPR002893 Zinc finger MYND type	0.0754094	10
IPR000276 Rhodopsin like GPCR superfamily	0.0754502	165
IPR006693 AB hydrolase associated lipase region	0.0754503	4
IPR000253 Forkhead associated	0.0766504	9
IPR002293 Amino acid polyamine transporter I	0.0787672	16
IPR004841 Amino acid permease associated region	0.0787672	16
(BP)GO:0006366 transcription from RNA polymerase II promoter	0.0798288	8
(BP)GO:0016246 RNA interference	0.0801426	8
(BP)GO:0016441 posttranscriptional gene silencing	0.0801426	8
(BP)GO:0031047 RNA mediated gene silencing	0.0801426	8
(BP)GO:0035194 RNA mediated posttranscriptional gene silencing	0.0801426	8
(CC)GO:0005913 cell cell adherens junction	0.0812734	6
(MF)GO:0015103 inorganic anion transporter activity	0.0823376	14
(CC)GO:0016591 DNA directed RNA polymerase II holoenzyme	0.0832376	8
IPR006680 Amidohydrolase	0.0832724	5
(BP)GO:0000160 two component signal transduction system phosphorelay	0.0835302	8
IPR002078 Sigma 54 factor interaction region	0.0835302	8
(MF)GO:0001584 rhodopsin like receptor activity	0.0844566	166
(CC)GO:0005667 transcription factor complex	0.0852348	12
(BP)GO:0006576 biogenic amine metabolism	0.0856092	17
IPR008138 Saposin like type B 2	0.086943	7
(BP)GO:0000096 sulfur amino acid metabolism	0.088219	6
(BP)GO:0030029 actin filament based process	0.0884249	14
(BP)GO:0030036 actin cytoskeleton organization and biogenesis	0.0884249	14
IPR001019 Guanine nucleotide binding protein G protein alpha subunit	0.0890159	12
IPR011025 G protein alpha subunit helical insertion	0.0890159	12
(MF)GO:0008276 protein methyltransferase activity	0.0894317	4
IPR005024 Snf7	0.0907247	7
IPR004825 Insulin IGF relaxin	0.090825	12
(CC)GO:0019866 inner membrane	0.0912042	41
(MF)GO:0030528 transcription regulator activity	0.091711	356
(CC)GO:0005941 unlocalized protein complex	0.0927798	21
IPR002641 Patatin	0.0931972	10
IPR002067 Mitochondrial carrier protein	0.0942044	16
(BP)GO:0006118 electron transport	0.094866	242
(BP)GO:0006040 amino sugar metabolism	0.0966476	14
(BP)GO:0006041 glucosamine metabolism	0.0966476	14
(BP)GO:0006044 N acetylglucosamine metabolism	0.0966476	14
IPR002048 Calcium binding EF hand	0.0993563	83
(CC)GO:0005743 mitochondrial inner membrane	0.100888	40
(BP)GO:0006916 anti apoptosis	0.101324	4
(BP)GO:0043066 negative regulation of apoptosis	0.101324	4
(BP)GO:0043069 negative regulation of programmed cell death	0.101324	4
(CC)GO:0030312 external encapsulating structure	0.10135	5
IPR002018 Carboxylesterase type B	0.101711	32
IPR006026 Peptidase metallopeptidases	0.103944	21
(BP)GO:0008202 steroid metabolism	0.104896	7
(MF)GO:0008171 O methyltransferase activity	0.105947	4
IPR005479 Carbamoyl phosphate synthase L chain ATP binding	0.109171	6
(BP)GO:0019319 hexose biosynthesis	0.110283	6
(BP)GO:0046165 alcohol biosynthesis	0.110283	6
(BP)GO:0046364 monosaccharide biosynthesis	0.110283	6
(BP)GO:0045216 intercellular junction assembly and or maintenance	0.111939	4
IPR003677 Protein of unknown function DUF148	0.111994	11
IPR000909 Phosphatidylinositol specific phospholipase C X region	0.112183	6
(BP)GO:0006352 transcription initiation	0.112925	10
(BP)GO:0009628 response to abiotic stimulus	0.113029	39
IPR002413 Ves allergen	0.115293	10
IPR001774 Delta Serrate lag 2 DSL protein	0.115839	4
IPR004299 Membrane bound O acyl transferase MBOAT	0.115907	7
(MF)GO:0004252 serine type endopeptidase activity	0.116046	30
(BP)GO:0046474 glycerophospholipid biosynthesis	0.118178	5
(BP)GO:0007631 feeding behavior	0.118555	9
(MF)GO:0008509 anion transporter activity	0.118837	28
(BP)GO:0000097 sulfur amino acid biosynthesis	0.118972	4
IPR002485 Protein of unknown function DUF13	0.122025	5
(BP)GO:0006220 pyrimidine nucleotide metabolism	0.124218	6
IPR001487 Bromodomain	0.124674	13
IPR003326 Protein of unknown function DUF130	0.125272	6
IPR000910 HMG1 2 high mobility group box	0.127277	10
(MF)GO:0005506 iron ion binding	0.128469	26
IPR000159 RA	0.128765	11
IPR004951 Protein of unknown function DUF268 Caenorhabditis species	0.129189	6
(BP)GO:0007200 G protein signaling coupled to IP3 second messenger phospholipase C activating	0.130756	6
(BP)GO:0007205 protein kinase C activation	0.130756	6
(MF)GO:0004143 diacylglycerol kinase activity	0.130756	6
IPR001206 Diacylglycerol kinase catalytic region	0.130756	6
(MF)GO:0005085 guanyl nucleotide exchange factor activity	0.130905	12
IPR002422 Amino acid polyamine transporter II	0.131185	13
IPR000467 D111 G patch	0.131884	12
IPR005818 Histone H1 H5	0.132091	6
IPR003341 Protein of unknown function DUF139 cysteine rich	0.133148	4
(MF)GO:0008289 lipid binding	0.134207	34
IPR004254 Hly III related proteins	0.134564	4
IPR000971 Globin	0.135063	6
(MF)GO:0000287 magnesium ion binding	0.135627	9
IPR000477 RNA directed DNA polymerase Reverse transcriptase	0.135867	8
IPR003577 Ras small GTPase Ras type	0.136082	8
(BP)GO:0044248 cellular catabolism	0.136825	105
(BP)GO:0006950 response to stress	0.136998	78
(BP)GO:0000904 cellular morphogenesis during differentiation	0.137278	12
(BP)GO:0007409 axonogenesis	0.137278	12
(BP)GO:0031175 neurite morphogenesis	0.137278	12
(BP)GO:0048666 neuron development	0.137278	12
(BP)GO:0048667 neuron morphogensis during differentiation	0.137278	12
(MF)GO:0050660 FAD binding	0.138314	8
(MF)GO:0004198 calpain activity	0.139233	11
IPR001300 Peptidase C2 calpain	0.139233	11
(MF)GO:0016861 intramolecular oxidoreductase activity interconverting aldoses and ketoses	0.139922	6
IPR000340 Dual specificity protein phosphatase	0.140632	10
(BP)GO:0042221 response to chemical stimulus	0.14074	35
(BP)GO:0040012 regulation of locomotion	0.140925	79
(MF)GO:0004888 transmembrane receptor activity	0.141487	499
(BP)GO:0006367 transcription initiation from RNA polymerase II promoter	0.142088	6
(BP)GO:0050795 regulation of behavior	0.14343	81
(MF)GO:0016854 racemase and epimerase activity	0.143759	5
(BP)GO:0006760 folic acid and derivative metabolism	0.144666	4
(CC)GO:0005834 heterotrimeric G protein complex	0.145224	8
(CC)GO:0019897 extrinsic to plasma membrane	0.145224	8
(CC)GO:0019898 extrinsic to membrane	0.145224	8
(MF)GO:0008533 astacin activity	0.149917	16
IPR001506 Peptidase M12A astacin	0.149917	16
(BP)GO:0009123 nucleoside monophosphate metabolism	0.150234	8
(BP)GO:0009124 nucleoside monophosphate biosynthesis	0.150234	8
(BP)GO:0009156 ribonucleoside monophosphate biosynthesis	0.150234	8
(BP)GO:0009161 ribonucleoside monophosphate metabolism	0.150234	8
(BP)GO:0019932 second messenger mediated signaling	0.151163	13
IPR001753 Enoyl CoA hydratase isomerase	0.151192	11
IPR009057 Homeodomain like	0.152154	24
IPR011011 Zinc finger FYVE PHD type	0.152805	8
IPR000727 Target SNARE coiled coil region	0.153267	12
(MF)GO:0008138 protein tyrosine serine threonine phosphatase activity	0.15445	11
(BP)GO:0008610 lipid biosynthesis	0.156763	42
(MF)GO:0016289 CoA hydrolase activity	0.156896	6
(MF)GO:0015036 disulfide oxidoreductase activity	0.157476	18
(BP)GO:0040017 positive regulation of locomotion	0.158913	72
(BP)GO:0048520 positive regulation of behavior	0.158913	72
IPR001124 Lipid binding serum glycoprotein	0.16126	6
(MF)GO:0016847 1 aminocyclopropane 1 carboxylate synthase activity	0.163116	4
IPR001176 1 aminocyclopropane 1 carboxylate synthase	0.163116	4
IPR002017 Spectrin repeat	0.165162	14
IPR007669 Protein of unknown function DUF595	0.165535	7
(BP)GO:0006100 tricarboxylic acid cycle intermediate metabolism	0.165812	4
IPR001275 DM DNA binding	0.167026	5
IPR000585 Hemopexin	0.168571	7
IPR008632 Nematode fatty acid retinoid binding	0.169568	5
IPR001619 Sec1 like protein	0.171006	4
IPR005819 Histone H5	0.1719	6
(MF)GO:0015298 solute cation antiporter activity	0.172398	11
(MF)GO:0015299 solute hydrogen antiporter activity	0.172398	11
(MF)GO:0015300 solute solute antiporter activity	0.172398	11
(MF)GO:0004629 phospholipase C activity	0.173015	7
(BP)GO:0006518 peptide metabolism	0.174179	5
(BP)GO:0006278 RNA dependent DNA replication	0.174597	9
(MF)GO:0003964 RNA directed DNA polymerase activity	0.174597	9
IPR002328 Alcohol dehydrogenase zinc containing	0.175329	4
(BP)GO:0048015 phosphoinositide mediated signaling	0.175619	7
(CC)GO:0005740 mitochondrial membrane	0.17662	46
(MF)GO:0005509 calcium ion binding	0.178899	147
IPR004182 GRAM	0.180483	6
IPR001818 Peptidase M10A and M12B matrixin and adamalysin	0.184813	4
(MF)GO:0005451 monovalent cation proton antiporter activity	0.186451	7
(MF)GO:0015385 sodium hydrogen antiporter activity	0.186451	7
IPR004709 Sodium hydrogen exchanger subfamily	0.186451	7
IPR007113 Cupin region	0.188486	5
(MF)GO:0015290 electrochemical potential driven transporter activity	0.189755	102
(MF)GO:0015291 porter activity	0.189755	102
(MF)GO:0004040 amidase activity	0.190651	5
IPR000120 Amidase	0.190651	5
(CC)GO:0005912 adherens junction	0.191822	10
(BP)GO:0051186 cofactor metabolism	0.194985	85
(BP)GO:0030182 neuron differentiation	0.196767	13
(MF)GO:0008173 RNA methyltransferase activity	0.197349	4
(BP)GO:0006112 energy reserve metabolism	0.198493	10
(BP)GO:0016458 gene silencing	0.199009	11
(BP)GO:0006732 coenzyme metabolism	0.199431	83
(MF)GO:0008194 UDP glycosyltransferase activity	0.200502	23
IPR002909 Cell surface receptor IPT TIG	0.200933	4
IPR000644 CBS	0.201035	11
(BP)GO:0006650 glycerophospholipid metabolism	0.201659	6
(BP)GO:0008154 actin polymerization and or depolymerization	0.202897	4
IPR006596 Nucleotide binding protein PINc	0.203489	4
(BP)GO:0006298 mismatch repair	0.205018	5
(BP)GO:0045005 maintenance of fidelity during DNA dependent DNA replication	0.205018	5
IPR003104 Actin binding FH2	0.208298	4
IPR000014 PAS	0.211999	4
IPR001060 Cdc15 Fes CIP4	0.21212	4
IPR011021 Arrestin N terminal	0.212295	15
(BP)GO:0005984 disaccharide metabolism	0.212436	6
(BP)GO:0005991 trehalose metabolism	0.212436	6
IPR002544 FMRFamide related peptide	0.212862	8
IPR000203 GPS	0.21298	5
(MF)GO:0000175 3 5 exoribonuclease activity	0.213295	4
(MF)GO:0004532 exoribonuclease activity	0.213295	4
(MF)GO:0016796 exonuclease activity active with either ribo or deoxyribonucleic acids and producing 5 phosphomonoesters	0.213295	4
(MF)GO:0016896 exoribonuclease activity producing 5 phosphomonoesters	0.213295	4
IPR001247 3 exoribonuclease	0.213295	4
IPR001125 Recoverin	0.215228	7
IPR000306 Zinc finger FYVE type	0.218728	15
IPR000832 GPCR family 2 secretin like	0.218906	6
IPR001972 Stomatin	0.219041	7
(MF)GO:0008083 growth factor activity	0.219444	6
IPR008906 HAT dimerisation	0.219984	6
IPR011022 Arrestin C terminal	0.222254	15
(MF)GO:0016798 hydrolase activity acting on glycosyl bonds	0.224416	51
IPR001327 FAD dependent pyridine nucleotide disulphide oxidoreductase	0.224954	16
IPR000372 Cysteine rich flanking region N terminal	0.225461	4
(BP)GO:0006936 muscle contraction	0.22564	7
(BP)GO:0006733 oxidoreduction coenzyme metabolism	0.227446	9
(MF)GO:0005504 fatty acid binding	0.227593	8
IPR002602 Protein of unknown function DB	0.228055	7
(MF)GO:0016860 intramolecular oxidoreductase activity	0.228547	8
(BP)GO:0001709 cell fate determination	0.228785	6
(BP)GO:0046677 response to antibiotic	0.22882	6
IPR001466 Beta lactamase	0.22882	6
IPR007110 Immunoglobulin like	0.232616	58
IPR000679 Zinc finger GATA type	0.23605	8
(MF)GO:0016763 transferase activity transferring pentosyl groups	0.236876	12
IPR001770 G protein gamma subunit	0.236932	4
(BP)GO:0045055 regulated secretory pathway	0.237419	5
(MF)GO:0004448 isocitrate dehydrogenase activity	0.237651	5
IPR001804 Isocitrate isopropylmalate dehydrogenase	0.237651	5
IPR000433 Zinc finger ZZ type	0.237908	9
(CC)GO:0030118 clathrin coat	0.238096	11
(CC)GO:0030125 clathrin vesicle coat	0.238096	11
IPR005824 KOW	0.238841	7
(MF)GO:0016846 carbon sulfur lyase activity	0.239038	7
IPR001810 Cyclin like F box	0.240043	206
IPR003619 Dwarfin protein A	0.240696	4
(MF)GO:0003682 chromatin binding	0.242835	18
IPR006583 CW	0.242937	12
IPR011616 bZIP transcription factor bZIP 1	0.243634	5
(MF)GO:0015464 acetylcholine receptor activity	0.244731	5
(MF)GO:0042166 acetylcholine binding	0.244731	5
IPR001100 Pyridine nucleotide disulphide oxidoreductase class I	0.245212	10
IPR001932 Protein phosphatase 2C like	0.245299	7
(BP)GO:0030384 phosphoinositide metabolism	0.249602	4
(BP)GO:0044264 cellular polysaccharide metabolism	0.252792	17
IPR003002 7TM chemoreceptor subfamily 1	0.256509	90
(MF)GO:0004295 trypsin activity	0.257406	9
IPR001254 Peptidase S1 and S6 chymotrypsin Hap	0.257406	9
(BP)GO:0043067 regulation of programmed cell death	0.257825	12
IPR002110 Ankyrin	0.258313	74
(MF)GO:0015491 cation cation antiporter activity	0.258758	10
(BP)GO:0051128 regulation of cell organization and biogenesis	0.259063	5
IPR001107 Band 7 protein	0.259754	9
IPR008973 C2 calcium lipid binding region CaLB	0.259949	6
IPR002149 A latrotoxin receptor interaction	0.261669	4
(BP)GO:0006633 fatty acid biosynthesis	0.263057	12
(BP)GO:0016053 organic acid biosynthesis	0.263057	12
(BP)GO:0046394 carboxylic acid biosynthesis	0.263057	12
IPR001179 Peptidylprolyl isomerase FKBP type	0.263248	6
IPR001601 Generic methyltransferase	0.264134	8
IPR002007 Animal haem peroxidase	0.265365	5
IPR001132 Dwarfin protein	0.266963	4
IPR000533 Tropomyosin	0.268525	4
IPR009676 Protein of unknown function DUF1265	0.269539	4
(MF)GO:0005057 receptor signaling protein activity	0.270174	15
IPR008144 Guanylate kinase	0.272354	7
(MF)GO:0004702 receptor signaling protein serine threonine kinase activity	0.273291	9
(BP)GO:0009056 catabolism	0.274261	144
IPR002400 Growth factor cystine knot	0.275611	4
(MF)GO:0008061 chitin binding	0.278109	11
(BP)GO:0018986 establishment of mitotic spindle localization	0.278227	4
(MF)GO:0000062 acyl CoA binding	0.278625	7
IPR000582 Acyl coA binding protein ACBP	0.278625	7
(BP)GO:0050801 ion homeostasis	0.279092	16
IPR000884 Thrombospondin type I	0.279385	19
IPR011047 Quinonprotein alcohol dehydrogenase like	0.279774	4
IPR002562 3 5 exonuclease	0.281359	7
(MF)GO:0004983 neuropeptide Y receptor activity	0.281474	5
(MF)GO:0008188 neuropeptide receptor activity	0.281474	5
(MF)GO:0042923 neuropeptide binding	0.281474	5
IPR000611 Neuropeptide Y receptor	0.281474	5
(MF)GO:0019899 enzyme binding	0.284599	5
IPR000033 Low density lipoprotein receptor YWTD repeat	0.284642	5
(BP)GO:0006334 nucleosome assembly	0.285564	20
(MF)GO:0004553 hydrolase activity hydrolyzing O glycosyl compounds	0.28662	49
IPR003845 Protein of unknown function DUF216	0.288241	17
(BP)GO:0005976 polysaccharide metabolism	0.288932	18
IPR000108 Neutrophil cytosol factor 2	0.290728	5
(MF)GO:0016709 oxidoreductase activity acting on paired donors with incorporation or reduction of molecular oxygen NAD or NADH as one donor and incorporation of one atom of oxygen	0.290912	4
IPR005829 Sugar transporter superfamily	0.292152	31
(BP)GO:0006631 fatty acid metabolism	0.2926	31
(BP)GO:0006030 chitin metabolism	0.293384	11
IPR011009 Protein kinase like	0.294517	47
(MF)GO:0016814 hydrolase activity acting on carbon nitrogen but not peptide bonds in cyclic amidines	0.296155	6
(BP)GO:0007399 nervous system development	0.298107	18
(BP)GO:0016042 lipid catabolism	0.298701	27
(MF)GO:0016782 transferase activity transferring sulfur containing groups	0.298945	7
IPR000008 C2	0.299735	34
(BP)GO:0016485 protein processing	0.300045	7
(MF)GO:0005496 steroid binding	0.301073	7
IPR005804 Fatty acid desaturase	0.302507	7
IPR001594 Zinc finger DHHC type	0.302867	11
IPR008085 Thrombospondin subtype 1	0.303103	8
(BP)GO:0042981 regulation of apoptosis	0.304064	10
(BP)GO:0006720 isoprenoid metabolism	0.304597	6
(BP)GO:0008299 isoprenoid biosynthesis	0.304597	6
IPR003599 Immunoglobulin subtype	0.305415	21
IPR003607 Metal dependent phosphohydrolase HD region	0.306402	4
IPR010734 Copine	0.307145	5
(MF)GO:0005516 calmodulin binding	0.307873	4
(MF)GO:0019206 nucleoside kinase activity	0.308315	4
IPR004148 BAR	0.309445	4
(BP)GO:0045138 tail tip morphogenesis sensu Nematoda	0.309922	6
(MF)GO:0005083 small GTPase regulator activity	0.310182	20
IPR003839 Protein of unknown function DUF215	0.313127	15
IPR002557 Chitin binding Peritrophin A	0.314579	10
(BP)GO:0007028 cytoplasm organization and biogenesis	0.315012	14
(CC)GO:0030054 cell junction	0.31552	34
(BP)GO:0044255 cellular lipid metabolism	0.315664	80
IPR006578 MADF	0.325232	6
IPR007087 Zinc finger C2H2 type	0.327209	159
(BP)GO:0016072 rRNA metabolism	0.328502	5
IPR001766 Fork head transcription factor	0.328901	13
(BP)GO:0007165 signal transduction	0.329038	477
IPR000483 Cysteine rich flanking region C terminal	0.331202	6
(BP)GO:0006777 Mo molybdopterin cofactor biosynthesis	0.331243	6
(BP)GO:0019720 Mo molybdopterin cofactor metabolism	0.331243	6
IPR004151 C elegans Sre G protein coupled chemoreceptor	0.333131	15
IPR001781 LIM zinc binding	0.333263	23
(BP)GO:0006563 L serine metabolism	0.333386	9
IPR000342 Regulator of G protein signalling	0.333638	16
(MF)GO:0008134 transcription factor binding	0.335512	10
IPR001969 Peptidase aspartic active site	0.338214	17
(BP)GO:0006120 mitochondrial electron transport NADH to ubiquinone	0.338319	4
(MF)GO:0043167 ion binding	0.33995	651
(MF)GO:0046872 metal ion binding	0.33995	651
(MF)GO:0005554 molecular function unknown	0.34023	202
(MF)GO:0004840 ubiquitin conjugating enzyme activity	0.341601	21
(MF)GO:0008639 small protein conjugating enzyme activity	0.341601	21
IPR000608 Ubiquitin conjugating enzyme E2	0.341601	21
(BP)GO:0008356 asymmetric cell division	0.343646	6
IPR001839 Transforming growth factor beta	0.344412	4
IPR002016 Haem peroxidase plant fungal bacterial	0.348532	4
IPR004088 KH type 1	0.348554	23
IPR001683 Phox like	0.34877	10
IPR008918 Helix hairpin helix motif class 2	0.350184	4
(CC)GO:0005759 mitochondrial matrix	0.351219	4
(BP)GO:0007154 cell communication	0.351808	548
(MF)GO:0046983 protein dimerization activity	0.354127	9
(BP)GO:0018996 molting cycle sensu Nematoda	0.354501	10
(MF)GO:0004707 MAP kinase activity	0.354699	5
IPR003527 MAP kinase	0.354699	5
IPR007863 Peptidase M16 C terminal	0.359407	10
IPR000938 CAP Gly	0.359637	4
IPR006011 Syntaxin N terminal	0.360263	6
IPR000717 Proteasome component region PCI	0.361405	14
(MF)GO:0015923 mannosidase activity	0.361981	8
IPR000168 Nematode 7TM chemoreceptor probably olfactory	0.36213	190
(BP)GO:0007269 neurotransmitter secretion	0.363139	4
(BP)GO:0050896 response to stimulus	0.363169	143
(MF)GO:0019205 nucleobase nucleoside nucleotide kinase activity	0.36333	12
IPR002937 Amine oxidase	0.365078	4
(BP)GO:0006814 sodium ion transport	0.366848	27
IPR003877 SPla RYanodine receptor SPRY	0.367158	10
(BP)GO:0009070 serine family amino acid biosynthesis	0.367223	9
(CC)GO:0005654 nucleoplasm	0.36738	18
(BP)GO:0006575 amino acid derivative metabolism	0.368863	20
(BP)GO:0007519 myogenesis	0.369861	4
(BP)GO:0030516 regulation of axon extension	0.370178	4
(BP)GO:0048675 axon extension	0.370178	4
(BP)GO:0050767 regulation of neurogenesis	0.370178	4
(BP)GO:0050770 regulation of axonogenesis	0.370178	4
(MF)GO:0016829 lyase activity	0.371006	76
IPR000591 Pleckstrin G protein interacting region	0.371664	6
(BP)GO:0006461 protein complex assembly	0.372574	26
IPR006593 Cytochrome b561 ferric reductase transmembrane	0.374877	4
IPR001806 Ras GTPase	0.37717	55
(MF)GO:0030695 GTPase regulator activity	0.377368	22
(BP)GO:0006811 ion transport	0.378707	374
(CC)GO:0008021 synaptic vesicle	0.379659	9
IPR003006 Immunoglobulin major histocompatibility complex	0.379676	21
(MF)GO:0001871 pattern binding	0.380057	12
(MF)GO:0030247 polysaccharide binding	0.380057	12
IPR000555 Mov34 MPN PAD 1	0.380518	7
(MF)GO:0016830 carbon carbon lyase activity	0.380705	24
(BP)GO:0006766 vitamin metabolism	0.383326	10
(BP)GO:0006767 water soluble vitamin metabolism	0.383326	10
IPR001590 Peptidase M12B ADAM reprolysin	0.384702	6
IPR000205 NAD binding site	0.384766	21
IPR004920 Protein of unknown function DUF263	0.385349	7
IPR006209 EGF like	0.386437	121
IPR010625 CHCH	0.386464	5
(BP)GO:0007606 sensory perception of chemical stimulus	0.386576	29
(BP)GO:0042828 response to pathogen	0.386838	4
IPR002900 Protein of unknown function DUF38 Caenorhabditis species	0.387592	123
(MF)GO:0016651 oxidoreductase activity acting on NADH or NADPH	0.389123	19
(BP)GO:0009605 response to external stimulus	0.391602	16
IPR009053 Prefoldin	0.391616	7
(BP)GO:0016998 cell wall catabolism	0.392169	6
IPR001660 Sterile alpha motif SAM	0.394456	11
IPR001895 Guanine nucleotide dissociation stimulator CDC25	0.395023	7
IPR001881 EGF like calcium binding	0.395095	23
IPR003598 Immunoglobulin C2 type	0.397562	35
IPR006073 GTP1 OBG	0.399291	8
IPR002913 Lipid binding START	0.401657	4
(MF)GO:0003712 transcription cofactor activity	0.4036	9
(BP)GO:0048598 embryonic morphogenesis	0.404321	9
IPR003280 K channel two pore	0.405421	29
(MF)GO:0016755 transferase activity transferring amino acyl groups	0.406359	4
IPR008162 Inorganic pyrophosphatase	0.406767	7
(MF)GO:0003725 double stranded RNA binding	0.407659	8
IPR001159 Double stranded RNA binding	0.407659	8
(MF)GO:0001653 peptide receptor activity	0.407705	6
(MF)GO:0008528 peptide receptor activity G protein coupled	0.407705	6
(MF)GO:0042277 peptide binding	0.407705	6
(BP)GO:0009069 serine family amino acid metabolism	0.408734	18
(CC)GO:0000786 nucleosome	0.413213	20
IPR001828 Extracellular ligand binding receptor	0.415376	8
(BP)GO:0045045 secretory pathway	0.415692	24
(CC)GO:0005786 signal recognition particle sensu Eukaryota	0.417303	5
(CC)GO:0048500 signal recognition particle	0.417303	5
(BP)GO:0000902 cellular morphogenesis	0.418339	24
(BP)GO:0044265 cellular macromolecule catabolism	0.418406	69
IPR003582 Metridin like ShK toxin	0.419949	60
(MF)GO:0005006 epidermal growth factor receptor activity	0.422925	17
IPR000494 Epidermal growth factor receptor EGFR L domain	0.422925	17
(BP)GO:0007600 sensory perception	0.423785	31
IPR002651 Protein of unknown function DUF32	0.424293	10
IPR004156 Organic anion transporter polypeptide OATP	0.427539	4
(CC)GO:0030136 clathrin coated vesicle	0.430361	23
(MF)GO:0003909 DNA ligase activity	0.431776	5
(MF)GO:0003910 DNA ligase ATP activity	0.431776	5
IPR000977 ATP dependent DNA ligase	0.431776	5
IPR000759 Adrenodoxin reductase	0.431927	6
(MF)GO:0004190 aspartic type endopeptidase activity	0.43348	25
(BP)GO:0031497 chromatin assembly	0.437464	23
IPR001279 Beta lactamase like	0.437933	9
(BP)GO:0046483 heterocycle metabolism	0.43873	19
(CC)GO:0005911 intercellular junction	0.442373	28
(BP)GO:0007389 pattern specification	0.442879	7
IPR002917 GTP binding protein HSR1 related	0.442917	8
(MF)GO:0016835 carbon oxygen lyase activity	0.443446	22
(MF)GO:0004089 carbonate dehydratase activity	0.443645	6
IPR004014 Cation transporting ATPase N terminal	0.444796	7
IPR001431 Peptidase M16 zinc binding site	0.447673	5
IPR000886 Endoplasmic reticulum targeting sequence	0.448311	26
(CC)GO:0000785 chromatin	0.45012	40
IPR002345 Lipocalin	0.451346	8
(BP)GO:0040013 negative regulation of locomotion	0.451912	4
(BP)GO:0048521 negative regulation of behavior	0.451912	4
(BP)GO:0040004 cuticular attachment to epithelium sensu Nematoda	0.455999	8
(BP)GO:0040006 cuticular attachment to epithelium sensu Protostomia and Nematoda	0.455999	8
(BP)GO:0007001 chromosome organization and biogenesis sensu Eukaryota	0.456774	51
IPR010726 Protein of unknown function DUF1300	0.456904	6
(MF)GO:0008603 cAMP dependent protein kinase regulator activity	0.457	4
(MF)GO:0046873 metal ion transporter activity	0.457454	33
(BP)GO:0009613 response to pest pathogen or parasite	0.459326	8
(BP)GO:0043207 response to external biotic stimulus	0.459326	8
(BP)GO:0006821 chloride transport	0.460204	6
(BP)GO:0009064 glutamine family amino acid metabolism	0.460635	16
(BP)GO:0006790 sulfur metabolism	0.461214	11
(BP)GO:0042493 response to drug	0.461533	9
IPR000344 Nematode chemoreceptor Sra	0.462383	11
IPR000219 DH	0.463296	16
IPR003009 FMN related compound binding core	0.463702	4
(BP)GO:0006310 DNA recombination	0.464555	12
(MF)GO:0003677 DNA binding	0.464904	588
(MF)GO:0016757 transferase activity transferring glycosyl groups	0.465154	124
IPR003689 Zinc iron permease	0.465293	11
IPR005225 Small GTP binding protein domain	0.46665	61
IPR000379 Esterase lipase thioesterase	0.468593	101
IPR005828 General substrate transporter	0.468828	24
(BP)GO:0044272 sulfur compound biosynthesis	0.468941	6
(BP)GO:0050877 neurophysiological process	0.469299	55
IPR002184 Integral membrane protein Srb nematode type	0.469816	9
(MF)GO:0015293 symporter activity	0.472874	15
(MF)GO:0015294 solute cation symporter activity	0.472874	15
(MF)GO:0015370 solute sodium symporter activity	0.472874	15
(BP)GO:0006333 chromatin assembly or disassembly	0.474578	39
(BP)GO:0009147 pyrimidine nucleoside triphosphate metabolism	0.47519	4
IPR000953 Chromo	0.477638	15
(BP)GO:0046662 regulation of oviposition	0.479048	5
IPR001715 Calponin like actin binding	0.479357	23
IPR004839 Aminotransferase class I and II	0.479695	11
(MF)GO:0008092 cytoskeletal protein binding	0.479789	40
IPR003656 Zinc finger BED type predicted	0.480372	6
(BP)GO:0019725 cell homeostasis	0.482373	7
IPR000994 Peptidase M24	0.483624	5
(CC)GO:0005746 mitochondrial electron transport chain	0.486142	4
(MF)GO:0043169 cation binding	0.487012	618
(BP)GO:0009110 vitamin biosynthesis	0.488251	5
(BP)GO:0042364 water soluble vitamin biosynthesis	0.488251	5
(MF)GO:0008121 ubiquinol cytochrome c reductase activity	0.489481	4
(MF)GO:0016679 oxidoreductase activity acting on diphenols and related substances as donors	0.489481	4
(MF)GO:0016681 oxidoreductase activity acting on diphenols and related substances as donors cytochrome as acceptor	0.489481	4
IPR001762 Disintegrin	0.491373	4
IPR009000 Translation factor	0.491774	6
IPR002076 GNS1 SUR4 membrane protein	0.492324	8
(BP)GO:0009063 amino acid catabolism	0.493571	14
(BP)GO:0006730 one carbon compound metabolism	0.493591	10
(BP)GO:0007163 establishment and or maintenance of cell polarity	0.493777	5
IPR001622 K channel pore region	0.495331	47
IPR007026 CC	0.497179	9
IPR000595 Cyclic nucleotide binding	0.49728	11
IPR000086 NUDIX hydrolase	0.497921	9
IPR006651 Kelch motif	0.498317	7
(MF)GO:0004571 mannosyl oligosaccharide 1 2 alpha mannosidase activity	0.499353	5
(MF)GO:0015924 mannosyl oligosaccharide mannosidase activity	0.499353	5
IPR001382 Glycoside hydrolase family 47	0.499353	5
(BP)GO:0008652 amino acid biosynthesis	0.500095	22
IPR001450 4Fe 4S ferredoxin iron sulfur binding	0.502045	6
(MF)GO:0016645 oxidoreductase activity acting on the CH NH group of donors	0.502062	7
(MF)GO:0005272 sodium channel activity	0.50278	13
IPR011765 Peptidase M16 N terminal	0.503451	7
IPR003235 Nematode insulin related peptide beta type	0.505681	7
IPR001507 Endoglin CD105 antigen	0.50581	21
(BP)GO:0006071 glycerol metabolism	0.506268	10
(BP)GO:0019751 polyol metabolism	0.506268	10
IPR002083 MATH	0.507392	49
IPR006634 TRAM LAG1 and CLN8 homology	0.507558	8
(BP)GO:0012501 programmed cell death	0.508629	32
IPR000169 Peptidase cysteine peptidase active site	0.511929	37
(MF)GO:0003779 actin binding	0.513728	28
IPR006068 Cation transporting ATPase C terminal	0.513969	7
IPR005040 Protein of unknown function DUF280 Caenorhabditis species	0.515268	6
IPR003126 Zinc finger N recognin	0.515526	4
IPR001412 Aminoacyl tRNA synthetase class I	0.516097	17
(MF)GO:0019200 carbohydrate kinase activity	0.517355	8
(BP)GO:0043414 biopolymer methylation	0.517821	18
IPR002155 Thiolase	0.520263	6
IPR001079 Galectin galactose binding lectin	0.520655	13
(MF)GO:0016840 carbon nitrogen lyase activity	0.520852	5
(CC)GO:0005921 gap junction	0.520895	19
IPR000990 Innexin	0.520895	19
IPR011701 Major facilitator superfamily MFS 1	0.52319	97
(BP)GO:0042401 biogenic amine biosynthesis	0.523421	4
IPR003594 ATP binding region ATPase like	0.523679	7
(BP)GO:0046112 nucleobase biosynthesis	0.525028	5
IPR000223 Peptidase S26A signal peptidase I	0.526021	5
(MF)GO:0016853 isomerase activity	0.526898	40
(BP)GO:0019438 aromatic compound biosynthesis	0.528172	7
(BP)GO:0042558 pteridine and derivative metabolism	0.528172	7
(BP)GO:0042559 pteridine and derivative biosynthesis	0.528172	7
IPR006012 Syntaxin epimorphin family	0.528356	5
IPR005552 Scramblase	0.528555	5
(BP)GO:0007015 actin filament organization	0.529531	4
(MF)GO:0005247 voltage gated chloride channel activity	0.531633	5
IPR001807 Cl channel voltage gated	0.531633	5
(CC)GO:0008287 protein serine threonine phosphatase complex	0.532662	7
(MF)GO:0016810 hydrolase activity acting on carbon nitrogen but not peptide bonds	0.532949	38
IPR000961 Protein kinase C terminal	0.533795	19
(BP)GO:0009116 nucleoside metabolism	0.535505	17
IPR002052 N 6 Adenine specific DNA methylase	0.536336	13
IPR001040 Eukaryotic translation initiation factor 4E eIF 4E	0.536354	4
IPR001368 TNFR CD27 30 40 95 cysteine rich region	0.537573	4
IPR008950 GroEL like chaperone ATPase	0.540756	5
IPR006629 LPS induced tumor necrosis factor alpha factor	0.544181	7
(MF)GO:0008081 phosphoric diester hydrolase activity	0.544932	18
IPR001926 Pyridoxal 5 phosphate dependent enzyme beta subunit	0.546292	9
(MF)GO:0005507 copper ion binding	0.546504	13
IPR003014 N apple PAN	0.546903	13
(MF)GO:0019199 transmembrane receptor protein kinase activity	0.547142	23
(BP)GO:0007283 spermatogenesis	0.547651	7
(BP)GO:0048232 male gamete generation	0.547651	7
(BP)GO:0051258 protein polymerization	0.549852	16
IPR010569 Myotubularin related	0.550077	4
IPR001699 Transcription factor T box	0.551654	10
IPR001173 Glycosyl transferase family 2	0.551869	12
(MF)GO:0016758 transferase activity transferring hexosyl groups	0.553241	107
IPR001148 Carbonic anhydrase eukaryotic	0.553512	5
IPR000742 EGF like subtype 2	0.553529	72
IPR009078 Ferritin ribonucleotide reductase like	0.556471	5
(BP)GO:0006915 apoptosis	0.557391	23
(MF)GO:0004194 pepsin A activity	0.55744	16
IPR001461 Peptidase A1 pepsin	0.55744	16
(MF)GO:0003954 NADH dehydrogenase activity	0.557706	8
(MF)GO:0008137 NADH dehydrogenase ubiquinone activity	0.557706	8
(MF)GO:0015081 sodium ion transporter activity	0.557706	8
(MF)GO:0016655 oxidoreductase activity acting on NADH or NADPH quinone or similar compound as acceptor	0.557706	8
(MF)GO:0050136 NADH dehydrogenase quinone activity	0.557706	8
IPR006670 Cyclin	0.558801	9
(BP)GO:0009072 aromatic amino acid family metabolism	0.558978	11
IPR003958 Transcription factor CBF NF Y archaeal histone	0.559722	5
IPR001251 Cellular retinaldehyde binding triple function C terminal	0.560812	14
IPR001865 Ribosomal protein S2	0.561519	10
IPR000594 UBA THIF type NAD FAD binding fold	0.562109	6
IPR011044 Quinoprotein amine dehydrogenase beta chain like	0.56374	4
IPR004012 RUN	0.564015	4
IPR001214 Nuclear protein SET	0.564349	22
(MF)GO:0004181 metallocarboxypeptidase activity	0.565247	21
(MF)GO:0004182 carboxypeptidase A activity	0.565247	21
IPR000834 Peptidase M14 carboxypeptidase A	0.565247	21
(BP)GO:0019362 pyridine nucleotide metabolism	0.566953	6
IPR000668 Peptidase C1A papain	0.567673	18
IPR008967 p53 like transcription factor DNA binding	0.569172	8
IPR001589 Actin binding actinin type	0.573602	7
(CC)GO:0005737 cytoplasm	0.573997	548
IPR003016 2 oxo acid dehydrogenase lipoyl binding site	0.574291	6
(MF)GO:0016836 hydro lyase activity	0.57787	17
(BP)GO:0008105 asymmetric protein localization	0.578405	5
IPR001611 Leucine rich repeat	0.578636	59
IPR001395 Aldo keto reductase	0.578664	12
IPR006639 Peptidase A22 presenilin signal peptide	0.579457	4
(BP)GO:0042775 ATP synthesis coupled electron transport sensu Eukaryota	0.579688	6
(BP)GO:0006323 DNA packaging	0.580571	43
(BP)GO:0006325 establishment and or maintenance of chromatin architecture	0.580571	43
IPR001356 Homeobox	0.580747	54
(MF)GO:0008170 N methyltransferase activity	0.581603	17
IPR001258 NHL repeat	0.581647	6
IPR003890 Initiation factor eIF 4 gamma middle	0.583086	5
(BP)GO:0042157 lipoprotein metabolism	0.583324	14
IPR005123 2OG Fe II oxygenase	0.584287	9
IPR008197 Whey acidic protein core region	0.586101	4
(BP)GO:0006497 protein lipidation	0.588003	12
(BP)GO:0042158 lipoprotein biosynthesis	0.588003	12
IPR008145 Guanylate kinase L type calcium channel region	0.58893	6
(BP)GO:0007271 synaptic transmission cholinergic	0.590523	5
IPR002452 Alpha tubulin	0.590525	6
(BP)GO:0007264 small GTPase mediated signal transduction	0.590706	72
(MF)GO:0008375 acetylglucosaminyltransferase activity	0.5916	16
IPR005834 Haloacid dehalogenase like hydrolase	0.591938	28
(BP)GO:0006564 L serine biosynthesis	0.592504	4
IPR000152 Aspartic acid and asparagine hydroxylation site	0.592614	25
(BP)GO:0009310 amine catabolism	0.59337	15
(BP)GO:0044270 nitrogen compound catabolism	0.59337	15
IPR002213 UDP glucuronosyl UDP glucosyltransferase	0.594319	49
IPR000960 Flavin containing monooxygenase FMO	0.596623	5
(BP)GO:0006546 glycine catabolism	0.598072	5
(BP)GO:0009071 serine family amino acid catabolism	0.598072	5
IPR001873 Na channel amiloride sensitive	0.599878	12
IPR003286 Nematode reverse transcriptase like	0.601641	5
IPR007114 Major facilitator superfamily	0.602538	95
IPR002123 Phospholipid glycerol acyltransferase	0.604961	15
(CC)GO:0005798 Golgi vesicle	0.605933	4
(CC)GO:0030133 transport vesicle	0.605933	4
(CC)GO:0030140 trans Golgi network transport vesicle	0.605933	4
(MF)GO:0005525 GTP binding	0.60813	120
(MF)GO:0019001 guanyl nucleotide binding	0.60813	120
IPR006588 Protein of unknown function PAW	0.608838	6
IPR000798 Ezrin radixin moesin ERM	0.609151	4
IPR000418 Ets	0.609418	4
IPR004365 nucleic acid binding OB fold tRNA helicase type	0.609788	8
IPR007104 Paired like homeobox	0.609888	6
IPR004911 Gamma interferon inducible lysosomal thiol reductase GILT	0.611002	5
(BP)GO:0009309 amine biosynthesis	0.611213	27
(BP)GO:0044271 nitrogen compound biosynthesis	0.611213	27
IPR002942 RNA binding S4	0.61204	4
IPR000651 Guanine nucleotide exchange factor for Ras like GTPases N terminal	0.612115	6
IPR006570 SPK	0.61285	26
IPR004316 MtN3 and saliva related transmembrane protein	0.613536	4
(BP)GO:0008654 phospholipid biosynthesis	0.613787	15
(MF)GO:0015662 ATPase activity coupled to transmembrane movement of ions phosphorylative mechanism	0.613846	23
IPR003961 Fibronectin type III	0.615094	31
IPR006149 Nematode specific EB region	0.615094	7
(BP)GO:0040029 regulation of gene expression epigenetic	0.616724	34
(BP)GO:0006974 response to DNA damage stimulus	0.617049	51
(BP)GO:0009719 response to endogenous stimulus	0.617049	51
(BP)GO:0016055 Wnt receptor signaling pathway	0.617917	14
IPR002290 Serine threonine protein kinase	0.61829	110
IPR000557 Calponin repeat	0.618907	6
IPR000836 Phosphoribosyltransferase	0.620122	6
IPR000566 Lipocalin related protein and Bos Can Equ allergen	0.620395	5
(BP)GO:0001505 regulation of neurotransmitter levels	0.622371	7
(CC)GO:0005634 nucleus	0.623463	767
(MF)GO:0019239 deaminase activity	0.625446	6
(BP)GO:0043118 negative regulation of physiological process	0.627369	27
(BP)GO:0051243 negative regulation of cellular physiological process	0.627369	27
IPR000873 AMP dependent synthetase and ligase	0.627384	25
(MF)GO:0004540 ribonuclease activity	0.62814	21
(MF)GO:0005337 nucleoside transporter activity	0.628809	6
(MF)GO:0015932 nucleobase nucleoside nucleotide and nucleic acid transporter activity	0.628809	6
IPR002259 Delayed early response protein equilibrative nucleoside transporter	0.628809	6
(BP)GO:0042773 ATP synthesis coupled electron transport	0.629326	7
IPR000195 RabGAP TBC	0.63261	12
(MF)GO:0003678 DNA helicase activity	0.632764	6
IPR007092 Leucine rich repeat SDS22 like	0.633435	5
(MF)GO:0016879 ligase activity forming carbon nitrogen bonds	0.633666	172
IPR002919 Protease inhibitor I8 cysteine rich trypsin inhibitor like	0.635188	13
(BP)GO:0007169 transmembrane receptor protein tyrosine kinase signaling pathway	0.635944	12
(MF)GO:0004714 transmembrane receptor protein tyrosine kinase activity	0.636093	19
IPR005811 ATP citrate lyase succinyl CoA ligase	0.636203	5
(BP)GO:0006139 nucleobase nucleoside nucleotide and nucleic acid metabolism	0.63629	836
IPR009072 Histone fold	0.636812	5
(MF)GO:0005231 excitatory extracellular ligand gated ion channel activity	0.637056	14
(BP)GO:0051293 establishment of spindle localization	0.637126	20
IPR000198 RhoGAP	0.637274	12
IPR000299 Band 4 1	0.63995	13
IPR003609 Apple like	0.645211	11
(MF)GO:0016646 oxidoreductase activity acting on the CH NH group of donors NAD or NADP as acceptor	0.645905	5
IPR001388 Synaptobrevin	0.646294	4
(BP)GO:0046903 secretion	0.64674	26
IPR001104 3 oxo 5 alpha steroid 4 dehydrogenase C terminal	0.646865	4
(BP)GO:0040011 locomotion	0.648088	193
(MF)GO:0004889 nicotinic acetylcholine activated cation selective channel activity	0.648776	11
IPR002394 Nicotinic acetylcholine receptor	0.648776	11
IPR000286 Histone deacetylase superfamily	0.649791	6
IPR008167 Protein of unknown function DUF23 C terminal	0.649862	12
(MF)GO:0016866 intramolecular transferase activity	0.651731	6
(MF)GO:0004722 protein serine threonine phosphatase activity	0.652912	4
IPR000222 Protein phosphatase 2C	0.652912	4
(MF)GO:0016765 transferase activity transferring alkyl or aryl other than methyl groups	0.655818	19
IPR000301 CD9 CD37 CD63 antigen	0.655899	15
(BP)GO:0006629 lipid metabolism	0.656534	147
IPR002952 Eggshell protein	0.657589	4
IPR001012 UBX	0.657897	4
IPR001345 Phosphoglycerate bisphosphoglycerate mutase	0.658921	4
(CC)GO:0043227 membrane bound organelle	0.659675	945
(CC)GO:0043231 intracellular membrane bound organelle	0.659675	945
IPR007271 Nucleotide sugar transporter	0.660455	4
(MF)GO:0008408 3 5 exonuclease activity	0.661216	17
(BP)GO:0007223 frizzled 2 signaling pathway	0.662242	4
IPR005816 Secreted growth factor Wnt protein	0.662242	4
IPR005817 Wnt superfamily	0.662242	4
IPR003604 Zinc finger U1 type	0.662244	6
(BP)GO:0031109 microtubule polymerization or depolymerization	0.663587	15
(BP)GO:0009888 histogenesis	0.664277	7
(CC)GO:0005794 Golgi apparatus	0.667808	28
IPR003003 7TM chemoreceptor subfamily 2	0.668045	76
IPR002341 HSF ETS DNA binding	0.670053	5
IPR003107 RNA processing protein HAT helix	0.670243	6
(BP)GO:0050808 synapse organization and biogenesis	0.671372	4
IPR003034 DNA binding SAP	0.671422	4
(MF)GO:0008107 galactoside 2 alpha L fucosyltransferase activity	0.671592	7
(MF)GO:0031127 alpha 1 2 fucosyltransferase activity	0.671592	7
IPR002516 Glycosyl transferase family 11	0.671592	7
IPR005135 Endonuclease exonuclease phosphatase	0.672125	12
IPR007502 Helicase associated region	0.672659	7
(BP)GO:0009084 glutamine family amino acid biosynthesis	0.67456	7
(MF)GO:0008417 fucosyltransferase activity	0.675738	10
(BP)GO:0045165 cell fate commitment	0.677262	25
IPR000103 Pyridine nucleotide disulphide oxidoreductase class II	0.678153	4
(BP)GO:0050790 regulation of enzyme activity	0.679736	9
IPR002172 Low density lipoprotein receptor class A	0.680245	18
IPR002300 Aminoacyl tRNA synthetase class Ia	0.681954	6
IPR005069 Protein of unknown function DUF271	0.682046	7
IPR001736 Phospholipase D Transphosphatidylase	0.682361	6
(BP)GO:0009966 regulation of signal transduction	0.682685	7
(MF)GO:0005200 structural constituent of cytoskeleton	0.683812	11
IPR004087 KH	0.684069	28
IPR006108 3 hydroxyacyl CoA dehydrogenase C terminal	0.687145	7
IPR006176 3 hydroxyacyl CoA dehydrogenase NAD binding	0.687145	7
IPR003129 Laminin G Thrombospondin type N terminal	0.688298	13
IPR008985 Concanavalin A like lectin glucanase	0.688361	10
(BP)GO:0006813 potassium ion transport	0.688433	71
(BP)GO:0006281 DNA repair	0.689288	49
IPR006162 Phosphopantetheine attachment site	0.689473	15
IPR008588 Protein of unknown function DUF870 Caenorhabditis species	0.689866	4
IPR006210 Type I EGF	0.690833	54
IPR003350 Homeodomain protein CUT	0.690835	5
IPR007108 Cut homeobox	0.690835	5
IPR000408 Regulator of chromosome condensation RCC1	0.692012	13
(BP)GO:0031324 negative regulation of cellular metabolism	0.693218	16
(BP)GO:0045786 negative regulation of progression through cell cycle	0.6935	4
(BP)GO:0006810 transport	0.695151	1124
(BP)GO:0046839 phospholipid dephosphorylation	0.695306	5
(MF)GO:0019207 kinase regulator activity	0.695411	10
(MF)GO:0019887 protein kinase regulator activity	0.695411	10
IPR003095 Heat shock protein DnaJ	0.696842	9
IPR000217 Tubulin	0.697059	13
(BP)GO:0042254 ribosome biogenesis and assembly	0.697792	6
(BP)GO:0040025 vulval development sensu Nematoda	0.700203	38
IPR003603 Leucine rich associated	0.700274	4
IPR000609 Integral membrane protein Srg nematode type	0.700509	14
(BP)GO:0051276 chromosome organization and biogenesis	0.700901	62
(MF)GO:0004521 endoribonuclease activity	0.701409	10
IPR005788 Disulphide isomerase	0.702742	6
(BP)GO:0008033 tRNA processing	0.703624	13
(BP)GO:0009892 negative regulation of metabolism	0.709243	18
(MF)GO:0016564 transcriptional repressor activity	0.710194	6
(BP)GO:0006909 phagocytosis	0.71065	7
(MF)GO:0004555 alpha alpha trehalase activity	0.71138	4
(MF)GO:0015927 trehalase activity	0.71138	4
IPR001661 Glycoside hydrolase family 37	0.71138	4
(BP)GO:0008219 cell death	0.7116	43
(BP)GO:0007270 nerve nerve synaptic transmission	0.712379	7
IPR002159 CD36 antigen	0.71294	5
(BP)GO:0006541 glutamine metabolism	0.713385	7
(MF)GO:0016874 ligase activity	0.715664	220
IPR004274 NLI interacting factor	0.718204	4
(BP)GO:0009451 RNA modification	0.718767	44
IPR004820 Cytidylyltransferase	0.72025	5
(BP)GO:0009057 macromolecule catabolism	0.721098	80
(BP)GO:0006644 phospholipid metabolism	0.721639	17
(BP)GO:0000132 establishment of mitotic spindle orientation	0.722174	11
(BP)GO:0051294 establishment of spindle orientation	0.722174	11
IPR006688 ADP ribosylation factor	0.723814	7
(BP)GO:0048523 negative regulation of cellular process	0.727001	30
(MF)GO:0005254 chloride channel activity	0.728276	7
(BP)GO:0008340 determination of adult life span	0.728557	82
(BP)GO:0051093 negative regulation of development	0.728982	22
IPR000583 Glutamine amidotransferase class II	0.73039	6
(BP)GO:0016481 negative regulation of transcription	0.732352	13
(BP)GO:0042692 muscle cell differentiation	0.733587	4
(MF)GO:0046914 transition metal ion binding	0.733609	476
(BP)GO:0046785 microtubule polymerization	0.733937	12
(CC)GO:0045298 tubulin	0.733937	12
IPR003008 Tubulin FtsZ GTPase	0.733937	12
IPR008280 Tubulin FtsZ C terminal	0.733937	12
IPR001005 Myb DNA binding	0.734234	24
(BP)GO:0001708 cell fate specification	0.735681	13
(CC)GO:0016023 cytoplasmic membrane bound vesicle	0.736327	29
(CC)GO:0031410 cytoplasmic vesicle	0.736327	29
(BP)GO:0040027 negative regulation of vulval development sensu Nematoda	0.737951	21
(MF)GO:0005267 potassium channel activity	0.738227	68
(BP)GO:0006769 nicotinamide metabolism	0.74029	5
IPR000197 Zinc finger TAZ type	0.742716	4
(BP)GO:0042398 amino acid derivative biosynthesis	0.743878	5
(BP)GO:0046467 membrane lipid biosynthesis	0.745423	16
(MF)GO:0016831 carboxy lyase activity	0.745864	17
(BP)GO:0007127 meiosis I	0.745867	8
IPR004686 Tricarboxylate iron carrier	0.746081	4
(CC)GO:0016020 membrane	0.747227	1470
(BP)GO:0030258 lipid modification	0.74842	7
(MF)GO:0016891 endoribonuclease activity producing 5 phosphomonoesters	0.750032	7
IPR006595 CTLH C terminal to LisH motif	0.750752	4
IPR009038 GOLD	0.751214	8
(BP)GO:0007167 enzyme linked receptor protein signaling pathway	0.751676	18
(BP)GO:0007046 ribosome biogenesis	0.751924	5
IPR001313 Pumilio Puf RNA binding	0.753372	7
IPR008262 Lipase active site	0.753736	31
(BP)GO:0006305 DNA alkylation	0.754692	16
(BP)GO:0006306 DNA methylation	0.754692	16
(BP)GO:0001704 formation of primary germ layer	0.755387	5
(BP)GO:0048646 anatomical structure formation	0.755387	5
(BP)GO:0007592 cuticle biosynthesis sensu Protostomia and Nematoda	0.755473	18
(BP)GO:0040002 cuticle biosynthesis sensu Nematoda	0.755473	18
(BP)GO:0042335 cuticle biosynthesis	0.755473	18
(BP)GO:0044274 organismal biosynthesis	0.755473	18
IPR011038 Calycin like	0.755572	8
(BP)GO:0051246 regulation of protein metabolism	0.756634	20
(MF)GO:0003684 damaged DNA binding	0.75669	11
(BP)GO:0007222 frizzled signaling pathway	0.760346	4
(MF)GO:0008320 protein carrier activity	0.760495	11
IPR000348 emp24 gp25L p24	0.760495	11
(MF)GO:0015276 ligand gated ion channel activity	0.762921	49
(BP)GO:0006401 RNA catabolism	0.763799	4
(BP)GO:0006402 mRNA catabolism	0.763799	4
IPR001978 Troponin	0.764159	5
(BP)GO:0045934 negative regulation of nucleobase nucleoside nucleotide and nucleic acid metabolism	0.764343	15
(MF)GO:0048037 cofactor binding	0.76529	31
IPR011028 Cyclin like	0.765422	7
IPR003578 Ras small GTPase Rho type	0.765601	4
(BP)GO:0007156 homophilic cell adhesion	0.76702	6
IPR002126 Cadherin	0.76702	6
IPR005475 Transketolase central region	0.76795	4
(MF)GO:0004659 prenyltransferase activity	0.769567	9
(BP)GO:0007267 cell cell signaling	0.769729	25
(BP)GO:0015780 nucleotide sugar transport	0.770036	5
(MF)GO:0005338 nucleotide sugar transporter activity	0.770036	5
IPR004689 UDP galactose transporter	0.770036	5
IPR003591 Leucine rich repeat typical subtype	0.770121	28
(BP)GO:0048519 negative regulation of biological process	0.770309	107
IPR000449 Ubiquitin associated	0.77232	15
IPR000626 Ubiquitin	0.772398	26
(MF)GO:0004197 cysteine type endopeptidase activity	0.772453	70
(BP)GO:0009112 nucleobase metabolism	0.772805	7
(CC)GO:0005663 DNA replication factor C complex	0.7737	4
IPR000862 Replication factor C conserved region	0.7737	4
IPR000716 Thyroglobulin type 1	0.773784	4
(MF)GO:0004003 ATP dependent DNA helicase activity	0.774333	5
(BP)GO:0006542 glutamine biosynthesis	0.776461	4
(BP)GO:0009399 nitrogen fixation	0.776461	4
(MF)GO:0004356 glutamate ammonia ligase activity	0.776461	4
IPR008146 Glutamine synthetase catalytic region	0.776461	4
IPR008147 Glutamine synthetase beta Grasp	0.776461	4
(BP)GO:0016568 chromatin modification	0.776604	7
IPR007124 Histone fold TFIID TAF NF Y	0.777596	19
IPR001917 Aminotransferase class II	0.77773	5
(BP)GO:0007568 aging	0.779987	83
IPR000225 Armadillo	0.78084	5
(MF)GO:0015082 di tri valent inorganic cation transporter activity	0.780988	12
(BP)GO:0048511 rhythmic process	0.781282	5
(MF)GO:0008270 zinc ion binding	0.781824	437
(BP)GO:0043413 biopolymer glycosylation	0.781885	28
(BP)GO:0006487 protein amino acid N linked glycosylation	0.781891	11
(CC)GO:0016021 integral to membrane	0.78268	643
(CC)GO:0031224 intrinsic to membrane	0.78268	643
(CC)GO:0005604 basement membrane	0.783046	5
IPR004296 Protein of unknown function DUF236	0.783648	4
(BP)GO:0006486 protein amino acid glycosylation	0.784492	27
(BP)GO:0009101 glycoprotein biosynthesis	0.784492	27
IPR003903 Ubiquitin interacting motif	0.785475	6
IPR003663 Sugar transporter	0.785939	9
IPR006689 ARF SAR superfamily	0.786499	11
(BP)GO:0009100 glycoprotein metabolism	0.788783	29
(BP)GO:0006265 DNA topological change	0.78901	5
(MF)GO:0003916 DNA topoisomerase activity	0.78901	5
IPR003323 Ovarian tumour otubain	0.79027	5
(MF)GO:0016776 phosphotransferase activity phosphate group as acceptor	0.7906	9
(BP)GO:0006418 tRNA aminoacylation for protein translation	0.790655	37
(BP)GO:0043038 amino acid activation	0.790655	37
(BP)GO:0043039 tRNA aminoacylation	0.790655	37
(MF)GO:0004812 tRNA ligase activity	0.790655	37
(MF)GO:0008452 RNA ligase activity	0.790655	37
(MF)GO:0016875 ligase activity forming carbon oxygen bonds	0.790655	37
(MF)GO:0016876 ligase activity forming aminoacyl tRNA and related compounds	0.790655	37
(BP)GO:0006928 cell motility	0.790853	36
(CC)GO:0005575 cellular component	0.791026	3066
(MF)GO:0016894 endonuclease activity active with either ribo or deoxyribonucleic acids and producing 3 phosphomonoesters	0.792142	4
(BP)GO:0006082 organic acid metabolism	0.792362	170
(BP)GO:0019752 carboxylic acid metabolism	0.792362	170
(BP)GO:0040001 establishment of mitotic spindle localization	0.792585	15
(MF)GO:0005386 carrier activity	0.79277	205
(BP)GO:0006213 pyrimidine nucleoside metabolism	0.793936	4
(BP)GO:0018988 molting cycle sensu Protostomia and Nematoda	0.793977	41
(BP)GO:0042303 molting cycle	0.793977	41
IPR003029 RNA binding S1	0.794749	7
IPR000904 SEC7 like	0.79477	4
(BP)GO:0051234 establishment of localization	0.79582	1158
(BP)GO:0006400 tRNA modification	0.795997	40
IPR006539 Phospholipid translocating P type ATPase flippase	0.796469	5
(BP)GO:0019226 transmission of nerve impulse	0.797613	24
(BP)GO:0009119 ribonucleoside metabolism	0.798616	5
(CC)GO:0005694 chromosome	0.798785	61
(MF)GO:0016789 carboxylic ester hydrolase activity	0.799169	59
IPR007125 Histone core	0.800704	9
IPR001373 Cullin	0.801531	6
(BP)GO:0045132 meiotic chromosome segregation	0.80196	7
IPR002939 Chaperone DnaJ C terminal	0.802147	4
(CC)GO:0000267 cell fraction	0.804734	9
(CC)GO:0005624 membrane fraction	0.804734	9
(BP)GO:0006955 immune response	0.805349	9
(BP)GO:0009607 response to biotic stimulus	0.806913	17
(BP)GO:0000074 regulation of progression through cell cycle	0.807144	22
(BP)GO:0006816 calcium ion transport	0.807756	12
IPR002059 Cold shock protein DNA binding	0.807764	4
IPR011129 Cold shock protein	0.807764	4
(MF)GO:0016790 thiolester hydrolase activity	0.807989	30
(BP)GO:0000059 protein nucleus import docking	0.808336	4
IPR001494 Importin beta N terminal	0.808336	4
(MF)GO:0005230 extracellular ligand gated ion channel activity	0.808559	46
(CC)GO:0030135 coated vesicle	0.809847	27
IPR001791 Laminin G	0.810082	12
IPR003091 Voltage dependent potassium channel	0.810095	5
(BP)GO:0043087 regulation of GTPase activity	0.810825	6
(BP)GO:0051336 regulation of hydrolase activity	0.810825	6
IPR001757 ATPase E1 E2 type	0.81083	18
IPR006121 Heavy metal transport detoxification protein	0.811329	4
IPR002125 CMP dCMP deaminase zinc binding	0.811533	7
(MF)GO:0004527 exonuclease activity	0.813055	32
(MF)GO:0004383 guanylate cyclase activity	0.814595	13
(MF)GO:0016849 phosphorus oxygen lyase activity	0.814595	13
(MF)GO:0005198 structural molecule activity	0.815704	315
(CC)GO:0031090 organelle membrane	0.815744	82
(BP)GO:0006206 pyrimidine base metabolism	0.816079	4
IPR006055 Exonuclease	0.816226	9
(BP)GO:0030001 metal ion transport	0.817968	135
(BP)GO:0030154 cell differentiation	0.818021	57
(BP)GO:0051188 cofactor biosynthesis	0.819321	61
(BP)GO:0006544 glycine metabolism	0.819553	8
IPR002130 Peptidyl prolyl cis trans isomerase cyclophilin type	0.821021	17
IPR001452 SH3	0.821251	47
(BP)GO:0006836 neurotransmitter transport	0.822374	11
(MF)GO:0005326 neurotransmitter transporter activity	0.822374	11
(MF)GO:0005328 neurotransmitter sodium symporter activity	0.822374	11
IPR000175 Sodium	0.822374	11
(BP)GO:0040015 negative regulation of body size	0.822546	48
(BP)GO:0045926 negative regulation of growth	0.822546	48
(MF)GO:0016886 ligase activity forming phosphoric ester bonds	0.822617	44
(BP)GO:0006399 tRNA metabolism	0.823604	54
(BP)GO:0009117 nucleotide metabolism	0.823783	72
(CC)GO:0005730 nucleolus	0.823892	17
(BP)GO:0015031 protein transport	0.824735	116
IPR005515 Vitelline membrane outer layer protein I VOMI	0.825175	4
(CC)GO:0045211 postsynaptic membrane	0.825538	37
(MF)GO:0004428 inositol or phosphatidylinositol kinase activity	0.827229	13
(MF)GO:0016407 acetyltransferase activity	0.827368	16
(BP)GO:0007517 muscle development	0.827939	10
IPR005020 Protein of unknown function DUF278	0.829288	8
(BP)GO:0040028 regulation of vulval development sensu Nematoda	0.829546	31
(BP)GO:0016265 death	0.830186	126
IPR006671 Cyclin N terminal	0.831582	9
IPR002464 ATP dependent helicase DEAH box	0.831705	14
(BP)GO:0016477 cell migration	0.832171	34
IPR000330 SNF2 related	0.832639	22
(MF)GO:0005315 inorganic phosphate transporter activity	0.833875	4
(MF)GO:0015114 phosphate transporter activity	0.833875	4
IPR001204 Phosphate transporter	0.833875	4
IPR003131 K channel tetramerisation	0.833977	24
IPR000194 H transporting two sector ATPase alpha beta subunit central region	0.834168	10
(BP)GO:0051179 localization	0.834594	1163
IPR000322 Glycoside hydrolase family 31	0.834639	4
IPR001220 Legume lectin beta domain	0.834648	7
(MF)GO:0008047 enzyme activator activity	0.835431	6
(CC)GO:0005813 centrosome	0.836505	4
(CC)GO:0005815 microtubule organizing center	0.836505	4
(BP)GO:0018992 germ line sex determination	0.837374	8
(BP)GO:0016337 cell cell adhesion	0.837733	9
(BP)GO:0007097 nuclear migration	0.837947	4
(BP)GO:0035046 pronuclear migration	0.837947	4
(CC)GO:0005884 actin filament	0.837947	4
IPR004001 Actin	0.837947	4
(MF)GO:0016868 intramolecular transferase activity phosphotransferases	0.839313	4
IPR000243 Peptidase T1A proteasome beta subunit	0.840569	4
IPR000315 Zinc finger B box	0.840957	13
(MF)GO:0009975 cyclase activity	0.841512	14
(MF)GO:0008889 glycerophosphodiester phosphodiesterase activity	0.842232	5
IPR004129 Glycerophosphoryl diester phosphodiesterase	0.842232	5
(CC)GO:0005792 microsome	0.843053	7
(CC)GO:0042598 vesicular fraction	0.843053	7
(MF)GO:0004620 phospholipase activity	0.843609	20
(BP)GO:0009108 coenzyme biosynthesis	0.843669	60
(MF)GO:0004175 endopeptidase activity	0.843775	207
(BP)GO:0016192 vesicle mediated transport	0.843788	39
(BP)GO:0006911 phagocytosis engulfment	0.843971	5
(BP)GO:0006825 copper ion transport	0.844087	6
(MF)GO:0005375 copper ion transporter activity	0.844087	6
IPR008250 E1 E2 ATPase associated region	0.844736	13
(BP)GO:0006560 proline metabolism	0.845497	4
(BP)GO:0006397 mRNA processing	0.846756	16
IPR004345 TB2 DP1 and HVA22 related protein	0.848033	6
(MF)GO:0004222 metalloendopeptidase activity	0.848951	64
IPR001876 Zinc finger RanBP2 type	0.849847	7
(MF)GO:0016881 acid amino acid ligase activity	0.850315	150
(BP)GO:0009225 nucleotide sugar metabolism	0.851328	4
(BP)GO:0007265 Ras protein signal transduction	0.851911	6
IPR010916 TonB box N terminal	0.85292	14
(MF)GO:0005253 anion channel activity	0.853704	9
(CC)GO:0031012 extracellular matrix	0.854006	63
(MF)GO:0005249 voltage gated potassium channel activity	0.855548	27
(MF)GO:0004129 cytochrome c oxidase activity	0.855619	4
(MF)GO:0015002 heme copper terminal oxidase activity	0.855619	4
(MF)GO:0016675 oxidoreductase activity acting on heme group of donors	0.855619	4
(MF)GO:0016676 oxidoreductase activity acting on heme group of donors oxygen as acceptor	0.855619	4
(BP)GO:0006260 DNA replication	0.856861	55
IPR001844 Chaperonin Cpn60	0.858702	8
IPR002423 Chaperonin Cpn60 TCP 1	0.858702	8
(MF)GO:0008378 galactosyltransferase activity	0.859607	8
IPR002659 Glycosyl transferase family 31	0.859607	8
(CC)GO:0000151 ubiquitin ligase complex	0.859626	132
(MF)GO:0016211 ammonia ligase activity	0.859691	5
(MF)GO:0016880 acid ammonia or amide ligase activity	0.859691	5
IPR003395 SMC protein N terminal	0.860112	7
(BP)GO:0006164 purine nucleotide biosynthesis	0.860685	49
IPR006076 FAD dependent oxidoreductase	0.861241	6
(BP)GO:0007242 intracellular signaling cascade	0.8616	192
IPR001841 Zinc finger RING type	0.862427	126
IPR003165 Stem cell self renewal protein Piwi	0.86406	19
(MF)GO:0042165 neurotransmitter binding	0.864607	43
(CC)GO:0000922 spindle pole	0.865315	5
IPR002049 Laminin type EGF like	0.865379	11
IPR006020 Phosphotyrosine interaction region	0.865489	11
(BP)GO:0048469 cell maturation	0.865801	6
(CC)GO:0005635 nuclear membrane	0.865987	12
IPR006594 Lissencephaly type 1 like homology motif	0.867314	8
IPR006652 Kelch repeat	0.867641	13
IPR001440 TPR repeat	0.870049	38
IPR002573 Choline ethanolamine kinase	0.870098	5
(BP)GO:0006304 DNA modification	0.870214	21
IPR001680 WD 40 repeat	0.870285	124
(BP)GO:0007292 female gamete generation	0.871449	10
(MF)GO:0016893 endonuclease activity active with either ribo or deoxyribonucleic acids and producing 5 phosphomonoesters	0.871456	9
(MF)GO:0016811 hydrolase activity acting on carbon nitrogen but not peptide bonds in linear amides	0.871735	22
IPR000182 GCN5 related N acetyltransferase	0.871816	12
(BP)GO:0006163 purine nucleotide metabolism	0.872149	50
(MF)GO:0016779 nucleotidyltransferase activity	0.873554	64
(BP)GO:0048468 cell development	0.873599	26
(BP)GO:0009165 nucleotide biosynthesis	0.873817	60
(BP)GO:0000070 mitotic sister chromatid segregation	0.873887	7
(BP)GO:0000819 sister chromatid segregation	0.873887	7
(MF)GO:0019201 nucleotide kinase activity	0.87435	5
(MF)GO:0004437 inositol or phosphatidylinositol phosphatase activity	0.874374	11
IPR007123 Gelsolin region	0.874699	4
(CC)GO:0005578 extracellular matrix sensu Metazoa	0.875628	61
IPR000462 CDP alcohol phosphatidyltransferase	0.876074	4
(BP)GO:0006396 RNA processing	0.876838	57
IPR000210 BTB POZ	0.877057	84
(MF)GO:0005262 calcium channel activity	0.877342	5
(BP)GO:0007268 synaptic transmission	0.877555	22
(BP)GO:0007178 transmembrane receptor protein serine threonine kinase signaling pathway	0.878126	5
IPR002999 Tudor	0.878252	5
IPR001054 Adenylyl cyclase class 3 4 guanylyl cyclase	0.878998	12
IPR008166 Protein of unknown function DUF23	0.879131	29
IPR003406 Glycosyl transferase family 14	0.879175	10
(BP)GO:0007059 chromosome segregation	0.879498	46
(BP)GO:0045184 establishment of protein localization	0.879775	120
IPR011046 WD40 like	0.880355	26
(BP)GO:0008283 cell proliferation	0.881298	6
IPR000504 RNA binding region RNP 1 RNA recognition motif	0.881693	87
(MF)GO:0003746 translation elongation factor activity	0.883222	11
(BP)GO:0040023 nuclear positioning	0.883679	6
IPR002114 HPr serine phosphorylation site	0.884191	6
(BP)GO:0006417 regulation of protein biosynthesis	0.885143	13
(BP)GO:0009889 regulation of biosynthesis	0.885143	13
(BP)GO:0031326 regulation of cellular biosynthesis	0.885143	13
(CC)GO:0005643 nuclear pore	0.885395	8
(CC)GO:0046930 pore complex	0.885395	8
IPR008997 Ricin B related lectin	0.887717	7
IPR000795 Protein synthesis factor GTP binding	0.889292	12
IPR004161 Elongation factor Tu domain 2	0.889292	12
IPR010291 Protein of unknown function DUF895 eukaryotic	0.890763	13
IPR002892 Protein of unknown function DUF40	0.891173	8
IPR001155 NADH	0.89148	5
(BP)GO:0030198 extracellular matrix organization and biogenesis	0.892805	7
(BP)GO:0043062 extracellular structure organization and biogenesis	0.892805	7
(MF)GO:0016706 oxidoreductase activity acting on paired donors with incorporation or reduction of molecular oxygen 2 oxoglutarate as one donor and incorporation of one atom each of oxygen into both donors	0.892805	7
IPR006620 Prolyl 4 hydroxylase alpha subunit	0.892805	7
(BP)GO:0006338 chromatin remodeling	0.89295	4
(BP)GO:0006289 nucleotide excision repair	0.893469	6
IPR009030 Growth factor receptor	0.893924	5
(MF)GO:0003924 GTPase activity	0.894067	19
IPR000772 Ricin B lectin	0.894123	7
(BP)GO:0007067 mitosis	0.895326	33
IPR006201 Neurotransmitter gated ion channel	0.895673	35
(MF)GO:0003723 RNA binding	0.896667	99
IPR006091 Acyl CoA dehydrogenase central region	0.896775	12
IPR003595 Protein tyrosine phosphatase catalytic region	0.896821	5
(MF)GO:0003995 acyl CoA dehydrogenase activity	0.897268	13
IPR004245 Protein of unknown function DUF229	0.89731	4
(CC)GO:0000139 Golgi membrane	0.897727	8
(BP)GO:0007530 sex determination	0.899006	10
IPR008994 Nucleic acid binding OB fold	0.899602	15
(MF)GO:0016410 N acyltransferase activity	0.899853	14
IPR001202 WW Rsp5 WWP	0.900263	12
(BP)GO:0015674 di tri valent inorganic cation transport	0.901125	23
IPR010935 SMCs flexible hinge	0.901733	4
IPR000793 H transporting two sector ATPase alpha beta subunit C terminal	0.901829	4
IPR000047 Helix turn helix motif lambda like repressor	0.902022	6
IPR001478 PDZ DHR GLGF	0.902703	49
(BP)GO:0006873 cell ion homeostasis	0.902847	6
(BP)GO:0006875 metal ion homeostasis	0.902847	6
(BP)GO:0030003 cation homeostasis	0.902847	6
(BP)GO:0030005 di tri valent inorganic cation homeostasis	0.902847	6
(CC)GO:0005657 replication fork	0.903511	6
(CC)GO:0030894 replisome	0.903511	6
(BP)GO:0016567 protein ubiquitination	0.903642	130
(MF)GO:0004518 nuclease activity	0.904183	69
IPR005937 26S proteasome subunit P45	0.904693	6
(MF)GO:0030594 neurotransmitter receptor activity	0.905214	42
(BP)GO:0000226 microtubule cytoskeleton organization and biogenesis	0.90569	46
(CC)GO:0015935 small ribosomal subunit	0.906105	9
IPR001140 ABC transporter transmembrane region	0.906163	28
(BP)GO:0008406 gonad development	0.906986	14
(BP)GO:0045137 development of primary sexual characteristics	0.906986	14
IPR000577 Carbohydrate kinase FGGY	0.907608	5
(CC)GO:0005623 cell	0.907631	2952
(MF)GO:0016769 transferase activity transferring nitrogenous groups	0.907874	22
IPR001763 Rhodanese like	0.908033	12
(MF)GO:0008080 N acetyltransferase activity	0.90823	13
IPR006202 Neurotransmitter gated ion channel ligand binding	0.909194	43
IPR011511 Variant SH3	0.909335	14
IPR006089 Acyl CoA dehydrogenase	0.910254	11
IPR003405 Structural maintenance of chromosome protein SMC C terminal	0.910393	6
IPR004000 Actin actin like	0.911099	8
IPR006092 Acyl CoA dehydrogenase N terminal	0.911203	10
(BP)GO:0000041 transition metal ion transport	0.911812	10
IPR002928 Myosin tail	0.913159	7
(CC)GO:0008076 voltage gated potassium channel complex	0.913179	26
(BP)GO:0006869 lipid transport	0.913459	4
(BP)GO:0009308 amine metabolism	0.913958	153
(BP)GO:0007588 excretion	0.914215	12
(CC)GO:0045202 synapse	0.914518	41
(MF)GO:0003887 DNA directed DNA polymerase activity	0.914547	10
(MF)GO:0004842 ubiquitin protein ligase activity	0.914952	142
IPR006172 DNA directed DNA polymerase B	0.915141	4
IPR002453 Beta tubulin	0.915371	10
IPR010463 Protein of unknown function DUF1057 lipase putative	0.915596	4
(MF)GO:0004221 ubiquitin thiolesterase activity	0.915709	22
(MF)GO:0004843 ubiquitin specific protease activity	0.915709	22
IPR000850 Adenylate kinase	0.915898	4
(MF)GO:0016298 lipase activity	0.915927	46
(BP)GO:0007126 meiosis	0.915963	35
(BP)GO:0051321 meiotic cell cycle	0.915963	35
(BP)GO:0051327 M phase of meiotic cell cycle	0.915963	35
(BP)GO:0006807 nitrogen compound metabolism	0.916141	156
(MF)GO:0008234 cysteine type peptidase activity	0.916211	84
IPR002194 Chaperonin TCP 1	0.9169	7
IPR002173 Carbohydrate kinase PfkB	0.917183	4
(MF)GO:0008483 transaminase activity	0.918191	14
(BP)GO:0006952 defense response	0.918479	15
IPR008191 Maternal tudor protein	0.918746	5
IPR001682 Ca2 Na channel pore region	0.918906	6
(CC)GO:0030117 membrane coat	0.918945	15
(CC)GO:0030120 vesicle coat	0.918945	15
(CC)GO:0048475 coated membrane	0.918945	15
(BP)GO:0009058 biosynthesis	0.918975	497
(BP)GO:0006512 ubiquitin cycle	0.920499	168
IPR004821 Cytidyltransferase related	0.920578	4
IPR003347 Transcription factor jumonji jmjC	0.922265	8
(BP)GO:0030421 defecation	0.922795	11
(BP)GO:0006414 translational elongation	0.923104	16
(CC)GO:0005777 peroxisome	0.9232	9
(CC)GO:0042579 microbody	0.9232	9
IPR001164 Arf GTPase activating protein	0.923206	4
(BP)GO:0006643 membrane lipid metabolism	0.923292	23
IPR003100 Argonaute and Dicer protein PAZ	0.923494	19
(BP)GO:0018342 protein prenylation	0.923533	7
(BP)GO:0018346 protein amino acid prenylation	0.923533	7
(MF)GO:0008318 protein prenyltransferase activity	0.923533	7
IPR002088 Protein prenyltransferase alpha subunit	0.923533	7
IPR000463 Cytosolic fatty acid binding	0.923946	11
(BP)GO:0044249 cellular biosynthesis	0.924362	420
(MF)GO:0008235 metalloexopeptidase activity	0.924931	40
IPR004160 Elongation factor Tu C terminal	0.925611	5
IPR005514 Protein of unknown function DUF316	0.925996	5
(BP)GO:0006665 sphingolipid metabolism	0.926779	6
IPR011545 DEAD DEAH box helicase N terminal	0.926898	49
(BP)GO:0006259 DNA metabolism	0.927308	168
IPR002553 Adaptin N terminal	0.92741	6
IPR001208 MCM	0.927832	5
IPR000300 Inositol polyphosphate related phosphatase	0.928472	4
(CC)GO:0005732 small nucleolar ribonucleoprotein complex	0.928479	14
IPR001163 Like Sm ribonucleoprotein core	0.928479	14
(MF)GO:0004519 endonuclease activity	0.928572	24
(BP)GO:0007155 cell adhesion	0.928997	46
(BP)GO:0006445 regulation of translation	0.929536	12
(MF)GO:0008248 pre mRNA splicing factor activity	0.931066	16
(BP)GO:0009401 phosphoenolpyruvate dependent sugar phosphotransferase system	0.931165	7
(BP)GO:0009994 oocyte differentiation	0.932028	6
(BP)GO:0048477 oogenesis	0.932028	6
(MF)GO:0015450 protein translocase activity	0.932089	5
(BP)GO:0042592 homeostasis	0.933109	180
(BP)GO:0016071 mRNA metabolism	0.933124	29
(BP)GO:0007281 germ cell development	0.933705	9
IPR001410 DEAD DEAH box helicase	0.934113	46
(MF)GO:0016903 oxidoreductase activity acting on the aldehyde or oxo group of donors	0.934621	6
(BP)GO:0007549 dosage compensation	0.935942	4
(BP)GO:0042464 dosage compensation by hypoactivation of X chromosome	0.935942	4
IPR010920 Like Sm ribonucleoprotein related core	0.935952	7
(BP)GO:0006413 translational initiation	0.936789	25
(MF)GO:0003743 translation initiation factor activity	0.936789	25
(BP)GO:0006270 DNA replication initiation	0.936967	6
(BP)GO:0040019 positive regulation of embryonic development	0.937054	19
(MF)GO:0003899 DNA directed RNA polymerase activity	0.937505	24
(CC)GO:0008305 integrin complex	0.938291	5
(CC)GO:0043235 receptor complex	0.938291	5
IPR011527 ABC transporter transmembrane region type 1	0.939962	30
(BP)GO:0008104 protein localization	0.940132	126
IPR006163 Phosphopantetheine binding	0.940415	4
(BP)GO:0009152 purine ribonucleotide biosynthesis	0.940673	47
(BP)GO:0018985 pronuclear envelope synthesis	0.940861	6
(BP)GO:0006261 DNA dependent DNA replication	0.940899	20
(MF)GO:0004623 phospholipase A2 activity	0.941718	12
IPR001211 Phospholipase A2	0.941718	12
(CC)GO:0005622 intracellular	0.941942	1636
(MF)GO:0016627 oxidoreductase activity acting on the CH CH group of donors	0.942527	25
IPR000794 Beta ketoacyl synthase	0.943855	4
(MF)GO:0004180 carboxypeptidase activity	0.944117	31
(MF)GO:0005351 sugar porter activity	0.944255	22
(MF)GO:0051119 sugar transporter activity	0.944255	22
(BP)GO:0045995 regulation of embryonic development	0.945043	20
IPR001023 Heat shock protein Hsp70	0.945054	13
(MF)GO:0008415 acyltransferase activity	0.945647	43
IPR001201 PAP 25A core	0.945828	10
(BP)GO:0040021 hermaphrodite germ line sex determination	0.945861	5
(BP)GO:0042005 hermaphrodite germ line sex determination sensu Nematoda	0.945861	5
(BP)GO:0050793 regulation of development	0.946206	58
(BP)GO:0009150 purine ribonucleotide metabolism	0.94625	48
(MF)GO:0015078 hydrogen ion transporter activity	0.947111	62
IPR000426 Proteasome alpha subunit	0.947143	6
(BP)GO:0007051 spindle organization and biogenesis	0.94895	13
(CC)GO:0005783 endoplasmic reticulum	0.949007	49
(BP)GO:0050874 organismal physiological process	0.949334	202
(CC)GO:0005840 ribosome	0.949587	125
(MF)GO:0005215 transporter activity	0.949995	712
(MF)GO:0046915 transition metal ion transporter activity	0.950184	8
IPR006058 2Fe 2S ferredoxin iron sulfur binding site	0.950645	6
(MF)GO:0004179 membrane alanyl aminopeptidase activity	0.950865	11
(MF)GO:0016284 alanine aminopeptidase activity	0.950865	11
IPR001930 Peptidase M1 membrane alanine aminopeptidase	0.950865	11
(CC)GO:0005886 plasma membrane	0.951154	119
(MF)GO:0005244 voltage gated ion channel activity	0.951849	37
(CC)GO:0000323 lytic vacuole	0.952024	7
(CC)GO:0005764 lysosome	0.952024	7
(BP)GO:0040018 positive regulation of body size	0.952206	256
IPR001209 Ribosomal protein S14	0.952219	5
(BP)GO:0040026 positive regulation of vulval development sensu Nematoda	0.952305	9
(BP)GO:0051094 positive regulation of development	0.952305	9
IPR001394 Peptidase C19 ubiquitin carboxyl terminal hydrolase 2	0.953129	19
(MF)GO:0001727 lipid kinase activity	0.953274	7
IPR006195 Aminoacyl transfer RNA synthetase class II	0.955304	12
(MF)GO:0003735 structural constituent of ribosome	0.955704	124
(MF)GO:0019842 vitamin binding	0.955838	11
(MF)GO:0004890 GABA A receptor activity	0.956573	16
(MF)GO:0016917 GABA receptor activity	0.956573	16
IPR006028 Gamma aminobutyric acid A receptor	0.956573	16
IPR003439 ABC transporter related	0.956669	58
IPR004843 Metallophosphoesterase	0.957011	46
IPR006575 RWD	0.957028	4
IPR006029 Neurotransmitter gated ion channel transmembrane region	0.957493	33
(BP)GO:0006752 group transfer coenzyme metabolism	0.958319	42
(CC)GO:0005874 microtubule	0.958694	18
IPR010977 Aromatic L amino acid decarboxylase	0.958852	5
(BP)GO:0009260 ribonucleotide biosynthesis	0.959218	48
(BP)GO:0006888 ER to Golgi transport	0.959273	4
IPR001752 Kinesin motor region	0.959391	15
IPR000095 PAK box P21 Rho binding	0.959487	5
(MF)GO:0008236 serine type peptidase activity	0.959606	59
(BP)GO:0015672 monovalent inorganic cation transport	0.960014	143
(CC)GO:0015629 actin cytoskeleton	0.960052	34
(MF)GO:0005261 cation channel activity	0.961338	113
(BP)GO:0030728 ovulation	0.961782	4
(BP)GO:0008643 carbohydrate transport	0.96276	23
(MF)GO:0015144 carbohydrate transporter activity	0.96276	23
(BP)GO:0009259 ribonucleotide metabolism	0.963159	49
(CC)GO:0008372 cellular component unknown	0.963465	4
(BP)GO:0006519 amino acid and derivative metabolism	0.965463	138
IPR004837 Sodium calcium exchanger membrane region	0.965726	5
(MF)GO:0016303 phosphatidylinositol 3 kinase activity	0.965834	4
(MF)GO:0035004 phosphoinositide 3 kinase activity	0.965834	4
IPR008271 Serine threonine protein kinase active site	0.966364	154
(BP)GO:0006457 protein folding	0.966547	77
(MF)GO:0008094 DNA dependent ATPase activity	0.967094	14
(BP)GO:0009059 macromolecule biosynthesis	0.967305	289
(MF)GO:0008135 translation factor activity nucleic acid binding	0.968011	38
(BP)GO:0007160 cell matrix adhesion	0.968337	7
(BP)GO:0031589 cell substrate adhesion	0.968337	7
(MF)GO:0005515 protein binding	0.96853	373
(MF)GO:0019829 cation transporting ATPase activity	0.968782	39
(BP)GO:0007338 fertilization sensu Metazoa	0.96899	12
(BP)GO:0009566 fertilization	0.96899	12
(CC)GO:0043226 organelle	0.969595	1182
(CC)GO:0043229 intracellular organelle	0.969595	1182
(MF)GO:0008026 ATP dependent helicase activity	0.969606	56
(BP)GO:0035264 body growth	0.969927	303
(BP)GO:0040014 regulation of body size	0.969927	303
(CC)GO:0005819 spindle	0.971112	7
(BP)GO:0016070 RNA metabolism	0.971173	118
IPR002314 tRNA synthetase class II G H P and S	0.972094	6
(MF)GO:0015077 monovalent inorganic cation transporter activity	0.972113	64
(CC)GO:0005789 endoplasmic reticulum membrane	0.97287	10
IPR003960 AAA protein subdomain	0.973509	18
IPR000164 Histone H3	0.97393	4
(BP)GO:0006913 nucleocytoplasmic transport	0.97393	13
(BP)GO:0006998 nuclear membrane organization and biogenesis	0.974402	7
(CC)GO:0000502 proteasome complex sensu Eukaryota	0.974529	13
(MF)GO:0030170 pyridoxal phosphate binding	0.974771	5
(MF)GO:0003676 nucleic acid binding	0.975379	1111
(BP)GO:0008152 metabolism	0.975393	3054
(MF)GO:0045182 translation regulator activity	0.975502	40
IPR001664 Intermediate filament protein	0.97557	8
(BP)GO:0007010 cytoskeleton organization and biogenesis	0.97566	100
IPR005820 Cation channel non ligand gated	0.97604	10
IPR004009 Myosin N terminal SH3 like	0.976097	8
IPR000403 Phosphatidylinositol 3 and 4 kinase catalytic	0.97614	9
IPR011498 Kelch	0.976456	4
(CC)GO:0005839 proteasome core complex sensu Eukaryota	0.976983	12
IPR001353 20S proteasome A and B subunits	0.976983	12
(BP)GO:0043037 translation	0.977591	90
(MF)GO:0042625 ATPase activity coupled to transmembrane movement of ions	0.977616	57
IPR000357 HEAT	0.977699	35
(BP)GO:0000087 M phase of mitotic cell cycle	0.97782	38
IPR000048 IQ calmodulin binding region	0.978113	20
IPR002524 Cation efflux protein	0.978239	8
(BP)GO:0009142 nucleoside triphosphate biosynthesis	0.979417	40
IPR000425 Major intrinsic protein	0.979551	7
(BP)GO:0018987 osmoregulation	0.9801	162
IPR000569 HECT	0.980606	8
(MF)GO:0005216 ion channel activity	0.980626	156
(MF)GO:0015267 channel or pore class transporter activity	0.980626	156
(MF)GO:0015268 alpha type channel activity	0.980626	156
(CC)GO:0005773 vacuole	0.980929	10
IPR009658 Protein of unknown function DUF1248	0.980929	8
IPR006025 Peptidase M neutral zinc metallopeptidases zinc binding site	0.981401	61
(BP)GO:0048193 Golgi vesicle transport	0.981594	5
IPR000542 Acyltransferase ChoActase COT CPT	0.982232	6
IPR002129 Pyridoxal dependent decarboxylase	0.982363	8
(BP)GO:0018991 oviposition	0.982423	128
(BP)GO:0000279 M phase	0.982481	68
(BP)GO:0016044 membrane organization and biogenesis	0.982973	14
(BP)GO:0006818 hydrogen transport	0.983305	44
(BP)GO:0015992 proton transport	0.983305	44
IPR001878 Zinc finger CCHC type	0.983465	21
(BP)GO:0044257 cellular protein catabolism	0.983561	38
(BP)GO:0051603 proteolysis during cellular protein catabolism	0.983561	38
(MF)GO:0004177 aminopeptidase activity	0.983594	16
(BP)GO:0006511 ubiquitin dependent protein catabolism	0.984374	36
(BP)GO:0019941 modification dependent protein catabolism	0.984374	36
(BP)GO:0019098 reproductive behavior	0.984624	130
(MF)GO:0008237 metallopeptidase activity	0.98477	129
(MF)GO:0004185 serine carboxypeptidase activity	0.985152	9
IPR001563 Peptidase S10 serine carboxypeptidase	0.985152	9
(CC)GO:0005829 cytosol	0.985272	27
(CC)GO:0005875 microtubule associated complex	0.985341	21
(BP)GO:0009141 nucleoside triphosphate metabolism	0.985486	42
(BP)GO:0048599 oocyte development	0.985526	4
(BP)GO:0051301 cell division	0.985756	60
IPR006186 Serine threonine specific protein phosphatase and bis 5 nucleosyl tetraphosphatase	0.98652	29
(MF)GO:0051082 unfolded protein binding	0.986866	42
(MF)GO:0015075 ion transporter activity	0.986882	317
(MF)GO:0016701 oxidoreductase activity acting on single donors with incorporation of molecular oxygen	0.987189	9
(MF)GO:0016702 oxidoreductase activity acting on single donors with incorporation of molecular oxygen incorporation of two atoms of oxygen	0.987189	9
(MF)GO:0051213 dioxygenase activity	0.987189	9
(BP)GO:0009145 purine nucleoside triphosphate biosynthesis	0.987218	38
(BP)GO:0009201 ribonucleoside triphosphate biosynthesis	0.987218	38
(BP)GO:0009206 purine ribonucleoside triphosphate biosynthesis	0.987218	38
(MF)GO:0031072 heat shock protein binding	0.987407	30
IPR001623 Heat shock protein DnaJ N terminal	0.987407	30
(CC)GO:0042175 nuclear envelope endoplasmic reticulum network	0.987455	11
IPR001650 Helicase C terminal	0.987503	68
(CC)GO:0030529 ribonucleoprotein complex	0.987534	151
(MF)GO:0004386 helicase activity	0.987943	75
(BP)GO:0010171 body morphogenesis	0.988253	211
(BP)GO:0040032 post embryonic body morphogenesis	0.988253	211
(MF)GO:0003777 microtubule motor activity	0.988379	20
(BP)GO:0009144 purine nucleoside triphosphate metabolism	0.988593	39
(BP)GO:0009199 ribonucleoside triphosphate metabolism	0.988593	39
(BP)GO:0009205 purine ribonucleoside triphosphate metabolism	0.988593	39
(BP)GO:0040016 embryonic cleavage	0.988668	49
(BP)GO:0006886 intracellular protein transport	0.988795	81
(MF)GO:0046933 hydrogen transporting ATP synthase activity rotational mechanism	0.989277	35
(MF)GO:0046961 hydrogen transporting ATPase activity rotational mechanism	0.989277	35
(MF)GO:0008565 protein transporter activity	0.989348	43
(CC)GO:0005887 integral to plasma membrane	0.989645	49
(CC)GO:0031226 intrinsic to plasma membrane	0.989645	49
(BP)GO:0009886 post embryonic morphogenesis	0.989702	212
(BP)GO:0000278 mitotic cell cycle	0.99019	44
(BP)GO:0007018 microtubule based movement	0.990439	35
(BP)GO:0030705 cytoskeleton dependent intracellular transport	0.990439	35
(BP)GO:0006520 amino acid metabolism	0.990641	120
(CC)GO:0016459 myosin	0.99089	17
(BP)GO:0006897 endocytosis	0.990915	15
(CC)GO:0016469 proton transporting two sector ATPase complex	0.991513	36
(BP)GO:0051169 nuclear transport	0.991837	12
(BP)GO:0001703 gastrulation sensu Protostomia	0.992099	35
(MF)GO:0004520 endodeoxyribonuclease activity	0.992318	5
(MF)GO:0004536 deoxyribonuclease activity	0.992318	5
IPR000629 ATP dependent helicase DEAD box	0.992385	19
(BP)GO:0006635 fatty acid beta oxidation	0.992798	5
(BP)GO:0019395 fatty acid oxidation	0.992798	5
(MF)GO:0003997 acyl CoA oxidase activity	0.992798	5
IPR002655 Acyl CoA oxidase C terminal	0.992798	5
IPR002035 von Willebrand factor type A	0.992815	41
(BP)GO:0006606 protein nucleus import	0.992927	11
(BP)GO:0051170 nuclear import	0.992927	11
IPR001041 Ferredoxin	0.992941	6
(MF)GO:0008324 cation transporter activity	0.992951	246
(MF)GO:0015399 primary active transporter activity	0.992988	82
(MF)GO:0004713 protein tyrosine kinase activity	0.993425	111
(BP)GO:0017038 protein import	0.99345	16
IPR002111 Cation not K channel TM region	0.994025	15
(BP)GO:0006997 nuclear organization and biogenesis	0.994054	20
(MF)GO:0015405 P P bond hydrolysis driven transporter activity	0.994268	63
(BP)GO:0006753 nucleoside phosphate metabolism	0.994293	36
(BP)GO:0006754 ATP biosynthesis	0.994293	36
(BP)GO:0015985 energy coupled proton transport down electrochemical gradient	0.994293	36
(BP)GO:0015986 ATP synthesis coupled proton transport	0.994293	36
IPR002058 PAP 25A associated	0.994327	6
(BP)GO:0000910 cytokinesis	0.99436	13
IPR001087 Lipolytic enzyme G D S L	0.994709	5
IPR005821 Ion transport protein	0.994788	30
(BP)GO:0046034 ATP metabolism	0.994913	37
(BP)GO:0006119 oxidative phosphorylation	0.995108	44
IPR001357 BRCT	0.99526	20
(BP)GO:0009987 cellular process	0.9953	3944
IPR000571 Zinc finger CCCH type	0.995332	26
IPR003959 AAA ATPase central region	0.9954	33
(BP)GO:0016043 cell organization and biogenesis	0.995621	231
IPR009545 Protein of unknown function DUF1164	0.995658	4
IPR008753 Peptidase M13	0.995874	9
IPR003125 Protein of unknown function WSN	0.996092	26
(BP)GO:0050789 regulation of biological process	0.996094	1659
IPR002867 Zinc finger C6HC type	0.996491	13
IPR001609 Myosin head motor region	0.996529	15
(MF)GO:0016301 kinase activity	0.996652	376
IPR002933 Peptidase M20	0.996771	5
IPR011650 Peptidase dimerisation	0.996771	5
(BP)GO:0006412 protein biosynthesis	0.996819	267
IPR004987 Protein of unknown function DUF272	0.996915	7
(MF)GO:0042626 ATPase activity coupled to transmembrane movement of substances	0.996954	90
(MF)GO:0043492 ATPase activity coupled to movement of substances	0.996954	90
(BP)GO:0009795 embryonic development	0.997122	71
IPR003593 AAA ATPase	0.997212	100
IPR009673 Protein of unknown function DUF1261	0.997251	9
(BP)GO:0006812 cation transport	0.997298	220
(MF)GO:0004674 protein serine threonine kinase activity	0.997387	180
(MF)GO:0008233 peptidase activity	0.997456	330
IPR001245 Tyrosine protein kinase	0.997464	85
(MF)GO:0004245 neprilysin activity	0.997585	18
IPR000718 Peptidase M13 neprilysin	0.997585	18
(BP)GO:0006605 protein targeting	0.997727	27
(BP)GO:0007017 microtubule based process	0.997757	72
(MF)GO:0016634 oxidoreductase activity acting on the CH CH group of donors oxygen as acceptor	0.997896	7
IPR008758 Peptidase S28	0.997897	9
(MF)GO:0008238 exopeptidase activity	0.998002	57
(MF)GO:0016820 hydrolase activity acting on acid anhydrides catalyzing transmembrane movement of substances	0.998008	93
(MF)GO:0016772 transferase activity transferring phosphorus containing groups	0.998055	450
(CC)GO:0012505 endomembrane system	0.998084	36
IPR000387 Tyrosine specific protein phosphatase and dual specificity protein phosphatase	0.998099	62
(BP)GO:0006996 organelle organization and biogenesis	0.998136	199
(BP)GO:0044237 cellular metabolism	0.99817	2579
(BP)GO:0006508 proteolysis	0.998243	326
(MF)GO:0016773 phosphotransferase activity alcohol group as acceptor	0.998329	352
(BP)GO:0007369 gastrulation	0.998377	45
(BP)GO:0043285 biopolymer catabolism	0.998477	51
IPR006090 Acyl CoA dehydrogenase C terminal	0.998567	18
(BP)GO:0007049 cell cycle	0.998625	104
(MF)GO:0016740 transferase activity	0.998658	795
(BP)GO:0030163 protein catabolism	0.998682	49
(CC)GO:0005856 cytoskeleton	0.998794	103
IPR006582 MD	0.998965	4
IPR008266 Tyrosine protein kinase active site	0.999174	57
(BP)GO:0007582 physiological process	0.999391	4389
(MF)GO:0004806 triacylglycerol lipase activity	0.999409	14
IPR002921 Lipase class 3	0.999409	14
(BP)GO:0050875 cellular physiological process	0.999415	3561
(CC)GO:0015630 microtubule cytoskeleton	0.999435	47
(MF)GO:0003674 molecular function	0.999448	5836
(MF)GO:0016746 transferase activity transferring acyl groups	0.999468	83
(BP)GO:0046907 intracellular transport	0.999516	122
(MF)GO:0003774 motor activity	0.999535	44
(BP)GO:0035112 genitalia morphogenesis	0.999591	293
(MF)GO:0003993 acid phosphatase activity	0.999619	18
IPR000560 Histidine acid phosphatase	0.999619	18
(CC)GO:0043228 non membrane bound organelle	0.999645	309
(CC)GO:0043232 intracellular non membrane bound organelle	0.999645	309
(MF)GO:0003824 catalytic activity	0.999666	2691
(BP)GO:0040035 hermaphrodite genital morphogenesis	0.999678	289
(BP)GO:0007548 sex differentiation	0.999698	311
IPR000980 SH2 motif	0.999734	42
IPR000535 Major sperm protein	0.999779	41
(BP)GO:0006468 protein amino acid phosphorylation	0.999796	291
(MF)GO:0004672 protein kinase activity	0.999808	308
(BP)GO:0009887 organ morphogenesis	0.999808	328
IPR000719 Protein kinase	0.999823	279
(MF)GO:0016887 ATPase activity	0.999867	184
(MF)GO:0042623 ATPase activity coupled	0.999882	156
(BP)GO:0007626 locomotory behavior	0.999908	776
IPR004119 Protein of unknown function DUF227	0.999912	14
(MF)GO:0016747 transferase activity transferring groups other than amino acyl groups	0.999927	74
(BP)GO:0006470 protein amino acid dephosphorylation	0.999927	78
(MF)GO:0004721 phosphoprotein phosphatase activity	0.999927	78
(BP)GO:0016311 dephosphorylation	0.999934	81
IPR002656 Acyltransferase 3	0.99996	30
(BP)GO:0048513 organ development	0.999967	354
(BP)GO:0007276 gametogenesis	0.999974	514
(BP)GO:0007610 behavior	0.999979	836
(BP)GO:0009653 morphogenesis	0.999983	575
(BP)GO:0002009 morphogenesis of an epithelium	0.999986	170
(BP)GO:0019953 sexual reproduction	0.999987	523
(CC)GO:0043234 protein complex	0.999987	571
(MF)GO:0016462 pyrophosphatase activity	0.999989	254
(MF)GO:0016818 hydrolase activity acting on acid anhydrides in phosphorus containing anhydrides	0.999989	254
(BP)GO:0016310 phosphorylation	0.99999	341
(MF)GO:0017111 nucleoside triphosphatase activity	0.999991	246
(MF)GO:0016817 hydrolase activity acting on acid anhydrides	0.999992	257
(BP)GO:0048518 positive regulation of biological process	0.999995	1140
IPR005071 Protein of unknown function DUF274	0.999997	16
(MF)GO:0030246 carbohydrate binding	0.999997	140
(BP)GO:0044238 primary metabolism	0.999998	2424
(BP)GO:0040008 regulation of growth	0.999998	1135
(BP)GO:0045927 positive regulation of growth	0.999998	1104
(BP)GO:0006464 protein modification	0.999998	631
(MF)GO:0016788 hydrolase activity acting on ester bonds	0.999998	288
IPR000242 Tyrosine specific protein phosphatase	0.999998	51
(BP)GO:0040009 regulation of growth rate	0.999999	980
(BP)GO:0040010 positive regulation of growth rate	0.999999	979
(BP)GO:0043412 biopolymer modification	0.999999	702
(MF)GO:0042578 phosphoric ester hydrolase activity	0.999999	127
IPR000859 CUB	0.999999	66
(MF)GO:0016791 phosphoric monoester hydrolase activity	0.999999	107
(MF)GO:0005488 binding	1	2821
IPR006621 Nose resistant to fluoxetine 4 N terminal	1	13
(MF)GO:0005529 sugar binding	1	125
(MF)GO:0004725 protein tyrosine phosphatase activity	1	56
(BP)GO:0043170 macromolecule metabolism	1	1461
(MF)GO:0017076 purine nucleotide binding	1	798
(MF)GO:0000166 nucleotide binding	1	816
(MF)GO:0016787 hydrolase activity	1	1020
(MF)GO:0030554 adenyl nucleotide binding	1	677
IPR001304 C type lectin	1	108
(BP)GO:0008150 biological process	1	5695
(MF)GO:0005524 ATP binding	1	667
(BP)GO:0006793 phosphorus metabolism	1	423
(BP)GO:0006796 phosphate metabolism	1	423
(BP)GO:0043283 biopolymer metabolism	1	974
(BP)GO:0002164 larval development	1	899
(BP)GO:0002119 larval development sensu Nematoda	1	898
(BP)GO:0009791 post embryonic development	1	991
(BP)GO:0044260 cellular macromolecule metabolism	1	1307
(BP)GO:0044267 cellular protein metabolism	1	1290
(BP)GO:0019538 protein metabolism	1	1306
(BP)GO:0040007 growth	1	1418
(BP)GO:0000003 reproduction	1	1015
(BP)GO:0009790 embryonic development	1	1512
(BP)GO:0007275 development	1	2030
(BP)GO:0009792 embryonic development sensu Metazoa	1	1490
IPR003366 Protein of unknown function DUF141	1	42

## Sheet: worm Catmap down-regulated
Category id	p-value	Total_genes_in_category
(BP)GO:0000003 reproduction	5.10033e-13	1015
(BP)GO:0000041 transition metal ion transport	0.0895319	10
(BP)GO:0000059 protein nucleus import docking	0.191512	4
(BP)GO:0000070 mitotic sister chromatid segregation	0.12596	7
(BP)GO:0000074 regulation of progression through cell cycle	0.192497	22
(BP)GO:0000087 M phase of mitotic cell cycle	0.0221454	38
(BP)GO:0000096 sulfur amino acid metabolism	0.913989	6
(BP)GO:0000097 sulfur amino acid biosynthesis	0.880917	4
(BP)GO:0000132 establishment of mitotic spindle orientation	0.277516	11
(BP)GO:0000160 two component signal transduction system phosphorelay	0.917972	8
(BP)GO:0000226 microtubule cytoskeleton organization and biogenesis	0.0948622	46
(BP)GO:0000278 mitotic cell cycle	0.00971911	44
(BP)GO:0000279 M phase	0.0174199	68
(BP)GO:0000819 sister chromatid segregation	0.12596	7
(BP)GO:0000902 cellular morphogenesis	0.581126	24
(BP)GO:0000904 cellular morphogenesis during differentiation	0.86251	12
(BP)GO:0000910 cytokinesis	0.00508473	13
(BP)GO:0001505 regulation of neurotransmitter levels	0.377348	7
(BP)GO:0001703 gastrulation sensu Protostomia	0.00773886	35
(BP)GO:0001704 formation of primary germ layer	0.244417	5
(BP)GO:0001708 cell fate specification	0.26399	13
(BP)GO:0001709 cell fate determination	0.771008	6
(BP)GO:0002009 morphogenesis of an epithelium	1.39246e-05	170
(BP)GO:0002119 larval development sensu Nematoda	3.81683e-09	898
(BP)GO:0002164 larval development	4.50652e-09	899
(BP)GO:0005975 carbohydrate metabolism	0.999347	155
(BP)GO:0005976 polysaccharide metabolism	0.710663	18
(BP)GO:0005984 disaccharide metabolism	0.787366	6
(BP)GO:0005991 trehalose metabolism	0.787366	6
(BP)GO:0005996 monosaccharide metabolism	0.99777	33
(BP)GO:0006006 glucose metabolism	0.999964	26
(BP)GO:0006007 glucose catabolism	0.999695	21
(BP)GO:0006030 chitin metabolism	0.706298	11
(BP)GO:0006040 amino sugar metabolism	0.90444	14
(BP)GO:0006041 glucosamine metabolism	0.90444	14
(BP)GO:0006044 N acetylglucosamine metabolism	0.90444	14
(BP)GO:0006066 alcohol metabolism	0.999925	56
(BP)GO:0006071 glycerol metabolism	0.49338	10
(BP)GO:0006082 organic acid metabolism	0.206591	170
(BP)GO:0006084 acetyl CoA metabolism	0.987023	13
(BP)GO:0006090 pyruvate metabolism	0.954936	4
(BP)GO:0006091 generation of precursor metabolites and energy	0.971878	330
(BP)GO:0006092 main pathways of carbohydrate metabolism	0.999972	41
(BP)GO:0006094 gluconeogenesis	0.954936	4
(BP)GO:0006096 glycolysis	0.999664	17
(BP)GO:0006099 tricarboxylic acid cycle	0.996261	9
(BP)GO:0006100 tricarboxylic acid cycle intermediate metabolism	0.834049	4
(BP)GO:0006112 energy reserve metabolism	0.801261	10
(BP)GO:0006118 electron transport	0.904392	242
(BP)GO:0006119 oxidative phosphorylation	0.00478676	44
(BP)GO:0006120 mitochondrial electron transport NADH to ubiquinone	0.661477	4
(BP)GO:0006139 nucleobase nucleoside nucleotide and nucleic acid metabolism	0.360579	836
(BP)GO:0006163 purine nucleotide metabolism	0.127438	50
(BP)GO:0006164 purine nucleotide biosynthesis	0.138882	49
(BP)GO:0006206 pyrimidine base metabolism	0.183772	4
(BP)GO:0006213 pyrimidine nucleoside metabolism	0.205905	4
(BP)GO:0006220 pyrimidine nucleotide metabolism	0.875642	6
(BP)GO:0006221 pyrimidine nucleotide biosynthesis	0.946543	5
(BP)GO:0006259 DNA metabolism	0.0721901	168
(BP)GO:0006260 DNA replication	0.142671	55
(BP)GO:0006261 DNA dependent DNA replication	0.0594348	20
(BP)GO:0006265 DNA topological change	0.21081	5
(BP)GO:0006270 DNA replication initiation	0.0642022	6
(BP)GO:0006278 RNA dependent DNA replication	0.825187	9
(BP)GO:0006281 DNA repair	0.310021	49
(BP)GO:0006289 nucleotide excision repair	0.106405	6
(BP)GO:0006298 mismatch repair	0.794805	5
(BP)GO:0006304 DNA modification	0.129516	21
(BP)GO:0006305 DNA alkylation	0.244957	16
(BP)GO:0006306 DNA methylation	0.244957	16
(BP)GO:0006310 DNA recombination	0.53506	12
(BP)GO:0006323 DNA packaging	0.418713	43
(BP)GO:0006325 establishment and or maintenance of chromatin architecture	0.418713	43
(BP)GO:0006333 chromatin assembly or disassembly	0.524727	39
(BP)GO:0006334 nucleosome assembly	0.714012	20
(BP)GO:0006338 chromatin remodeling	0.106947	4
(BP)GO:0006350 transcription	0.972663	467
(BP)GO:0006351 transcription DNA dependent	0.995214	419
(BP)GO:0006352 transcription initiation	0.886906	10
(BP)GO:0006355 regulation of transcription DNA dependent	0.990773	407
(BP)GO:0006366 transcription from RNA polymerase II promoter	0.921559	8
(BP)GO:0006367 transcription initiation from RNA polymerase II promoter	0.857758	6
(BP)GO:0006396 RNA processing	0.122732	57
(BP)GO:0006397 mRNA processing	0.15298	16
(BP)GO:0006399 tRNA metabolism	0.175864	54
(BP)GO:0006400 tRNA modification	0.203503	40
(BP)GO:0006401 RNA catabolism	0.236029	4
(BP)GO:0006402 mRNA catabolism	0.236029	4
(BP)GO:0006412 protein biosynthesis	0.00313677	267
(BP)GO:0006413 translational initiation	0.0635677	25
(BP)GO:0006414 translational elongation	0.0775839	16
(BP)GO:0006417 regulation of protein biosynthesis	0.114662	13
(BP)GO:0006418 tRNA aminoacylation for protein translation	0.208857	37
(BP)GO:0006445 regulation of translation	0.0712126	12
(BP)GO:0006457 protein folding	0.0332701	77
(BP)GO:0006461 protein complex assembly	0.626887	26
(BP)GO:0006464 protein modification	2.01306e-06	631
(BP)GO:0006468 protein amino acid phosphorylation	0.000200571	291
(BP)GO:0006470 protein amino acid dephosphorylation	7.24463e-05	78
(BP)GO:0006486 protein amino acid glycosylation	0.215084	27
(BP)GO:0006487 protein amino acid N linked glycosylation	0.217837	11
(BP)GO:0006497 protein lipidation	0.411621	12
(BP)GO:0006508 proteolysis	0.00172826	326
(BP)GO:0006511 ubiquitin dependent protein catabolism	0.0155165	36
(BP)GO:0006512 ubiquitin cycle	0.0789637	168
(BP)GO:0006518 peptide metabolism	0.82566	5
(BP)GO:0006519 amino acid and derivative metabolism	0.0342859	138
(BP)GO:0006520 amino acid metabolism	0.009282	120
(BP)GO:0006534 cysteine metabolism	0.988136	4
(BP)GO:0006541 glutamine metabolism	0.286363	7
(BP)GO:0006542 glutamine biosynthesis	0.223372	4
(BP)GO:0006544 glycine metabolism	0.18024	8
(BP)GO:0006546 glycine catabolism	0.401686	5
(BP)GO:0006560 proline metabolism	0.15437	4
(BP)GO:0006563 L serine metabolism	0.666309	9
(BP)GO:0006564 L serine biosynthesis	0.407279	4
(BP)GO:0006575 amino acid derivative metabolism	0.630665	20
(BP)GO:0006576 biogenic amine metabolism	0.915161	17
(BP)GO:0006584 catecholamine metabolism	0.996937	9
(BP)GO:0006605 protein targeting	0.00209536	27
(BP)GO:0006606 protein nucleus import	0.0063752	11
(BP)GO:0006629 lipid metabolism	0.342215	147
(BP)GO:0006631 fatty acid metabolism	0.706865	31
(BP)GO:0006633 fatty acid biosynthesis	0.736628	12
(BP)GO:0006635 fatty acid beta oxidation	0.00550727	5
(BP)GO:0006643 membrane lipid metabolism	0.0772354	23
(BP)GO:0006644 phospholipid metabolism	0.277974	17
(BP)GO:0006650 glycerophospholipid metabolism	0.798149	6
(BP)GO:0006665 sphingolipid metabolism	0.0748763	6
(BP)GO:0006720 isoprenoid metabolism	0.695164	6
(BP)GO:0006725 aromatic compound metabolism	0.969092	48
(BP)GO:0006730 one carbon compound metabolism	0.506056	10
(BP)GO:0006732 coenzyme metabolism	0.799855	83
(BP)GO:0006733 oxidoreduction coenzyme metabolism	0.772301	9
(BP)GO:0006752 group transfer coenzyme metabolism	0.0418577	42
(BP)GO:0006753 nucleoside phosphate metabolism	0.00555302	36
(BP)GO:0006754 ATP biosynthesis	0.00555302	36
(BP)GO:0006760 folic acid and derivative metabolism	0.855207	4
(BP)GO:0006766 vitamin metabolism	0.616337	10
(BP)GO:0006767 water soluble vitamin metabolism	0.616337	10
(BP)GO:0006769 nicotinamide metabolism	0.259508	5
(BP)GO:0006777 Mo molybdopterin cofactor biosynthesis	0.668509	6
(BP)GO:0006790 sulfur metabolism	0.538419	11
(BP)GO:0006793 phosphorus metabolism	1.2827e-08	423
(BP)GO:0006796 phosphate metabolism	1.2827e-08	423
(BP)GO:0006800 oxygen and reactive oxygen species metabolism	0.999976	19
(BP)GO:0006801 superoxide metabolism	0.996931	5
(BP)GO:0006807 nitrogen compound metabolism	0.08332	156
(BP)GO:0006810 transport	0.301423	1124
(BP)GO:0006811 ion transport	0.619207	374
(BP)GO:0006812 cation transport	0.00266699	220
(BP)GO:0006813 potassium ion transport	0.310734	71
(BP)GO:0006814 sodium ion transport	0.632606	27
(BP)GO:0006816 calcium ion transport	0.19198	12
(BP)GO:0006817 phosphate transport	1	87
(BP)GO:0006818 hydrogen transport	0.0166549	44
(BP)GO:0006820 anion transport	1	112
(BP)GO:0006821 chloride transport	0.539525	6
(BP)GO:0006825 copper ion transport	0.15575	6
(BP)GO:0006836 neurotransmitter transport	0.177386	11
(BP)GO:0006865 amino acid transport	0.979355	30
(BP)GO:0006869 lipid transport	0.0899702	4
(BP)GO:0006873 cell ion homeostasis	0.0997917	6
(BP)GO:0006875 metal ion homeostasis	0.0997917	6
(BP)GO:0006885 regulation of pH	0.930596	9
(BP)GO:0006886 intracellular protein transport	0.011131	81
(BP)GO:0006887 exocytosis	0.980057	11
(BP)GO:0006888 ER to Golgi transport	0.0406821	4
(BP)GO:0006897 endocytosis	0.00858149	15
(BP)GO:0006904 vesicle docking during exocytosis	0.952263	6
(BP)GO:0006909 phagocytosis	0.289097	7
(BP)GO:0006911 phagocytosis engulfment	0.15588	5
(BP)GO:0006913 nucleocytoplasmic transport	0.0257317	13
(BP)GO:0006915 apoptosis	0.44208	23
(BP)GO:0006916 anti apoptosis	0.898577	4
(BP)GO:0006928 cell motility	0.208665	36
(BP)GO:0006936 muscle contraction	0.774138	7
(BP)GO:0006950 response to stress	0.862459	78
(BP)GO:0006952 defense response	0.0823254	15
(BP)GO:0006955 immune response	0.19442	9
(BP)GO:0006974 response to DNA damage stimulus	0.38219	51
(BP)GO:0006979 response to oxidative stress	0.997686	13
(BP)GO:0006996 organelle organization and biogenesis	0.0018402	199
(BP)GO:0006997 nuclear organization and biogenesis	0.00560232	20
(BP)GO:0006998 nuclear membrane organization and biogenesis	0.0248812	7
(BP)GO:0007001 chromosome organization and biogenesis sensu Eukaryota	0.542434	51
(BP)GO:0007010 cytoskeleton organization and biogenesis	0.0241806	100
(BP)GO:0007015 actin filament organization	0.470247	4
(BP)GO:0007017 microtubule based process	0.00222606	72
(BP)GO:0007018 microtubule based movement	0.00940397	35
(BP)GO:0007028 cytoplasm organization and biogenesis	0.684617	14
(BP)GO:0007046 ribosome biogenesis	0.247879	5
(BP)GO:0007049 cell cycle	0.00136206	104
(BP)GO:0007051 spindle organization and biogenesis	0.0513112	13
(BP)GO:0007059 chromosome segregation	0.120122	46
(BP)GO:0007067 mitosis	0.104383	33
(BP)GO:0007097 nuclear migration	0.161916	4
(BP)GO:0007126 meiosis	0.0845421	35
(BP)GO:0007127 meiosis I	0.25388	8
(BP)GO:0007154 cell communication	0.64571	548
(BP)GO:0007155 cell adhesion	0.0714231	46
(BP)GO:0007156 homophilic cell adhesion	0.232771	6
(BP)GO:0007160 cell matrix adhesion	0.0312188	7
(BP)GO:0007163 establishment and or maintenance of cell polarity	0.505974	5
(BP)GO:0007165 signal transduction	0.668711	477
(BP)GO:0007166 cell surface receptor linked signal transduction	0.951312	260
(BP)GO:0007167 enzyme linked receptor protein signaling pathway	0.247949	18
(BP)GO:0007169 transmembrane receptor protein tyrosine kinase signaling pathway	0.363693	12
(BP)GO:0007178 transmembrane receptor protein serine threonine kinase signaling pathway	0.121748	5
(BP)GO:0007186 G protein coupled receptor protein signaling pathway	0.985453	217
(BP)GO:0007200 G protein signaling coupled to IP3 second messenger phospholipase C activating	0.869099	6
(BP)GO:0007205 protein kinase C activation	0.869099	6
(BP)GO:0007218 neuropeptide signaling pathway	0.929147	17
(BP)GO:0007222 frizzled signaling pathway	0.239481	4
(BP)GO:0007223 frizzled 2 signaling pathway	0.337554	4
(BP)GO:0007242 intracellular signaling cascade	0.137541	192
(BP)GO:0007264 small GTPase mediated signal transduction	0.408372	72
(BP)GO:0007265 Ras protein signal transduction	0.147931	6
(BP)GO:0007267 cell cell signaling	0.229847	25
(BP)GO:0007268 synaptic transmission	0.122179	22
(BP)GO:0007269 neurotransmitter secretion	0.636651	4
(BP)GO:0007270 nerve nerve synaptic transmission	0.287369	7
(BP)GO:0007271 synaptic transmission cholinergic	0.409234	5
(BP)GO:0007275 development	6.76881e-15	2030
(BP)GO:0007276 gametogenesis	2.49582e-05	514
(BP)GO:0007281 germ cell development	0.0671569	9
(BP)GO:0007283 spermatogenesis	0.452057	7
(BP)GO:0007292 female gamete generation	0.128366	10
(BP)GO:0007338 fertilization sensu Metazoa	0.0307611	12
(BP)GO:0007369 gastrulation	0.00154647	45
(BP)GO:0007389 pattern specification	0.556829	7
(BP)GO:0007399 nervous system development	0.701482	18
(BP)GO:0007409 axonogenesis	0.86251	12
(BP)GO:0007411 axon guidance	0.938585	10
(BP)GO:0007517 muscle development	0.171836	10
(BP)GO:0007519 myogenesis	0.629928	4
(BP)GO:0007530 sex determination	0.100838	10
(BP)GO:0007548 sex differentiation	0.000296343	311
(BP)GO:0007549 dosage compensation	0.065871	4
(BP)GO:0007568 aging	0.219258	83
(BP)GO:0007582 physiological process	0.000561607	4389
(BP)GO:0007588 excretion	0.0868591	12
(BP)GO:0007592 cuticle biosynthesis sensu Protostomia and Nematoda	0.244155	18
(BP)GO:0007600 sensory perception	0.575606	31
(BP)GO:0007606 sensory perception of chemical stimulus	0.612848	29
(BP)GO:0007610 behavior	2.02827e-05	836
(BP)GO:0007626 locomotory behavior	8.95259e-05	776
(BP)GO:0007631 feeding behavior	0.881279	9
(BP)GO:0007638 mechanosensory behavior	0.987031	5
(BP)GO:0008033 tRNA processing	0.296028	13
(BP)GO:0008104 protein localization	0.0594945	126
(BP)GO:0008105 asymmetric protein localization	0.421351	5
(BP)GO:0008150 biological process	2.50244e-08	5695
(BP)GO:0008152 metabolism	0.0236005	3054
(BP)GO:0008154 actin polymerization and or depolymerization	0.796945	4
(BP)GO:0008202 steroid metabolism	0.89497	7
(BP)GO:0008219 cell death	0.287775	43
(BP)GO:0008272 sulfate transport	0.950561	9
(BP)GO:0008283 cell proliferation	0.118566	6
(BP)GO:0008299 isoprenoid biosynthesis	0.695164	6
(BP)GO:0008340 determination of adult life span	0.270603	82
(BP)GO:0008356 asymmetric cell division	0.656102	6
(BP)GO:0008406 gonad development	0.094062	14
(BP)GO:0008610 lipid biosynthesis	0.842802	42
(BP)GO:0008643 carbohydrate transport	0.0372568	23
(BP)GO:0008652 amino acid biosynthesis	0.499382	22
(BP)GO:0008654 phospholipid biosynthesis	0.385799	15
(BP)GO:0009056 catabolism	0.724615	144
(BP)GO:0009057 macromolecule catabolism	0.278061	80
(BP)GO:0009058 biosynthesis	0.0800767	497
(BP)GO:0009059 macromolecule biosynthesis	0.0323459	289
(BP)GO:0009060 aerobic respiration	0.996261	9
(BP)GO:0009063 amino acid catabolism	0.506012	14
(BP)GO:0009064 glutamine family amino acid metabolism	0.538922	16
(BP)GO:0009069 serine family amino acid metabolism	0.590806	18
(BP)GO:0009070 serine family amino acid biosynthesis	0.632462	9
(BP)GO:0009071 serine family amino acid catabolism	0.401686	5
(BP)GO:0009072 aromatic amino acid family metabolism	0.440656	11
(BP)GO:0009084 glutamine family amino acid biosynthesis	0.325174	7
(BP)GO:0009100 glycoprotein metabolism	0.210783	29
(BP)GO:0009101 glycoprotein biosynthesis	0.215084	27
(BP)GO:0009108 coenzyme biosynthesis	0.155813	60
(BP)GO:0009109 coenzyme catabolism	0.995023	10
(BP)GO:0009110 vitamin biosynthesis	0.5115	5
(BP)GO:0009112 nucleobase metabolism	0.226973	7
(BP)GO:0009116 nucleoside metabolism	0.464038	17
(BP)GO:0009117 nucleotide metabolism	0.175603	72
(BP)GO:0009119 ribonucleoside metabolism	0.201209	5
(BP)GO:0009123 nucleoside monophosphate metabolism	0.849582	8
(BP)GO:0009124 nucleoside monophosphate biosynthesis	0.849582	8
(BP)GO:0009126 purine nucleoside monophosphate metabolism	0.944143	7
(BP)GO:0009127 purine nucleoside monophosphate biosynthesis	0.944143	7
(BP)GO:0009141 nucleoside triphosphate metabolism	0.014442	42
(BP)GO:0009142 nucleoside triphosphate biosynthesis	0.0205492	40
(BP)GO:0009144 purine nucleoside triphosphate metabolism	0.0112918	39
(BP)GO:0009145 purine nucleoside triphosphate biosynthesis	0.0126683	38
(BP)GO:0009147 pyrimidine nucleoside triphosphate metabolism	0.524588	4
(BP)GO:0009150 purine ribonucleotide metabolism	0.0540553	48
(BP)GO:0009152 purine ribonucleotide biosynthesis	0.0596703	47
(BP)GO:0009156 ribonucleoside monophosphate biosynthesis	0.849582	8
(BP)GO:0009161 ribonucleoside monophosphate metabolism	0.849582	8
(BP)GO:0009165 nucleotide biosynthesis	0.125735	60
(BP)GO:0009167 purine ribonucleoside monophosphate metabolism	0.944143	7
(BP)GO:0009168 purine ribonucleoside monophosphate biosynthesis	0.944143	7
(BP)GO:0009199 ribonucleoside triphosphate metabolism	0.0112918	39
(BP)GO:0009201 ribonucleoside triphosphate biosynthesis	0.0126683	38
(BP)GO:0009205 purine ribonucleoside triphosphate metabolism	0.0112918	39
(BP)GO:0009206 purine ribonucleoside triphosphate biosynthesis	0.0126683	38
(BP)GO:0009225 nucleotide sugar metabolism	0.148543	4
(BP)GO:0009259 ribonucleotide metabolism	0.0370131	49
(BP)GO:0009260 ribonucleotide biosynthesis	0.0409829	48
(BP)GO:0009308 amine metabolism	0.0854983	153
(BP)GO:0009309 amine biosynthesis	0.388231	27
(BP)GO:0009310 amine catabolism	0.406211	15
(BP)GO:0009399 nitrogen fixation	0.223372	4
(BP)GO:0009401 phosphoenolpyruvate dependent sugar phosphotransferase system	0.0700601	7
(BP)GO:0009451 RNA modification	0.280608	44
(BP)GO:0009566 fertilization	0.0307611	12
(BP)GO:0009605 response to external stimulus	0.607969	16
(BP)GO:0009607 response to biotic stimulus	0.192771	17
(BP)GO:0009613 response to pest pathogen or parasite	0.540361	8
(BP)GO:0009628 response to abiotic stimulus	0.886637	39
(BP)GO:0009653 morphogenesis	1.60558e-05	575
(BP)GO:0009719 response to endogenous stimulus	0.38219	51
(BP)GO:0009790 embryonic development	8.83008e-15	1512
(BP)GO:0009791 post embryonic development	3.81105e-10	991
(BP)GO:0009792 embryonic development sensu Metazoa	7.23447e-15	1490
(BP)GO:0009795 embryonic development	0.00285719	71
(BP)GO:0009886 post embryonic morphogenesis	0.0101861	212
(BP)GO:0009887 organ morphogenesis	0.000188103	328
(BP)GO:0009888 histogenesis	0.335454	7
(BP)GO:0009889 regulation of biosynthesis	0.114662	13
(BP)GO:0009892 negative regulation of metabolism	0.290351	18
(BP)GO:0009966 regulation of signal transduction	0.317052	7
(BP)GO:0009987 cellular process	0.0044173	3944
(BP)GO:0009994 oocyte differentiation	0.069382	6
(BP)GO:0010171 body morphogenesis	0.0116223	211
(BP)GO:0012501 programmed cell death	0.490741	32
(BP)GO:0015031 protein transport	0.174487	116
(BP)GO:0015672 monovalent inorganic cation transport	0.039698	143
(BP)GO:0015674 di tri valent inorganic cation transport	0.0996256	23
(BP)GO:0015698 inorganic anion transport	1	104
(BP)GO:0015780 nucleotide sugar transport	0.229775	5
(BP)GO:0015837 amine transport	0.979355	30
(BP)GO:0015849 organic acid transport	0.993585	34
(BP)GO:0015980 energy derivation by oxidation of organic compounds	0.999991	53
(BP)GO:0015985 energy coupled proton transport down electrochemical gradient	0.00555302	36
(BP)GO:0015986 ATP synthesis coupled proton transport	0.00555302	36
(BP)GO:0015992 proton transport	0.0166549	44
(BP)GO:0016042 lipid catabolism	0.700795	27
(BP)GO:0016043 cell organization and biogenesis	0.00432409	231
(BP)GO:0016044 membrane organization and biogenesis	0.0165516	14
(BP)GO:0016051 carbohydrate biosynthesis	0.983986	23
(BP)GO:0016052 carbohydrate catabolism	0.998586	25
(BP)GO:0016053 organic acid biosynthesis	0.736628	12
(BP)GO:0016055 Wnt receptor signaling pathway	0.381685	14
(BP)GO:0016070 RNA metabolism	0.0286266	118
(BP)GO:0016071 mRNA metabolism	0.067256	29
(BP)GO:0016072 rRNA metabolism	0.671272	5
(BP)GO:0016192 vesicle mediated transport	0.155794	39
(BP)GO:0016246 RNA interference	0.921255	8
(BP)GO:0016265 death	0.169019	126
(BP)GO:0016310 phosphorylation	9.4324e-06	341
(BP)GO:0016311 dephosphorylation	6.52264e-05	81
(BP)GO:0016337 cell cell adhesion	0.162061	9
(BP)GO:0016441 posttranscriptional gene silencing	0.921255	8
(BP)GO:0016458 gene silencing	0.800733	11
(BP)GO:0016477 cell migration	0.16742	34
(BP)GO:0016481 negative regulation of transcription	0.267316	13
(BP)GO:0016485 protein processing	0.699698	7
(BP)GO:0016567 protein ubiquitination	0.0958128	130
(BP)GO:0016568 chromatin modification	0.223176	7
(BP)GO:0016998 cell wall catabolism	0.607569	6
(BP)GO:0017038 protein import	0.00609652	16
(BP)GO:0018342 protein prenylation	0.077991	7
(BP)GO:0018346 protein amino acid prenylation	0.077991	7
(BP)GO:0018958 phenol metabolism	0.996937	9
(BP)GO:0018985 pronuclear envelope synthesis	0.0601121	6
(BP)GO:0018986 establishment of mitotic spindle localization	0.721586	4
(BP)GO:0018987 osmoregulation	0.0197287	162
(BP)GO:0018988 molting cycle sensu Protostomia and Nematoda	0.205513	41
(BP)GO:0018991 oviposition	0.0174397	128
(BP)GO:0018992 germ line sex determination	0.162432	8
(BP)GO:0018996 molting cycle sensu Nematoda	0.64517	10
(BP)GO:0019098 reproductive behavior	0.0152524	130
(BP)GO:0019219 regulation of nucleobase nucleoside nucleotide and nucleic acid metabolism	0.986951	436
(BP)GO:0019222 regulation of metabolism	0.980835	457
(BP)GO:0019226 transmission of nerve impulse	0.202002	24
(BP)GO:0019318 hexose metabolism	0.999225	32
(BP)GO:0019319 hexose biosynthesis	0.889588	6
(BP)GO:0019320 hexose catabolism	0.999695	21
(BP)GO:0019362 pyridine nucleotide metabolism	0.432778	6
(BP)GO:0019395 fatty acid oxidation	0.00550727	5
(BP)GO:0019438 aromatic compound biosynthesis	0.471534	7
(BP)GO:0019538 protein metabolism	2.02604e-11	1306
(BP)GO:0019720 Mo molybdopterin cofactor metabolism	0.668509	6
(BP)GO:0019725 cell homeostasis	0.517333	7
(BP)GO:0019751 polyol metabolism	0.49338	10
(BP)GO:0019752 carboxylic acid metabolism	0.206591	170
(BP)GO:0019932 second messenger mediated signaling	0.848601	13
(BP)GO:0019941 modification dependent protein catabolism	0.0155165	36
(BP)GO:0019953 sexual reproduction	1.28739e-05	523
(BP)GO:0030001 metal ion transport	0.181172	135
(BP)GO:0030003 cation homeostasis	0.0997917	6
(BP)GO:0030005 di tri valent inorganic cation homeostasis	0.0997917	6
(BP)GO:0030029 actin filament based process	0.912533	14
(BP)GO:0030036 actin cytoskeleton organization and biogenesis	0.912533	14
(BP)GO:0030154 cell differentiation	0.181422	57
(BP)GO:0030163 protein catabolism	0.00125791	49
(BP)GO:0030182 neuron differentiation	0.802954	13
(BP)GO:0030198 extracellular matrix organization and biogenesis	0.107059	7
(BP)GO:0030258 lipid modification	0.251344	7
(BP)GO:0030384 phosphoinositide metabolism	0.75022	4
(BP)GO:0030421 defecation	0.0781803	11
(BP)GO:0030516 regulation of axon extension	0.629612	4
(BP)GO:0030705 cytoskeleton dependent intracellular transport	0.00940397	35
(BP)GO:0030728 ovulation	0.0379704	4
(BP)GO:0031047 RNA mediated gene silencing	0.921255	8
(BP)GO:0031109 microtubule polymerization or depolymerization	0.336019	15
(BP)GO:0031175 neurite morphogenesis	0.86251	12
(BP)GO:0031323 regulation of cellular metabolism	0.976401	450
(BP)GO:0031324 negative regulation of cellular metabolism	0.30639	16
(BP)GO:0031326 regulation of cellular biosynthesis	0.114662	13
(BP)GO:0031497 chromatin assembly	0.562008	23
(BP)GO:0031589 cell substrate adhesion	0.0312188	7
(BP)GO:0035046 pronuclear migration	0.161916	4
(BP)GO:0035112 genitalia morphogenesis	0.000401525	293
(BP)GO:0035194 RNA mediated posttranscriptional gene silencing	0.921255	8
(BP)GO:0035264 body growth	0.0297389	303
(BP)GO:0040001 establishment of mitotic spindle localization	0.207106	15
(BP)GO:0040002 cuticle biosynthesis sensu Nematoda	0.244155	18
(BP)GO:0040004 cuticular attachment to epithelium sensu Nematoda	0.543688	8
(BP)GO:0040006 cuticular attachment to epithelium sensu Protostomia and Nematoda	0.543688	8
(BP)GO:0040007 growth	1.2676e-11	1418
(BP)GO:0040008 regulation of growth	2.21821e-06	1135
(BP)GO:0040009 regulation of growth rate	1.29359e-06	980
(BP)GO:0040010 positive regulation of growth rate	1.14361e-06	979
(BP)GO:0040011 locomotion	0.350464	193
(BP)GO:0040012 regulation of locomotion	0.858518	79
(BP)GO:0040013 negative regulation of locomotion	0.547867	4
(BP)GO:0040014 regulation of body size	0.0297389	303
(BP)GO:0040015 negative regulation of body size	0.176951	48
(BP)GO:0040016 embryonic cleavage	0.0112803	49
(BP)GO:0040017 positive regulation of locomotion	0.840511	72
(BP)GO:0040018 positive regulation of body size	0.0473469	256
(BP)GO:0040019 positive regulation of embryonic development	0.0633477	19
(BP)GO:0040021 hermaphrodite germ line sex determination	0.055022	5
(BP)GO:0040023 nuclear positioning	0.116188	6
(BP)GO:0040025 vulval development sensu Nematoda	0.299198	38
(BP)GO:0040026 positive regulation of vulval development sensu Nematoda	0.0479333	9
(BP)GO:0040027 negative regulation of vulval development sensu Nematoda	0.261633	21
(BP)GO:0040028 regulation of vulval development sensu Nematoda	0.17006	31
(BP)GO:0040029 regulation of gene expression epigenetic	0.382654	34
(BP)GO:0040032 post embryonic body morphogenesis	0.0116223	211
(BP)GO:0040035 hermaphrodite genital morphogenesis	0.000316059	289
(BP)GO:0042005 hermaphrodite germ line sex determination sensu Nematoda	0.055022	5
(BP)GO:0042157 lipoprotein metabolism	0.416268	14
(BP)GO:0042158 lipoprotein biosynthesis	0.411621	12
(BP)GO:0042221 response to chemical stimulus	0.858891	35
(BP)GO:0042254 ribosome biogenesis and assembly	0.301969	6
(BP)GO:0042303 molting cycle	0.205513	41
(BP)GO:0042335 cuticle biosynthesis	0.244155	18
(BP)GO:0042364 water soluble vitamin biosynthesis	0.5115	5
(BP)GO:0042398 amino acid derivative biosynthesis	0.255922	5
(BP)GO:0042401 biogenic amine biosynthesis	0.476357	4
(BP)GO:0042464 dosage compensation by hypoactivation of X chromosome	0.065871	4
(BP)GO:0042493 response to drug	0.538135	9
(BP)GO:0042558 pteridine and derivative metabolism	0.471534	7
(BP)GO:0042559 pteridine and derivative biosynthesis	0.471534	7
(BP)GO:0042592 homeostasis	0.0664031	180
(BP)GO:0042692 muscle cell differentiation	0.26623	4
(BP)GO:0042773 ATP synthesis coupled electron transport	0.370395	7
(BP)GO:0042775 ATP synthesis coupled electron transport sensu Eukaryota	0.420045	6
(BP)GO:0042828 response to pathogen	0.612949	4
(BP)GO:0042981 regulation of apoptosis	0.695627	10
(BP)GO:0043037 translation	0.0222677	90
(BP)GO:0043038 amino acid activation	0.208857	37
(BP)GO:0043039 tRNA aminoacylation	0.208857	37
(BP)GO:0043062 extracellular structure organization and biogenesis	0.107059	7
(BP)GO:0043066 negative regulation of apoptosis	0.898577	4
(BP)GO:0043067 regulation of programmed cell death	0.741863	12
(BP)GO:0043069 negative regulation of programmed cell death	0.898577	4
(BP)GO:0043087 regulation of GTPase activity	0.18899	6
(BP)GO:0043118 negative regulation of physiological process	0.372081	27
(BP)GO:0043119 positive regulation of physiological process	0.945135	10
(BP)GO:0043170 macromolecule metabolism	2.32418e-07	1461
(BP)GO:0043207 response to external biotic stimulus	0.540361	8
(BP)GO:0043283 biopolymer metabolism	5.4148e-09	974
(BP)GO:0043285 biopolymer catabolism	0.00146342	51
(BP)GO:0043412 biopolymer modification	6.63899e-07	702
(BP)GO:0043413 biopolymer glycosylation	0.21768	28
(BP)GO:0043414 biopolymer methylation	0.481707	18
(BP)GO:0044237 cellular metabolism	0.0017392	2579
(BP)GO:0044238 primary metabolism	2.28618e-06	2424
(BP)GO:0044248 cellular catabolism	0.862545	105
(BP)GO:0044249 cellular biosynthesis	0.0748123	420
(BP)GO:0044255 cellular lipid metabolism	0.683445	80
(BP)GO:0044257 cellular protein catabolism	0.0163529	38
(BP)GO:0044260 cellular macromolecule metabolism	1.48524e-10	1307
(BP)GO:0044262 cellular carbohydrate metabolism	0.999901	92
(BP)GO:0044264 cellular polysaccharide metabolism	0.74684	17
(BP)GO:0044265 cellular macromolecule catabolism	0.580686	69
(BP)GO:0044267 cellular protein metabolism	5.89676e-11	1290
(BP)GO:0044270 nitrogen compound catabolism	0.406211	15
(BP)GO:0044271 nitrogen compound biosynthesis	0.388231	27
(BP)GO:0044272 sulfur compound biosynthesis	0.530787	6
(BP)GO:0044274 organismal biosynthesis	0.244155	18
(BP)GO:0044275 cellular carbohydrate catabolism	0.998586	25
(BP)GO:0045005 maintenance of fidelity during DNA dependent DNA replication	0.794805	5
(BP)GO:0045045 secretory pathway	0.583775	24
(BP)GO:0045055 regulated secretory pathway	0.762388	5
(BP)GO:0045132 meiotic chromosome segregation	0.197834	7
(BP)GO:0045137 development of primary sexual characteristics	0.094062	14
(BP)GO:0045138 tail tip morphogenesis sensu Nematoda	0.689837	6
(BP)GO:0045165 cell fate commitment	0.322237	25
(BP)GO:0045184 establishment of protein localization	0.119611	120
(BP)GO:0045216 intercellular junction assembly and or maintenance	0.887955	4
(BP)GO:0045333 cellular respiration	0.99794	10
(BP)GO:0045449 regulation of transcription	0.987045	433
(BP)GO:0045786 negative regulation of progression through cell cycle	0.306304	4
(BP)GO:0045926 negative regulation of growth	0.176951	48
(BP)GO:0045927 positive regulation of growth	2.12482e-06	1104
(BP)GO:0045934 negative regulation of nucleobase nucleoside nucleotide and nucleic acid metabolism	0.235324	15
(BP)GO:0045995 regulation of embryonic development	0.0552291	20
(BP)GO:0046034 ATP metabolism	0.00494165	37
(BP)GO:0046112 nucleobase biosynthesis	0.474724	5
(BP)GO:0046164 alcohol catabolism	0.999695	21
(BP)GO:0046165 alcohol biosynthesis	0.889588	6
(BP)GO:0046356 acetyl CoA catabolism	0.996261	9
(BP)GO:0046364 monosaccharide biosynthesis	0.889588	6
(BP)GO:0046365 monosaccharide catabolism	0.999695	21
(BP)GO:0046394 carboxylic acid biosynthesis	0.736628	12
(BP)GO:0046467 membrane lipid biosynthesis	0.254219	16
(BP)GO:0046474 glycerophospholipid biosynthesis	0.881698	5
(BP)GO:0046483 heterocycle metabolism	0.56079	19
(BP)GO:0046662 regulation of oviposition	0.520703	5
(BP)GO:0046677 response to antibiotic	0.770973	6
(BP)GO:0046785 microtubule polymerization	0.265746	12
(BP)GO:0046839 phospholipid dephosphorylation	0.304475	5
(BP)GO:0046903 secretion	0.352731	26
(BP)GO:0046907 intracellular transport	0.000479066	122
(BP)GO:0046942 carboxylic acid transport	0.993585	34
(BP)GO:0048015 phosphoinositide mediated signaling	0.82419	7
(BP)GO:0048193 Golgi vesicle transport	0.0169273	5
(BP)GO:0048232 male gamete generation	0.452057	7
(BP)GO:0048278 vesicle docking	0.935926	7
(BP)GO:0048468 cell development	0.126106	26
(BP)GO:0048469 cell maturation	0.134051	6
(BP)GO:0048477 oogenesis	0.069382	6
(BP)GO:0048511 rhythmic process	0.218534	5
(BP)GO:0048513 organ development	3.26173e-05	354
(BP)GO:0048518 positive regulation of biological process	4.30939e-06	1140
(BP)GO:0048519 negative regulation of biological process	0.228813	107
(BP)GO:0048520 positive regulation of behavior	0.840511	72
(BP)GO:0048521 negative regulation of behavior	0.547867	4
(BP)GO:0048522 positive regulation of cellular process	0.927375	9
(BP)GO:0048523 negative regulation of cellular process	0.272491	30
(BP)GO:0048598 embryonic morphogenesis	0.595355	9
(BP)GO:0048599 oocyte development	0.0124233	4
(BP)GO:0048646 anatomical structure formation	0.244417	5
(BP)GO:0048666 neuron development	0.86251	12
(BP)GO:0048667 neuron morphogensis during differentiation	0.86251	12
(BP)GO:0048675 axon extension	0.629612	4
(BP)GO:0050767 regulation of neurogenesis	0.629612	4
(BP)GO:0050770 regulation of axonogenesis	0.629612	4
(BP)GO:0050789 regulation of biological process	0.00376679	1659
(BP)GO:0050790 regulation of enzyme activity	0.319965	9
(BP)GO:0050791 regulation of physiological process	0.965708	496
(BP)GO:0050793 regulation of development	0.054147	58
(BP)GO:0050794 regulation of cellular process	0.932496	498
(BP)GO:0050795 regulation of behavior	0.855999	81
(BP)GO:0050801 ion homeostasis	0.720532	16
(BP)GO:0050808 synapse organization and biogenesis	0.328426	4
(BP)GO:0050874 organismal physiological process	0.0502506	202
(BP)GO:0050875 cellular physiological process	0.000545952	3561
(BP)GO:0050877 neurophysiological process	0.529876	55
(BP)GO:0050896 response to stimulus	0.635571	143
(BP)GO:0051093 negative regulation of development	0.270584	22
(BP)GO:0051094 positive regulation of development	0.0479333	9
(BP)GO:0051128 regulation of cell organization and biogenesis	0.740735	5
(BP)GO:0051169 nuclear transport	0.00751883	12
(BP)GO:0051170 nuclear import	0.0063752	11
(BP)GO:0051179 localization	0.162933	1163
(BP)GO:0051186 cofactor metabolism	0.804303	85
(BP)GO:0051187 cofactor catabolism	0.995023	10
(BP)GO:0051188 cofactor biosynthesis	0.180105	61
(BP)GO:0051234 establishment of localization	0.201366	1158
(BP)GO:0051242 positive regulation of cellular physiological process	0.927375	9
(BP)GO:0051243 negative regulation of cellular physiological process	0.372081	27
(BP)GO:0051244 regulation of cellular physiological process	0.952214	492
(BP)GO:0051246 regulation of protein metabolism	0.242975	20
(BP)GO:0051258 protein polymerization	0.449706	16
(BP)GO:0051276 chromosome organization and biogenesis	0.298335	62
(BP)GO:0051293 establishment of spindle localization	0.362406	20
(BP)GO:0051294 establishment of spindle orientation	0.277516	11
(BP)GO:0051301 cell division	0.0142748	60
(BP)GO:0051321 meiotic cell cycle	0.0845421	35
(BP)GO:0051327 M phase of meiotic cell cycle	0.0845421	35
(BP)GO:0051336 regulation of hydrolase activity	0.18899	6
(BP)GO:0051603 proteolysis during cellular protein catabolism	0.0163529	38
(CC)GO:0000139 Golgi membrane	0.102132	8
(CC)GO:0000151 ubiquitin ligase complex	0.139657	132
(CC)GO:0000267 cell fraction	0.195035	9
(CC)GO:0000323 lytic vacuole	0.0482941	7
(CC)GO:0000502 proteasome complex sensu Eukaryota	0.0251195	13
(CC)GO:0000785 chromatin	0.549181	40
(CC)GO:0000786 nucleosome	0.586301	20
(CC)GO:0000922 spindle pole	0.134549	5
(CC)GO:0005575 cellular component	0.203895	3066
(CC)GO:0005576 extracellular region	0.940123	139
(CC)GO:0005578 extracellular matrix sensu Metazoa	0.123925	61
(CC)GO:0005604 basement membrane	0.216771	5
(CC)GO:0005622 intracellular	0.0566649	1636
(CC)GO:0005623 cell	0.0895279	2952
(CC)GO:0005624 membrane fraction	0.195035	9
(CC)GO:0005634 nucleus	0.373511	767
(CC)GO:0005635 nuclear membrane	0.133804	12
(CC)GO:0005643 nuclear pore	0.114453	8
(CC)GO:0005654 nucleoplasm	0.632174	18
(CC)GO:0005657 replication fork	0.0991034	6
(CC)GO:0005663 DNA replication factor C complex	0.226132	4
(CC)GO:0005667 transcription factor complex	0.915808	12
(CC)GO:0005694 chromosome	0.200602	61
(CC)GO:0005730 nucleolus	0.17581	17
(CC)GO:0005732 small nucleolar ribonucleoprotein complex	0.0721923	14
(CC)GO:0005737 cytoplasm	0.423386	548
(CC)GO:0005739 mitochondrion	0.95218	69
(CC)GO:0005740 mitochondrial membrane	0.822888	46
(CC)GO:0005743 mitochondrial inner membrane	0.899699	40
(CC)GO:0005746 mitochondrial electron transport chain	0.513635	4
(CC)GO:0005759 mitochondrial matrix	0.648574	4
(CC)GO:0005764 lysosome	0.0482941	7
(CC)GO:0005773 vacuole	0.0184161	10
(CC)GO:0005777 peroxisome	0.0779806	9
(CC)GO:0005783 endoplasmic reticulum	0.0512815	49
(CC)GO:0005786 signal recognition particle sensu Eukaryota	0.582453	5
(CC)GO:0005789 endoplasmic reticulum membrane	0.0266964	10
(CC)GO:0005792 microsome	0.156769	7
(CC)GO:0005794 Golgi apparatus	0.331656	28
(CC)GO:0005798 Golgi vesicle	0.393852	4
(CC)GO:0005813 centrosome	0.163357	4
(CC)GO:0005815 microtubule organizing center	0.163357	4
(CC)GO:0005819 spindle	0.0283162	7
(CC)GO:0005829 cytosol	0.0145176	27
(CC)GO:0005834 heterotrimeric G protein complex	0.854596	8
(CC)GO:0005839 proteasome core complex sensu Eukaryota	0.0225706	12
(CC)GO:0005840 ribosome	0.0500881	125
(CC)GO:0005856 cytoskeleton	0.00119516	103
(CC)GO:0005874 microtubule	0.0413561	18
(CC)GO:0005875 microtubule associated complex	0.0143524	21
(CC)GO:0005884 actin filament	0.161916	4
(CC)GO:0005886 plasma membrane	0.0485368	119
(CC)GO:0005887 integral to plasma membrane	0.0102974	49
(CC)GO:0005911 intercellular junction	0.557044	28
(CC)GO:0005912 adherens junction	0.807937	10
(CC)GO:0005913 cell cell adherens junction	0.920654	6
(CC)GO:0005921 gap junction	0.47862	19
(CC)GO:0005941 unlocalized protein complex	0.907953	21
(CC)GO:0008021 synaptic vesicle	0.620022	9
(CC)GO:0008076 voltage gated potassium channel complex	0.0874107	26
(CC)GO:0008287 protein serine threonine phosphatase complex	0.467044	7
(CC)GO:0008305 integrin complex	0.0630782	5
(CC)GO:0008372 cellular component unknown	0.0361509	4
(CC)GO:0012505 endomembrane system	0.00180189	36
(CC)GO:0015629 actin cytoskeleton	0.0400652	34
(CC)GO:0015630 microtubule cytoskeleton	0.000521797	47
(CC)GO:0015935 small ribosomal subunit	0.0955363	9
(CC)GO:0016020 membrane	0.249145	1470
(CC)GO:0016021 integral to membrane	0.21519	643
(CC)GO:0016023 cytoplasmic membrane bound vesicle	0.263181	29
(CC)GO:0016459 myosin	0.00867519	17
(CC)GO:0016469 proton transporting two sector ATPase complex	0.00833478	36
(CC)GO:0016591 DNA directed RNA polymerase II holoenzyme	0.918256	8
(CC)GO:0019866 inner membrane	0.90933	41
(CC)GO:0019897 extrinsic to plasma membrane	0.854596	8
(CC)GO:0019898 extrinsic to membrane	0.854596	8
(CC)GO:0030054 cell junction	0.683901	34
(CC)GO:0030117 membrane coat	0.0818513	15
(CC)GO:0030118 clathrin coat	0.761618	11
(CC)GO:0030120 vesicle coat	0.0818513	15
(CC)GO:0030125 clathrin vesicle coat	0.761618	11
(CC)GO:0030133 transport vesicle	0.393852	4
(CC)GO:0030135 coated vesicle	0.189759	27
(CC)GO:0030136 clathrin coated vesicle	0.569112	23
(CC)GO:0030140 trans Golgi network transport vesicle	0.393852	4
(CC)GO:0030312 external encapsulating structure	0.901946	5
(CC)GO:0030529 ribonucleoprotein complex	0.0123555	151
(CC)GO:0030894 replisome	0.0991034	6
(CC)GO:0031012 extracellular matrix	0.145486	63
(CC)GO:0031090 organelle membrane	0.183582	82
(CC)GO:0031224 intrinsic to membrane	0.21519	643
(CC)GO:0031226 intrinsic to plasma membrane	0.0102974	49
(CC)GO:0031410 cytoplasmic vesicle	0.263181	29
(CC)GO:0042175 nuclear envelope endoplasmic reticulum network	0.0118471	11
(CC)GO:0042579 microbody	0.0779806	9
(CC)GO:0042598 vesicular fraction	0.156769	7
(CC)GO:0043226 organelle	0.0297178	1182
(CC)GO:0043227 membrane bound organelle	0.33706	945
(CC)GO:0043228 non membrane bound organelle	0.000348346	309
(CC)GO:0043229 intracellular organelle	0.0297178	1182
(CC)GO:0043231 intracellular membrane bound organelle	0.33706	945
(CC)GO:0043232 intracellular non membrane bound organelle	0.000348346	309
(CC)GO:0043234 protein complex	1.23311e-05	571
(CC)GO:0043235 receptor complex	0.0630782	5
(CC)GO:0045202 synapse	0.0859859	41
(CC)GO:0045211 postsynaptic membrane	0.174025	37
(CC)GO:0045298 tubulin	0.265746	12
(CC)GO:0046930 pore complex	0.114453	8
(CC)GO:0048475 coated membrane	0.0818513	15
(CC)GO:0048500 signal recognition particle	0.582453	5
(MF)GO:0000062 acyl CoA binding	0.721127	7
(MF)GO:0000166 nucleotide binding	1.75167e-07	816
(MF)GO:0000175 3 5 exoribonuclease activity	0.786542	4
(MF)GO:0000287 magnesium ion binding	0.864191	9
(MF)GO:0001584 rhodopsin like receptor activity	0.914982	166
(MF)GO:0001653 peptide receptor activity	0.592029	6
(MF)GO:0001727 lipid kinase activity	0.0469865	7
(MF)GO:0001871 pattern binding	0.619575	12
(MF)GO:0003674 molecular function	0.00049798	5836
(MF)GO:0003676 nucleic acid binding	0.0240643	1111
(MF)GO:0003677 DNA binding	0.53234	588
(MF)GO:0003678 DNA helicase activity	0.366978	6
(MF)GO:0003682 chromatin binding	0.756794	18
(MF)GO:0003684 damaged DNA binding	0.243021	11
(MF)GO:0003700 transcription factor activity	0.943883	317
(MF)GO:0003702 RNA polymerase II transcription factor activity	0.937485	7
(MF)GO:0003707 steroid hormone receptor activity	0.983721	159
(MF)GO:0003712 transcription cofactor activity	0.596076	9
(MF)GO:0003723 RNA binding	0.102833	99
(MF)GO:0003725 double stranded RNA binding	0.592035	8
(MF)GO:0003735 structural constituent of ribosome	0.0440041	124
(MF)GO:0003743 translation initiation factor activity	0.0635677	25
(MF)GO:0003746 translation elongation factor activity	0.116597	11
(MF)GO:0003774 motor activity	0.000422563	44
(MF)GO:0003777 microtubule motor activity	0.0112707	20
(MF)GO:0003779 actin binding	0.485683	28
(MF)GO:0003824 catalytic activity	0.000314271	2691
(MF)GO:0003887 DNA directed DNA polymerase activity	0.0867318	10
(MF)GO:0003899 DNA directed RNA polymerase activity	0.0628479	24
(MF)GO:0003909 DNA ligase activity	0.567979	5
(MF)GO:0003910 DNA ligase ATP activity	0.567979	5
(MF)GO:0003916 DNA topoisomerase activity	0.21081	5
(MF)GO:0003924 GTPase activity	0.10571	19
(MF)GO:0003954 NADH dehydrogenase activity	0.441982	8
(MF)GO:0003964 RNA directed DNA polymerase activity	0.825187	9
(MF)GO:0003993 acid phosphatase activity	0.000277237	18
(MF)GO:0003995 acyl CoA dehydrogenase activity	0.102552	13
(MF)GO:0003997 acyl CoA oxidase activity	0.00550727	5
(MF)GO:0004003 ATP dependent DNA helicase activity	0.22548	5
(MF)GO:0004022 alcohol dehydrogenase activity	0.954786	10
(MF)GO:0004024 alcohol dehydrogenase activity zinc dependent	0.954786	10
(MF)GO:0004040 amidase activity	0.809179	5
(MF)GO:0004089 carbonate dehydratase activity	0.556085	6
(MF)GO:0004129 cytochrome c oxidase activity	0.144254	4
(MF)GO:0004143 diacylglycerol kinase activity	0.869099	6
(MF)GO:0004175 endopeptidase activity	0.155257	207
(MF)GO:0004177 aminopeptidase activity	0.0159933	16
(MF)GO:0004179 membrane alanyl aminopeptidase activity	0.0493772	11
(MF)GO:0004180 carboxypeptidase activity	0.0561532	31
(MF)GO:0004181 metallocarboxypeptidase activity	0.434249	21
(MF)GO:0004182 carboxypeptidase A activity	0.434249	21
(MF)GO:0004185 serine carboxypeptidase activity	0.0140106	9
(MF)GO:0004190 aspartic type endopeptidase activity	0.565971	25
(MF)GO:0004194 pepsin A activity	0.442119	16
(MF)GO:0004197 cysteine type endopeptidase activity	0.226841	70
(MF)GO:0004198 calpain activity	0.860561	11
(MF)GO:0004221 ubiquitin thiolesterase activity	0.084918	22
(MF)GO:0004222 metalloendopeptidase activity	0.150525	64
(MF)GO:0004245 neprilysin activity	0.00212417	18
(MF)GO:0004252 serine type endopeptidase activity	0.883655	30
(MF)GO:0004289 subtilase activity	0.936602	14
(MF)GO:0004295 trypsin activity	0.742323	9
(MF)GO:0004356 glutamate ammonia ligase activity	0.223372	4
(MF)GO:0004383 guanylate cyclase activity	0.185136	13
(MF)GO:0004386 helicase activity	0.0119814	75
(MF)GO:0004428 inositol or phosphatidylinositol kinase activity	0.172514	13
(MF)GO:0004434 inositol or phosphatidylinositol phosphodiesterase activity	0.929648	6
(MF)GO:0004435 phosphoinositide phospholipase C activity	0.929648	6
(MF)GO:0004437 inositol or phosphatidylinositol phosphatase activity	0.125435	11
(MF)GO:0004448 isocitrate dehydrogenase activity	0.762156	5
(MF)GO:0004497 monooxygenase activity	0.999997	76
(MF)GO:0004500 dopamine beta monooxygenase activity	0.996937	9
(MF)GO:0004518 nuclease activity	0.0954224	69
(MF)GO:0004519 endonuclease activity	0.071885	24
(MF)GO:0004520 endodeoxyribonuclease activity	0.00597284	5
(MF)GO:0004521 endoribonuclease activity	0.298284	10
(MF)GO:0004527 exonuclease activity	0.186521	32
(MF)GO:0004532 exoribonuclease activity	0.786542	4
(MF)GO:0004536 deoxyribonuclease activity	0.00597284	5
(MF)GO:0004540 ribonuclease activity	0.371377	21
(MF)GO:0004553 hydrolase activity hydrolyzing O glycosyl compounds	0.712714	49
(MF)GO:0004555 alpha alpha trehalase activity	0.288429	4
(MF)GO:0004571 mannosyl oligosaccharide 1 2 alpha mannosidase activity	0.500398	5
(MF)GO:0004601 peroxidase activity	0.98986	19
(MF)GO:0004602 glutathione peroxidase activity	0.99868	6
(MF)GO:0004620 phospholipase activity	0.156092	20
(MF)GO:0004623 phospholipase A2 activity	0.0587408	12
(MF)GO:0004629 phospholipase C activity	0.826796	7
(MF)GO:0004659 prenyltransferase activity	0.230178	9
(MF)GO:0004672 protein kinase activity	0.000188302	308
(MF)GO:0004674 protein serine threonine kinase activity	0.00258304	180
(MF)GO:0004702 receptor signaling protein serine threonine kinase activity	0.72643	9
(MF)GO:0004707 MAP kinase activity	0.645069	5
(MF)GO:0004713 protein tyrosine kinase activity	0.00652119	111
(MF)GO:0004714 transmembrane receptor protein tyrosine kinase activity	0.36345	19
(MF)GO:0004721 phosphoprotein phosphatase activity	7.24463e-05	78
(MF)GO:0004722 protein serine threonine phosphatase activity	0.346882	4
(MF)GO:0004725 protein tyrosine phosphatase activity	1.67036e-07	56
(MF)GO:0004784 superoxide dismutase activity	0.996931	5
(MF)GO:0004806 triacylglycerol lipase activity	0.000412234	14
(MF)GO:0004812 tRNA ligase activity	0.208857	37
(MF)GO:0004840 ubiquitin conjugating enzyme activity	0.657929	21
(MF)GO:0004842 ubiquitin protein ligase activity	0.0845285	142
(MF)GO:0004843 ubiquitin specific protease activity	0.084918	22
(MF)GO:0004857 enzyme inhibitor activity	0.996287	59
(MF)GO:0004866 endopeptidase inhibitor activity	0.993705	54
(MF)GO:0004867 serine type endopeptidase inhibitor activity	0.967439	45
(MF)GO:0004869 cysteine protease inhibitor activity	0.958221	5
(MF)GO:0004871 signal transducer activity	0.995505	795
(MF)GO:0004872 receptor activity	0.981079	689
(MF)GO:0004879 ligand dependent nuclear receptor activity	0.989142	165
(MF)GO:0004888 transmembrane receptor activity	0.857082	499
(MF)GO:0004889 nicotinic acetylcholine activated cation selective channel activity	0.350881	11
(MF)GO:0004890 GABA A receptor activity	0.0435095	16
(MF)GO:0004926 non G protein coupled 7TM receptor activity	0.958483	24
(MF)GO:0004930 G protein coupled receptor activity	0.924729	368
(MF)GO:0004983 neuropeptide Y receptor activity	0.718315	5
(MF)GO:0005006 epidermal growth factor receptor activity	0.576624	17
(MF)GO:0005057 receptor signaling protein activity	0.729469	15
(MF)GO:0005083 small GTPase regulator activity	0.689377	20
(MF)GO:0005085 guanyl nucleotide exchange factor activity	0.86889	12
(MF)GO:0005102 receptor binding	0.947671	44
(MF)GO:0005179 hormone activity	0.979237	19
(MF)GO:0005198 structural molecule activity	0.182963	315
(MF)GO:0005200 structural constituent of cytoskeleton	0.315859	11
(MF)GO:0005215 transporter activity	0.0492186	712
(MF)GO:0005216 ion channel activity	0.0192093	156
(MF)GO:0005230 extracellular ligand gated ion channel activity	0.190924	46
(MF)GO:0005231 excitatory extracellular ligand gated ion channel activity	0.362552	14
(MF)GO:0005244 voltage gated ion channel activity	0.0483628	37
(MF)GO:0005247 voltage gated chloride channel activity	0.468119	5
(MF)GO:0005249 voltage gated potassium channel activity	0.144122	27
(MF)GO:0005253 anion channel activity	0.146104	9
(MF)GO:0005254 chloride channel activity	0.271479	7
(MF)GO:0005261 cation channel activity	0.0384131	113
(MF)GO:0005262 calcium channel activity	0.122531	5
(MF)GO:0005267 potassium channel activity	0.261022	68
(MF)GO:0005272 sodium channel activity	0.496819	13
(MF)GO:0005275 amine transporter activity	0.979355	30
(MF)GO:0005279 amino acid polyamine transporter activity	0.979355	30
(MF)GO:0005315 inorganic phosphate transporter activity	0.165986	4
(MF)GO:0005326 neurotransmitter transporter activity	0.177386	11
(MF)GO:0005328 neurotransmitter sodium symporter activity	0.177386	11
(MF)GO:0005337 nucleoside transporter activity	0.370932	6
(MF)GO:0005338 nucleotide sugar transporter activity	0.229775	5
(MF)GO:0005342 organic acid transporter activity	0.993585	34
(MF)GO:0005351 sugar porter activity	0.05602	22
(MF)GO:0005375 copper ion transporter activity	0.15575	6
(MF)GO:0005386 carrier activity	0.20608	205
(MF)GO:0005451 monovalent cation proton antiporter activity	0.813351	7
(MF)GO:0005488 binding	3.98715e-07	2821
(MF)GO:0005489 electron transporter activity	0.94348	83
(MF)GO:0005496 steroid binding	0.69867	7
(MF)GO:0005504 fatty acid binding	0.772168	8
(MF)GO:0005506 iron ion binding	0.871232	26
(MF)GO:0005507 copper ion binding	0.453097	13
(MF)GO:0005509 calcium ion binding	0.820211	147
(MF)GO:0005515 protein binding	0.0310848	373
(MF)GO:0005516 calmodulin binding	0.691931	4
(MF)GO:0005524 ATP binding	1.41499e-08	667
(MF)GO:0005525 GTP binding	0.39069	120
(MF)GO:0005529 sugar binding	3.40529e-07	125
(MF)GO:0005543 phospholipid binding	0.991872	4
(MF)GO:0005554 molecular function unknown	0.658303	202
(MF)GO:0008026 ATP dependent helicase activity	0.0305497	56
(MF)GO:0008047 enzyme activator activity	0.1644	6
(MF)GO:0008061 chitin binding	0.721581	11
(MF)GO:0008066 glutamate receptor activity	0.949967	6
(MF)GO:0008080 N acetyltransferase activity	0.0928723	13
(MF)GO:0008081 phosphoric diester hydrolase activity	0.454598	18
(MF)GO:0008083 growth factor activity	0.780354	6
(MF)GO:0008092 cytoskeletal protein binding	0.519506	40
(MF)GO:0008094 DNA dependent ATPase activity	0.0327474	14
(MF)GO:0008107 galactoside 2 alpha L fucosyltransferase activity	0.328141	7
(MF)GO:0008121 ubiquinol cytochrome c reductase activity	0.510297	4
(MF)GO:0008134 transcription factor binding	0.664167	10
(MF)GO:0008135 translation factor activity nucleic acid binding	0.0320502	38
(MF)GO:0008137 NADH dehydrogenase ubiquinone activity	0.441982	8
(MF)GO:0008138 protein tyrosine serine threonine phosphatase activity	0.84533	11
(MF)GO:0008158 hedgehog receptor activity	0.9862	22
(MF)GO:0008168 methyltransferase activity	0.948621	77
(MF)GO:0008170 N methyltransferase activity	0.417947	17
(MF)GO:0008171 O methyltransferase activity	0.89395	4
(MF)GO:0008173 RNA methyltransferase activity	0.802496	4
(MF)GO:0008188 neuropeptide receptor activity	0.718315	5
(MF)GO:0008194 UDP glycosyltransferase activity	0.799122	23
(MF)GO:0008233 peptidase activity	0.00250405	330
(MF)GO:0008234 cysteine type peptidase activity	0.0833945	84
(MF)GO:0008235 metalloexopeptidase activity	0.0755056	40
(MF)GO:0008236 serine type peptidase activity	0.0406512	59
(MF)GO:0008237 metallopeptidase activity	0.0151084	129
(MF)GO:0008238 exopeptidase activity	0.00194697	57
(MF)GO:0008248 pre mRNA splicing factor activity	0.0694899	16
(MF)GO:0008270 zinc ion binding	0.21643	437
(MF)GO:0008271 sulfate porter activity	0.971627	5
(MF)GO:0008276 protein methyltransferase activity	0.913964	4
(MF)GO:0008289 lipid binding	0.86544	34
(MF)GO:0008318 protein prenyltransferase activity	0.077991	7
(MF)GO:0008320 protein carrier activity	0.239217	11
(MF)GO:0008324 cation transporter activity	0.00696268	246
(MF)GO:0008375 acetylglucosaminyltransferase activity	0.407967	16
(MF)GO:0008378 galactosyltransferase activity	0.140218	8
(MF)GO:0008408 3 5 exonuclease activity	0.338363	17
(MF)GO:0008415 acyltransferase activity	0.0546423	43
(MF)GO:0008417 fucosyltransferase activity	0.323944	10
(MF)GO:0008440 inositol trisphosphate 3 kinase activity	0.941953	4
(MF)GO:0008452 RNA ligase activity	0.208857	37
(MF)GO:0008483 transaminase activity	0.08267	14
(MF)GO:0008509 anion transporter activity	0.880869	28
(MF)GO:0008528 peptide receptor activity G protein coupled	0.592029	6
(MF)GO:0008533 astacin activity	0.849822	16
(MF)GO:0008565 protein transporter activity	0.0105601	43
(MF)GO:0008603 cAMP dependent protein kinase regulator activity	0.542779	4
(MF)GO:0008639 small protein conjugating enzyme activity	0.657929	21
(MF)GO:0008757 S adenosylmethionine dependent methyltransferase activity	0.971897	51
(MF)GO:0008889 glycerophosphodiester phosphodiesterase activity	0.157617	5
(MF)GO:0009975 cyclase activity	0.158235	14
(MF)GO:0015002 heme copper terminal oxidase activity	0.144254	4
(MF)GO:0015036 disulfide oxidoreductase activity	0.842238	18
(MF)GO:0015075 ion transporter activity	0.012949	317
(MF)GO:0015077 monovalent inorganic cation transporter activity	0.0277438	64
(MF)GO:0015078 hydrogen ion transporter activity	0.052652	62
(MF)GO:0015081 sodium ion transporter activity	0.441982	8
(MF)GO:0015082 di tri valent inorganic cation transporter activity	0.218726	12
(MF)GO:0015103 inorganic anion transporter activity	0.918517	14
(MF)GO:0015114 phosphate transporter activity	0.165986	4
(MF)GO:0015116 sulfate transporter activity	0.971627	5
(MF)GO:0015144 carbohydrate transporter activity	0.0372568	23
(MF)GO:0015171 amino acid transporter activity	0.979355	30
(MF)GO:0015203 polyamine transporter activity	0.979355	30
(MF)GO:0015267 channel or pore class transporter activity	0.0192093	156
(MF)GO:0015268 alpha type channel activity	0.0192093	156
(MF)GO:0015276 ligand gated ion channel activity	0.236475	49
(MF)GO:0015290 electrochemical potential driven transporter activity	0.809476	102
(MF)GO:0015291 porter activity	0.809476	102
(MF)GO:0015293 symporter activity	0.526696	15
(MF)GO:0015294 solute cation symporter activity	0.526696	15
(MF)GO:0015297 antiporter activity	0.927743	18
(MF)GO:0015298 solute cation antiporter activity	0.827366	11
(MF)GO:0015299 solute hydrogen antiporter activity	0.827366	11
(MF)GO:0015300 solute solute antiporter activity	0.827366	11
(MF)GO:0015370 solute sodium symporter activity	0.526696	15
(MF)GO:0015385 sodium hydrogen antiporter activity	0.813351	7
(MF)GO:0015399 primary active transporter activity	0.00696302	82
(MF)GO:0015405 P P bond hydrolysis driven transporter activity	0.00569585	63
(MF)GO:0015450 protein translocase activity	0.0696571	5
(MF)GO:0015464 acetylcholine receptor activity	0.755073	5
(MF)GO:0015491 cation cation antiporter activity	0.740956	10
(MF)GO:0015662 ATPase activity coupled to transmembrane movement of ions phosphorylative mechanism	0.385642	23
(MF)GO:0015923 mannosidase activity	0.637723	8
(MF)GO:0015924 mannosyl oligosaccharide mannosidase activity	0.500398	5
(MF)GO:0015927 trehalase activity	0.288429	4
(MF)GO:0015932 nucleobase nucleoside nucleotide and nucleic acid transporter activity	0.370932	6
(MF)GO:0016209 antioxidant activity	0.973612	20
(MF)GO:0016211 ammonia ligase activity	0.14017	5
(MF)GO:0016284 alanine aminopeptidase activity	0.0493772	11
(MF)GO:0016289 CoA hydrolase activity	0.842939	6
(MF)GO:0016298 lipase activity	0.0845721	46
(MF)GO:0016301 kinase activity	0.00329276	376
(MF)GO:0016303 phosphatidylinositol 3 kinase activity	0.0335909	4
(MF)GO:0016407 acetyltransferase activity	0.172347	16
(MF)GO:0016410 N acyltransferase activity	0.101304	14
(MF)GO:0016462 pyrophosphatase activity	1.10863e-05	254
(MF)GO:0016491 oxidoreductase activity	0.999838	400
(MF)GO:0016564 transcriptional repressor activity	0.289573	6
(MF)GO:0016614 oxidoreductase activity acting on CH OH group of donors	0.988812	35
(MF)GO:0016616 oxidoreductase activity acting on the CH OH group of donors NAD or NADP as acceptor	0.981522	32
(MF)GO:0016627 oxidoreductase activity acting on the CH CH group of donors	0.0577619	25
(MF)GO:0016634 oxidoreductase activity acting on the CH CH group of donors oxygen as acceptor	0.00134366	7
(MF)GO:0016645 oxidoreductase activity acting on the CH NH group of donors	0.497643	7
(MF)GO:0016646 oxidoreductase activity acting on the CH NH group of donors NAD or NADP as acceptor	0.353863	5
(MF)GO:0016651 oxidoreductase activity acting on NADH or NADPH	0.61041	19
(MF)GO:0016655 oxidoreductase activity acting on NADH or NADPH quinone or similar compound as acceptor	0.441982	8
(MF)GO:0016675 oxidoreductase activity acting on heme group of donors	0.144254	4
(MF)GO:0016676 oxidoreductase activity acting on heme group of donors oxygen as acceptor	0.144254	4
(MF)GO:0016679 oxidoreductase activity acting on diphenols and related substances as donors	0.510297	4
(MF)GO:0016681 oxidoreductase activity acting on diphenols and related substances as donors cytochrome as acceptor	0.510297	4
(MF)GO:0016684 oxidoreductase activity acting on peroxide as acceptor	0.98986	19
(MF)GO:0016701 oxidoreductase activity acting on single donors with incorporation of molecular oxygen	0.0119397	9
(MF)GO:0016702 oxidoreductase activity acting on single donors with incorporation of molecular oxygen incorporation of two atoms of oxygen	0.0119397	9
(MF)GO:0016705 oxidoreductase activity acting on paired donors with incorporation or reduction of molecular oxygen	0.987507	30
(MF)GO:0016706 oxidoreductase activity acting on paired donors with incorporation or reduction of molecular oxygen 2 oxoglutarate as one donor and incorporation of one atom each of oxygen into both donors	0.107059	7
(MF)GO:0016709 oxidoreductase activity acting on paired donors with incorporation or reduction of molecular oxygen NAD or NADH as one donor and incorporation of one atom of oxygen	0.708897	4
(MF)GO:0016715 oxidoreductase activity acting on paired donors with incorporation or reduction of molecular oxygen reduced ascorbate as one donor and incorporation of one atom of oxygen	0.99916	11
(MF)GO:0016721 oxidoreductase activity acting on superoxide radicals as acceptor	0.996931	5
(MF)GO:0016740 transferase activity	0.00130628	795
(MF)GO:0016741 transferase activity transferring one carbon groups	0.962772	78
(MF)GO:0016746 transferase activity transferring acyl groups	0.000527158	83
(MF)GO:0016747 transferase activity transferring groups other than amino acyl groups	7.26012e-05	74
(MF)GO:0016755 transferase activity transferring amino acyl groups	0.593425	4
(MF)GO:0016757 transferase activity transferring glycosyl groups	0.533605	124
(MF)GO:0016758 transferase activity transferring hexosyl groups	0.445614	107
(MF)GO:0016763 transferase activity transferring pentosyl groups	0.762825	12
(MF)GO:0016765 transferase activity transferring alkyl or aryl other than methyl groups	0.343734	19
(MF)GO:0016769 transferase activity transferring nitrogenous groups	0.0928353	22
(MF)GO:0016772 transferase activity transferring phosphorus containing groups	0.00190824	450
(MF)GO:0016773 phosphotransferase activity alcohol group as acceptor	0.00164304	352
(MF)GO:0016776 phosphotransferase activity phosphate group as acceptor	0.209159	9
(MF)GO:0016779 nucleotidyltransferase activity	0.125982	64
(MF)GO:0016782 transferase activity transferring sulfur containing groups	0.700798	7
(MF)GO:0016787 hydrolase activity	5.72009e-08	1020
(MF)GO:0016788 hydrolase activity acting on ester bonds	1.86394e-06	288
(MF)GO:0016789 carboxylic ester hydrolase activity	0.200228	59
(MF)GO:0016790 thiolester hydrolase activity	0.191593	30
(MF)GO:0016791 phosphoric monoester hydrolase activity	4.9512e-07	107
(MF)GO:0016796 exonuclease activity active with either ribo or deoxyribonucleic acids and producing 5 phosphomonoesters	0.786542	4
(MF)GO:0016798 hydrolase activity acting on glycosyl bonds	0.774985	51
(MF)GO:0016810 hydrolase activity acting on carbon nitrogen but not peptide bonds	0.466366	38
(MF)GO:0016811 hydrolase activity acting on carbon nitrogen but not peptide bonds in linear amides	0.127991	22
(MF)GO:0016814 hydrolase activity acting on carbon nitrogen but not peptide bonds in cyclic amidines	0.703609	6
(MF)GO:0016817 hydrolase activity acting on acid anhydrides	7.55295e-06	257
(MF)GO:0016818 hydrolase activity acting on acid anhydrides in phosphorus containing anhydrides	1.10863e-05	254
(MF)GO:0016820 hydrolase activity acting on acid anhydrides catalyzing transmembrane movement of substances	0.00197482	93
(MF)GO:0016829 lyase activity	0.628072	76
(MF)GO:0016830 carbon carbon lyase activity	0.618773	24
(MF)GO:0016831 carboxy lyase activity	0.253767	17
(MF)GO:0016835 carbon oxygen lyase activity	0.556037	22
(MF)GO:0016836 hydro lyase activity	0.421679	17
(MF)GO:0016840 carbon nitrogen lyase activity	0.478899	5
(MF)GO:0016846 carbon sulfur lyase activity	0.760733	7
(MF)GO:0016847 1 aminocyclopropane 1 carboxylate synthase activity	0.836746	4
(MF)GO:0016849 phosphorus oxygen lyase activity	0.185136	13
(MF)GO:0016853 isomerase activity	0.472399	40
(MF)GO:0016854 racemase and epimerase activity	0.856099	5
(MF)GO:0016860 intramolecular oxidoreductase activity	0.771214	8
(MF)GO:0016861 intramolecular oxidoreductase activity interconverting aldoses and ketoses	0.859926	6
(MF)GO:0016866 intramolecular transferase activity	0.348016	6
(MF)GO:0016868 intramolecular transferase activity phosphotransferases	0.160551	4
(MF)GO:0016874 ligase activity	0.282921	220
(MF)GO:0016875 ligase activity forming carbon oxygen bonds	0.208857	37
(MF)GO:0016876 ligase activity forming aminoacyl tRNA and related compounds	0.208857	37
(MF)GO:0016879 ligase activity forming carbon nitrogen bonds	0.364949	172
(MF)GO:0016880 acid ammonia or amide ligase activity	0.14017	5
(MF)GO:0016881 acid amino acid ligase activity	0.148886	150
(MF)GO:0016884 carbon nitrogen ligase activity with glutamine as amido N donor	0.993666	5
(MF)GO:0016886 ligase activity forming phosphoric ester bonds	0.176901	44
(MF)GO:0016887 ATPase activity	0.000131299	184
(MF)GO:0016891 endoribonuclease activity producing 5 phosphomonoesters	0.249733	7
(MF)GO:0016893 endonuclease activity active with either ribo or deoxyribonucleic acids and producing 5 phosphomonoesters	0.128368	9
(MF)GO:0016894 endonuclease activity active with either ribo or deoxyribonucleic acids and producing 3 phosphomonoesters	0.207698	4
(MF)GO:0016896 exoribonuclease activity producing 5 phosphomonoesters	0.786542	4
(MF)GO:0016903 oxidoreductase activity acting on the aldehyde or oxo group of donors	0.066664	6
(MF)GO:0016917 GABA receptor activity	0.0435095	16
(MF)GO:0017076 purine nucleotide binding	2.21923e-07	798
(MF)GO:0017111 nucleoside triphosphatase activity	8.523e-06	246
(MF)GO:0019001 guanyl nucleotide binding	0.39069	120
(MF)GO:0019199 transmembrane receptor protein kinase activity	0.452327	23
(MF)GO:0019200 carbohydrate kinase activity	0.48233	8
(MF)GO:0019201 nucleotide kinase activity	0.125521	5
(MF)GO:0019205 nucleobase nucleoside nucleotide kinase activity	0.636307	12
(MF)GO:0019206 nucleoside kinase activity	0.691489	4
(MF)GO:0019207 kinase regulator activity	0.30428	10
(MF)GO:0019208 phosphatase regulator activity	0.987006	5
(MF)GO:0019239 deaminase activity	0.374295	6
(MF)GO:0019829 cation transporting ATPase activity	0.0312783	39
(MF)GO:0019842 vitamin binding	0.0442624	11
(MF)GO:0019887 protein kinase regulator activity	0.30428	10
(MF)GO:0019888 protein phosphatase regulator activity	0.987006	5
(MF)GO:0019899 enzyme binding	0.715189	5
(MF)GO:0030170 pyridoxal phosphate binding	0.0241412	5
(MF)GO:0030234 enzyme regulator activity	0.993467	97
(MF)GO:0030246 carbohydrate binding	2.57755e-06	140
(MF)GO:0030247 polysaccharide binding	0.619575	12
(MF)GO:0030414 protease inhibitor activity	0.993705	54
(MF)GO:0030528 transcription regulator activity	0.907406	356
(MF)GO:0030554 adenyl nucleotide binding	4.4108e-08	677
(MF)GO:0030594 neurotransmitter receptor activity	0.0953417	42
(MF)GO:0030695 GTPase regulator activity	0.622134	22
(MF)GO:0031072 heat shock protein binding	0.0124031	30
(MF)GO:0031127 alpha 1 2 fucosyltransferase activity	0.328141	7
(MF)GO:0035004 phosphoinositide 3 kinase activity	0.0335909	4
(MF)GO:0035251 UDP glucosyltransferase activity	0.948757	4
(MF)GO:0042165 neurotransmitter binding	0.134995	43
(MF)GO:0042166 acetylcholine binding	0.755073	5
(MF)GO:0042277 peptide binding	0.592029	6
(MF)GO:0042302 structural constituent of cuticle	1	70
(MF)GO:0042329 structural constituent of cuticle sensu Nematoda	0.958411	4
(MF)GO:0042578 phosphoric ester hydrolase activity	6.03721e-07	127
(MF)GO:0042623 ATPase activity coupled	0.000116626	156
(MF)GO:0042625 ATPase activity coupled to transmembrane movement of ions	0.022473	57
(MF)GO:0042626 ATPase activity coupled to transmembrane movement of substances	0.0030216	90
(MF)GO:0042923 neuropeptide binding	0.718315	5
(MF)GO:0043167 ion binding	0.657367	651
(MF)GO:0043169 cation binding	0.51015	618
(MF)GO:0043176 amine binding	0.961751	8
(MF)GO:0043492 ATPase activity coupled to movement of substances	0.0030216	90
(MF)GO:0045182 translation regulator activity	0.0245002	40
(MF)GO:0045735 nutrient reservoir activity	0.952044	11
(MF)GO:0046527 glucosyltransferase activity	0.948757	4
(MF)GO:0046872 metal ion binding	0.657367	651
(MF)GO:0046873 metal ion transporter activity	0.541909	33
(MF)GO:0046914 transition metal ion binding	0.264356	476
(MF)GO:0046915 transition metal ion transporter activity	0.0501662	8
(MF)GO:0046933 hydrogen transporting ATP synthase activity rotational mechanism	0.0105717	35
(MF)GO:0046943 carboxylic acid transporter activity	0.993585	34
(MF)GO:0046961 hydrogen transporting ATPase activity rotational mechanism	0.0105717	35
(MF)GO:0046983 protein dimerization activity	0.645561	9
(MF)GO:0048037 cofactor binding	0.234232	31
(MF)GO:0050136 NADH dehydrogenase quinone activity	0.441982	8
(MF)GO:0050660 FAD binding	0.861512	8
(MF)GO:0050662 coenzyme binding	0.939437	20
(MF)GO:0051082 unfolded protein binding	0.0130518	42
(MF)GO:0051119 sugar transporter activity	0.05602	22
(MF)GO:0051213 dioxygenase activity	0.0119397	9
IPR000008 C2	0.699698	34
IPR000010 Proteinase inhibitor I25 cystatin	0.958221	5
IPR000014 PAS	0.787839	4
IPR000033 Low density lipoprotein receptor YWTD repeat	0.715146	5
IPR000047 Helix turn helix motif lambda like repressor	0.100646	6
IPR000048 IQ calmodulin binding region	0.0216461	20
IPR000051 SAM and some other nucleotide binding motif	0.974038	42
IPR000073 Alpha beta hydrolase fold	0.975779	8
IPR000086 NUDIX hydrolase	0.501744	9
IPR000089 Biotin lipoyl attachment	0.962233	5
IPR000095 PAK box P21 Rho binding	0.0404664	5
IPR000103 Pyridine nucleotide disulphide oxidoreductase class II	0.321647	4
IPR000108 Neutrophil cytosol factor 2	0.709058	5
IPR000120 Amidase	0.809179	5
IPR000152 Aspartic acid and asparagine hydroxylation site	0.406844	25
IPR000159 RA	0.87104	11
IPR000164 Histone H3	0.0248485	4
IPR000168 Nematode 7TM chemoreceptor probably olfactory	0.636416	190
IPR000169 Peptidase cysteine peptidase active site	0.487393	37
IPR000175 Sodium	0.177386	11
IPR000182 GCN5 related N acetyltransferase	0.127981	12
IPR000194 H transporting two sector ATPase alpha beta subunit central region	0.165612	10
IPR000195 RabGAP TBC	0.367026	12
IPR000197 Zinc finger TAZ type	0.257104	4
IPR000198 RhoGAP	0.362363	12
IPR000203 GPS	0.786839	5
IPR000205 NAD binding site	0.614745	21
IPR000209 Peptidase S8 and S53 subtilisin kexin sedolisin	0.936602	14
IPR000210 BTB POZ	0.122422	84
IPR000215 Proteinase inhibitor I4 serpin	0.926787	22
IPR000217 Tubulin	0.302589	13
IPR000219 DH	0.53626	16
IPR000222 Protein phosphatase 2C	0.346882	4
IPR000223 Peptidase S26A signal peptidase I	0.47373	5
IPR000225 Armadillo	0.218976	5
IPR000242 Tyrosine specific protein phosphatase	1.11544e-06	51
IPR000243 Peptidase T1A proteasome beta subunit	0.159296	4
IPR000253 Forkhead associated	0.924493	9
IPR000276 Rhodopsin like GPCR superfamily	0.924035	165
IPR000286 Histone deacetylase superfamily	0.349955	6
IPR000299 Band 4 1	0.359674	13
IPR000300 Inositol polyphosphate related phosphatase	0.0739048	4
IPR000301 CD9 CD37 CD63 antigen	0.343703	15
IPR000306 Zinc finger FYVE type	0.780953	15
IPR000315 Zinc finger B box	0.1588	13
IPR000322 Glycoside hydrolase family 31	0.165222	4
IPR000324 Vitamin D receptor	0.985739	64
IPR000330 SNF2 related	0.167033	22
IPR000340 Dual specificity protein phosphatase	0.859171	10
IPR000342 Regulator of G protein signalling	0.665956	16
IPR000344 Nematode chemoreceptor Sra	0.537249	11
IPR000348 emp24 gp25L p24	0.239217	11
IPR000357 HEAT	0.0222434	35
IPR000372 Cysteine rich flanking region N terminal	0.774371	4
IPR000379 Esterase lipase thioesterase	0.530287	101
IPR000387 Tyrosine specific protein phosphatase and dual specificity protein phosphatase	0.00186005	62
IPR000403 Phosphatidylinositol 3 and 4 kinase catalytic	0.0232631	9
IPR000408 Regulator of chromosome condensation RCC1	0.307634	13
IPR000418 Ets	0.390367	4
IPR000425 Major intrinsic protein	0.0195216	7
IPR000426 Proteasome alpha subunit	0.0535036	6
IPR000433 Zinc finger ZZ type	0.761832	9
IPR000436 Sushi SCR CCP	0.928541	7
IPR000449 Ubiquitin associated	0.227354	15
IPR000462 CDP alcohol phosphatidyltransferase	0.123811	4
IPR000463 Cytosolic fatty acid binding	0.0770026	11
IPR000467 D111 G patch	0.86791	12
IPR000477 RNA directed DNA polymerase Reverse transcriptase	0.863961	8
IPR000483 Cysteine rich flanking region C terminal	0.668551	6
IPR000494 Epidermal growth factor receptor EGFR L domain	0.576624	17
IPR000504 RNA binding region RNP 1 RNA recognition motif	0.117791	87
IPR000533 Tropomyosin	0.731291	4
IPR000535 Major sperm protein	0.000191392	41
IPR000536 Nuclear hormone receptor ligand binding	0.983721	159
IPR000542 Acyltransferase ChoActase COT CPT	0.0165459	6
IPR000555 Mov34 MPN PAD 1	0.6192	7
IPR000557 Calponin repeat	0.380833	6
IPR000560 Histidine acid phosphatase	0.000277237	18
IPR000566 Lipocalin related protein and Bos Can Equ allergen	0.379367	5
IPR000569 HECT	0.0185613	8
IPR000571 Zinc finger CCCH type	0.00443098	26
IPR000577 Carbohydrate kinase FGGY	0.0954328	5
IPR000582 Acyl coA binding protein ACBP	0.721127	7
IPR000583 Glutamine amidotransferase class II	0.269384	6
IPR000585 Hemopexin	0.831243	7
IPR000591 Pleckstrin G protein interacting region	0.628077	6
IPR000594 UBA THIF type NAD FAD binding fold	0.437622	6
IPR000595 Cyclic nucleotide binding	0.50235	11
IPR000608 Ubiquitin conjugating enzyme E2	0.657929	21
IPR000609 Integral membrane protein Srg nematode type	0.299129	14
IPR000611 Neuropeptide Y receptor	0.718315	5
IPR000612 Protein of unknown function UPF0057	0.987431	7
IPR000615 Bestrophin	0.992087	19
IPR000626 Ubiquitin	0.227172	26
IPR000629 ATP dependent helicase DEAD box	0.00723623	19
IPR000637 HMG I and HMG Y DNA binding	0.941198	14
IPR000644 CBS	0.798705	11
IPR000651 Guanine nucleotide exchange factor for Ras like GTPases N terminal	0.387623	6
IPR000668 Peptidase C1A papain	0.431861	18
IPR000679 Zinc finger GATA type	0.763707	8
IPR000716 Thyroglobulin type 1	0.226048	4
IPR000717 Proteasome component region PCI	0.638203	14
IPR000718 Peptidase M13 neprilysin	0.00212417	18
IPR000719 Protein kinase	0.000174023	279
IPR000727 Target SNARE coiled coil region	0.846504	12
IPR000731 Sterol sensing 5TM box	0.987054	24
IPR000742 EGF like subtype 2	0.445532	72
IPR000759 Adrenodoxin reductase	0.567805	6
IPR000772 Ricin B lectin	0.105742	7
IPR000793 H transporting two sector ATPase alpha beta subunit C terminal	0.102329	4
IPR000794 Beta ketoacyl synthase	0.0573381	4
IPR000795 Protein synthesis factor GTP binding	0.110525	12
IPR000798 Ezrin radixin moesin ERM	0.390635	4
IPR000832 GPCR family 2 secretin like	0.780892	6
IPR000834 Peptidase M14 carboxypeptidase A	0.434249	21
IPR000836 Phosphoribosyltransferase	0.379618	6
IPR000850 Adenylate kinase	0.0873689	4
IPR000859 CUB	4.22463e-07	66
IPR000862 Replication factor C conserved region	0.226132	4
IPR000873 AMP dependent synthetase and ligase	0.372088	25
IPR000884 Thrombospondin type I	0.720206	19
IPR000886 Endoplasmic reticulum targeting sequence	0.551126	26
IPR000889 Glutathione peroxidase	0.99868	6
IPR000904 SEC7 like	0.205071	4
IPR000909 Phosphatidylinositol specific phospholipase C X region	0.887686	6
IPR000910 HMG1 2 high mobility group box	0.872539	10
IPR000938 CAP Gly	0.640154	4
IPR000953 Chromo	0.521931	15
IPR000960 Flavin containing monooxygenase FMO	0.403135	5
IPR000961 Protein kinase C terminal	0.465721	19
IPR000971 Globin	0.864789	6
IPR000977 ATP dependent DNA ligase	0.567979	5
IPR000980 SH2 motif	0.000233818	42
IPR000990 Innexin	0.47862	19
IPR000994 Peptidase M24	0.516127	5
IPR001005 Myb DNA binding	0.265317	24
IPR001012 UBX	0.341898	4
IPR001019 Guanine nucleotide binding protein G protein alpha subunit	0.9121	12
IPR001023 Heat shock protein Hsp70	0.0552987	13
IPR001040 Eukaryotic translation initiation factor 4E eIF 4E	0.463424	4
IPR001041 Ferredoxin	0.00567979	6
IPR001054 Adenylyl cyclase class 3 4 guanylyl cyclase	0.120808	12
IPR001060 Cdc15 Fes CIP4	0.787718	4
IPR001079 Galectin galactose binding lectin	0.478944	13
IPR001087 Lipolytic enzyme G D S L	0.00369798	5
IPR001092 Basic helix loop helix dimerisation region bHLH	0.998321	22
IPR001100 Pyridine nucleotide disulphide oxidoreductase class I	0.75451	10
IPR001104 3 oxo 5 alpha steroid 4 dehydrogenase C terminal	0.352928	4
IPR001107 Band 7 protein	0.739975	9
IPR001124 Lipid binding serum glycoprotein	0.838573	6
IPR001125 Recoverin	0.784556	7
IPR001128 Cytochrome P450	0.999721	55
IPR001132 Dwarfin protein	0.732853	4
IPR001140 ABC transporter transmembrane region	0.0944615	28
IPR001148 Carbonic anhydrase eukaryotic	0.446242	5
IPR001155 NADH	0.108404	5
IPR001159 Double stranded RNA binding	0.592035	8
IPR001163 Like Sm ribonucleoprotein core	0.0721923	14
IPR001164 Arf GTPase activating protein	0.0795534	4
IPR001173 Glycosyl transferase family 2	0.447749	12
IPR001176 1 aminocyclopropane 1 carboxylate synthase	0.836746	4
IPR001179 Peptidylprolyl isomerase FKBP type	0.736528	6
IPR001192 Phosphoinositide specific phospholipase C PLC	0.966366	5
IPR001199 Cytochrome b5	0.980613	9
IPR001201 PAP 25A core	0.0545909	10
IPR001202 WW Rsp5 WWP	0.101072	12
IPR001204 Phosphate transporter	0.165986	4
IPR001206 Diacylglycerol kinase catalytic region	0.869099	6
IPR001208 MCM	0.0741621	5
IPR001209 Ribosomal protein S14	0.0482371	5
IPR001211 Phospholipase A2	0.0587408	12
IPR001214 Nuclear protein SET	0.435135	22
IPR001220 Legume lectin beta domain	0.165168	7
IPR001223 Glycoside hydrolase family 18	0.991495	18
IPR001232 SKP1 component	0.973898	16
IPR001245 Tyrosine protein kinase	0.00251619	85
IPR001247 3 exoribonuclease	0.786542	4
IPR001251 Cellular retinaldehyde binding triple function C terminal	0.438776	14
IPR001254 Peptidase S1 and S6 chymotrypsin Hap	0.742323	9
IPR001258 NHL repeat	0.418086	6
IPR001275 DM DNA binding	0.832818	5
IPR001279 Beta lactamase like	0.561737	9
IPR001283 Allergen V5 Tpx 1 related	0.991507	18
IPR001300 Peptidase C2 calpain	0.860561	11
IPR001304 C type lectin	3.39745e-08	108
IPR001313 Pumilio Puf RNA binding	0.246395	7
IPR001327 FAD dependent pyridine nucleotide disulphide oxidoreductase	0.774711	16
IPR001345 Phosphoglycerate bisphosphoglycerate mutase	0.340874	4
IPR001353 20S proteasome A and B subunits	0.0225706	12
IPR001356 Homeobox	0.41845	54
IPR001357 BRCT	0.00441324	20
IPR001368 TNFR CD27 30 40 95 cysteine rich region	0.462205	4
IPR001373 Cullin	0.198278	6
IPR001382 Glycoside hydrolase family 47	0.500398	5
IPR001388 Synaptobrevin	0.353498	4
IPR001394 Peptidase C19 ubiquitin carboxyl terminal hydrolase 2	0.0470181	19
IPR001395 Aldo keto reductase	0.420958	12
IPR001410 DEAD DEAH box helicase	0.0662726	46
IPR001412 Aminoacyl tRNA synthetase class I	0.483444	17
IPR001431 Peptidase M16 zinc binding site	0.55208	5
IPR001436 Alpha crystallin	0.969903	12
IPR001440 TPR repeat	0.129587	38
IPR001450 4Fe 4S ferredoxin iron sulfur binding	0.497682	6
IPR001452 SH3	0.178249	47
IPR001461 Peptidase A1 pepsin	0.442119	16
IPR001466 Beta lactamase	0.770973	6
IPR001478 PDZ DHR GLGF	0.097865	49
IPR001487 Bromodomain	0.875119	13
IPR001494 Importin beta N terminal	0.191512	4
IPR001506 Peptidase M12A astacin	0.849822	16
IPR001507 Endoglin CD105 antigen	0.49368	21
IPR001534 Transthyretin like	0.999175	38
IPR001563 Peptidase S10 serine carboxypeptidase	0.0140106	9
IPR001589 Actin binding actinin type	0.426109	7
IPR001590 Peptidase M12B ADAM reprolysin	0.615037	6
IPR001594 Zinc finger DHHC type	0.69681	11
IPR001601 Generic methyltransferase	0.735608	8
IPR001609 Myosin head motor region	0.00306049	15
IPR001611 Leucine rich repeat	0.420524	59
IPR001619 Sec1 like protein	0.828852	4
IPR001622 K channel pore region	0.503904	47
IPR001623 Heat shock protein DnaJ N terminal	0.0124031	30
IPR001628 Nuclear hormone receptor DNA binding	0.991335	164
IPR001650 Helicase C terminal	0.0124229	68
IPR001660 Sterile alpha motif SAM	0.605188	11
IPR001661 Glycoside hydrolase family 37	0.288429	4
IPR001664 Intermediate filament protein	0.0237686	8
IPR001680 WD 40 repeat	0.129057	124
IPR001682 Ca2 Na channel pore region	0.0830968	6
IPR001683 Phox like	0.650903	10
IPR001699 Transcription factor T box	0.447997	10
IPR001711 Phosphatidylinositol specific phospholipase C Y domain	0.929648	6
IPR001715 Calponin like actin binding	0.52011	23
IPR001723 Steroid hormone receptor	0.994434	34
IPR001736 Phospholipase D Transphosphatidylase	0.317396	6
IPR001752 Kinesin motor region	0.0406303	15
IPR001753 Enoyl CoA hydratase isomerase	0.848591	11
IPR001757 ATPase E1 E2 type	0.18885	18
IPR001762 Disintegrin	0.508405	4
IPR001763 Rhodanese like	0.0931607	12
IPR001766 Fork head transcription factor	0.670735	13
IPR001770 G protein gamma subunit	0.762895	4
IPR001774 Delta Serrate lag 2 DSL protein	0.884052	4
IPR001781 LIM zinc binding	0.66625	23
IPR001791 Laminin G	0.189656	12
IPR001804 Isocitrate isopropylmalate dehydrogenase	0.762156	5
IPR001806 Ras GTPase	0.622042	55
IPR001807 Cl channel voltage gated	0.468119	5
IPR001810 Cyclin like F box	0.7587	206
IPR001818 Peptidase M10A and M12B matrixin and adamalysin	0.815038	4
IPR001828 Extracellular ligand binding receptor	0.584316	8
IPR001839 Transforming growth factor beta	0.655382	4
IPR001841 Zinc finger RING type	0.136882	126
IPR001844 Chaperonin Cpn60	0.141121	8
IPR001849 Pleckstrin like	0.951976	60
IPR001865 Ribosomal protein S2	0.438133	10
IPR001873 Na channel amiloride sensitive	0.399748	12
IPR001876 Zinc finger RanBP2 type	0.14998	7
IPR001878 Zinc finger CCHC type	0.0162471	21
IPR001879 Hormone receptor extracellular	0.978794	4
IPR001881 EGF like calcium binding	0.604389	23
IPR001895 Guanine nucleotide dissociation stimulator CDC25	0.604692	7
IPR001902 Sulphate anion transporter	0.971627	5
IPR001917 Aminotransferase class II	0.222084	5
IPR001926 Pyridoxal 5 phosphate dependent enzyme beta subunit	0.453376	9
IPR001930 Peptidase M1 membrane alanine aminopeptidase	0.0493772	11
IPR001932 Protein phosphatase 2C like	0.754469	7
IPR001965 Zinc finger PHD type	0.949535	29
IPR001969 Peptidase aspartic active site	0.661365	17
IPR001972 Stomatin	0.780741	7
IPR001978 Troponin	0.235649	5
IPR001993 Mitochondrial substrate carrier	0.953475	29
IPR002007 Animal haem peroxidase	0.73443	5
IPR002016 Haem peroxidase plant fungal bacterial	0.651262	4
IPR002017 Spectrin repeat	0.834578	14
IPR002018 Carboxylesterase type B	0.898008	32
IPR002035 von Willebrand factor type A	0.00706448	41
IPR002048 Calcium binding EF hand	0.900197	83
IPR002049 Laminin type EGF like	0.13442	11
IPR002052 N 6 Adenine specific DNA methylase	0.463264	13
IPR002058 PAP 25A associated	0.00435448	6
IPR002059 Cold shock protein DNA binding	0.192083	4
IPR002067 Mitochondrial carrier protein	0.906727	16
IPR002068 Heat shock protein Hsp20	0.988004	13
IPR002076 GNS1 SUR4 membrane protein	0.507361	8
IPR002078 Sigma 54 factor interaction region	0.917972	8
IPR002083 MATH	0.491827	49
IPR002085 Alcohol dehydrogenase superfamily zinc containing	0.954786	10
IPR002086 Aldehyde dehydrogenase	0.98943	20
IPR002088 Protein prenyltransferase alpha subunit	0.077991	7
IPR002110 Ankyrin	0.740908	74
IPR002111 Cation not K channel TM region	0.0054961	15
IPR002113 Adenine nucleotide translocator 1	0.992233	15
IPR002114 HPr serine phosphorylation site	0.115676	6
IPR002123 Phospholipid glycerol acyltransferase	0.394623	15
IPR002125 CMP dCMP deaminase zinc binding	0.188267	7
IPR002126 Cadherin	0.232771	6
IPR002129 Pyridoxal dependent decarboxylase	0.0167516	8
IPR002130 Peptidyl prolyl cis trans isomerase cyclophilin type	0.178679	17
IPR002149 A latrotoxin receptor interaction	0.738149	4
IPR002155 Thiolase	0.479464	6
IPR002159 CD36 antigen	0.286848	5
IPR002172 Low density lipoprotein receptor class A	0.319331	18
IPR002173 Carbohydrate kinase PfkB	0.0859968	4
IPR002184 Integral membrane protein Srb nematode type	0.529851	9
IPR002194 Chaperonin TCP 1	0.0848689	7
IPR002198 Short chain dehydrogenase reductase SDR	0.997881	64
IPR002213 UDP glucuronosyl UDP glucosyltransferase	0.404922	49
IPR002219 Protein kinase C phorbol ester diacylglycerol binding	0.94078	24
IPR002223 Proteinase inhibitor I2 Kunitz metazoa	0.957929	20
IPR002259 Delayed early response protein equilibrative nucleoside transporter	0.370932	6
IPR002290 Serine threonine protein kinase	0.38059	110
IPR002293 Amino acid polyamine transporter I	0.921939	16
IPR002300 Aminoacyl tRNA synthetase class Ia	0.317802	6
IPR002314 tRNA synthetase class II G H P and S	0.0271763	6
IPR002328 Alcohol dehydrogenase zinc containing	0.824527	4
IPR002341 HSF ETS DNA binding	0.329721	5
IPR002345 Lipocalin	0.548342	8
IPR002347 Glucose ribitol dehydrogenase	0.99988	52
IPR002394 Nicotinic acetylcholine receptor	0.350881	11
IPR002400 Growth factor cystine knot	0.724203	4
IPR002401 E class P450 group I	0.999834	52
IPR002413 Ves allergen	0.884535	10
IPR002422 Amino acid polyamine transporter II	0.868601	13
IPR002423 Chaperonin Cpn60 TCP 1	0.141121	8
IPR002452 Alpha tubulin	0.40921	6
IPR002453 Beta tubulin	0.0858874	10
IPR002464 ATP dependent helicase DEAH box	0.168033	14
IPR002485 Protein of unknown function DUF13	0.877848	5
IPR002486 Nematode cuticle collagen N terminal	1	69
IPR002495 Glycosyl transferase family 8	0.958893	4
IPR002516 Glycosyl transferase family 11	0.328141	7
IPR002524 Cation efflux protein	0.0210056	8
IPR002542 Protein of unknown function DUF19	0.990436	13
IPR002544 FMRFamide related peptide	0.786909	8
IPR002553 Adaptin N terminal	0.074216	6
IPR002557 Chitin binding Peritrophin A	0.685108	10
IPR002562 3 5 exonuclease	0.718392	7
IPR002573 Choline ethanolamine kinase	0.12977	5
IPR002602 Protein of unknown function DB	0.771722	7
IPR002619 Protein of unknown function CX	0.998626	7
IPR002641 Patatin	0.908229	10
IPR002645 Sulfate transporter antisigma factor antagonist STAS	0.96311	6
IPR002651 Protein of unknown function DUF32	0.575361	10
IPR002655 Acyl CoA oxidase C terminal	0.00550727	5
IPR002656 Acyltransferase 3	2.7501e-05	30
IPR002659 Glycosyl transferase family 31	0.140218	8
IPR002867 Zinc finger C6HC type	0.00302671	13
IPR002892 Protein of unknown function DUF40	0.10868	8
IPR002893 Zinc finger MYND type	0.925589	10
IPR002900 Protein of unknown function DUF38 Caenorhabditis species	0.611217	123
IPR002909 Cell surface receptor IPT TIG	0.79891	4
IPR002913 Lipid binding START	0.598127	4
IPR002917 GTP binding protein HSR1 related	0.556771	8
IPR002918 Lipase class 2	0.9873	9
IPR002919 Protease inhibitor I8 cysteine rich trypsin inhibitor like	0.364434	13
IPR002921 Lipase class 3	0.000412234	14
IPR002928 Myosin tail	0.0887418	7
IPR002933 Peptidase M20	0.00187437	5
IPR002937 Amine oxidase	0.634712	4
IPR002939 Chaperone DnaJ C terminal	0.197697	4
IPR002942 RNA binding S4	0.387746	4
IPR002952 Eggshell protein	0.342206	4
IPR002999 Tudor	0.121622	5
IPR003002 7TM chemoreceptor subfamily 1	0.742635	90
IPR003003 7TM chemoreceptor subfamily 2	0.33107	76
IPR003006 Immunoglobulin major histocompatibility complex	0.619837	21
IPR003008 Tubulin FtsZ GTPase	0.265746	12
IPR003009 FMN related compound binding core	0.536077	4
IPR003014 N apple PAN	0.452698	13
IPR003016 2 oxo acid dehydrogenase lipoyl binding site	0.425441	6
IPR003029 RNA binding S1	0.205041	7
IPR003034 DNA binding SAP	0.328376	4
IPR003091 Voltage dependent potassium channel	0.189736	5
IPR003095 Heat shock protein DnaJ	0.302865	9
IPR003100 Argonaute and Dicer protein PAZ	0.077102	19
IPR003104 Actin binding FH2	0.791542	4
IPR003107 RNA processing protein HAT helix	0.329509	6
IPR003125 Protein of unknown function WSN	0.0036827	26
IPR003126 Zinc finger N recognin	0.484251	4
IPR003129 Laminin G Thrombospondin type N terminal	0.311346	13
IPR003131 K channel tetramerisation	0.165682	24
IPR003165 Stem cell self renewal protein Piwi	0.135674	19
IPR003235 Nematode insulin related peptide beta type	0.494024	7
IPR003280 K channel two pore	0.593995	29
IPR003286 Nematode reverse transcriptase like	0.398119	5
IPR003323 Ovarian tumour otubain	0.209551	5
IPR003326 Protein of unknown function DUF130	0.874587	6
IPR003341 Protein of unknown function DUF139 cysteine rich	0.866732	4
IPR003347 Transcription factor jumonji jmjC	0.0791	8
IPR003350 Homeodomain protein CUT	0.308945	5
IPR003366 Protein of unknown function DUF141	2.63691e-20	42
IPR003392 Patched	0.9862	22
IPR003395 SMC protein N terminal	0.139724	7
IPR003405 Structural maintenance of chromosome protein SMC C terminal	0.0919595	6
IPR003406 Glycosyl transferase family 14	0.120648	10
IPR003439 ABC transporter related	0.0436063	58
IPR003527 MAP kinase	0.645069	5
IPR003577 Ras small GTPase Ras type	0.863745	8
IPR003578 Ras small GTPase Rho type	0.234227	4
IPR003579 Ras small GTPase Rab type	0.953844	23
IPR003582 Metridin like ShK toxin	0.579204	60
IPR003591 Leucine rich repeat typical subtype	0.22943	28
IPR003593 AAA ATPase	0.00276435	100
IPR003594 ATP binding region ATPase like	0.476027	7
IPR003595 Protein tyrosine phosphatase catalytic region	0.103067	5
IPR003598 Immunoglobulin C2 type	0.6018	35
IPR003599 Immunoglobulin subtype	0.694136	21
IPR003603 Leucine rich associated	0.299532	4
IPR003604 Zinc finger U1 type	0.337506	6
IPR003607 Metal dependent phosphohydrolase HD region	0.693402	4
IPR003609 Apple like	0.354445	11
IPR003619 Dwarfin protein A	0.75913	4
IPR003656 Zinc finger BED type predicted	0.519355	6
IPR003663 Sugar transporter	0.213817	9
IPR003677 Protein of unknown function DUF148	0.887829	11
IPR003689 Zinc iron permease	0.534339	11
IPR003839 Protein of unknown function DUF215	0.686489	15
IPR003845 Protein of unknown function DUF216	0.711366	17
IPR003877 SPla RYanodine receptor SPRY	0.632509	10
IPR003890 Initiation factor eIF 4 gamma middle	0.41667	5
IPR003903 Ubiquitin interacting motif	0.214325	6
IPR003958 Transcription factor CBF NF Y archaeal histone	0.440032	5
IPR003959 AAA ATPase central region	0.00442935	33
IPR003960 AAA protein subdomain	0.0262828	18
IPR003961 Fibronectin type III	0.384311	31
IPR004000 Actin actin like	0.0906132	8
IPR004001 Actin	0.161916	4
IPR004009 Myosin N terminal SH3 like	0.0232225	8
IPR004012 RUN	0.435765	4
IPR004014 Cation transporting ATPase N terminal	0.554912	7
IPR004045 Glutathione S transferase N terminal	0.997096	31
IPR004046 Glutathione S transferase C terminal	0.999218	42
IPR004087 KH	0.315406	28
IPR004088 KH type 1	0.65095	23
IPR004119 Protein of unknown function DUF227	4.16205e-05	14
IPR004129 Glycerophosphoryl diester phosphodiesterase	0.157617	5
IPR004148 BAR	0.690358	4
IPR004151 C elegans Sre G protein coupled chemoreceptor	0.666476	15
IPR004156 Organic anion transporter polypeptide OATP	0.572242	4
IPR004160 Elongation factor Tu C terminal	0.0765091	5
IPR004161 Elongation factor Tu domain 2	0.110525	12
IPR004182 GRAM	0.819338	6
IPR004245 Protein of unknown function DUF229	0.10259	4
IPR004254 Hly III related proteins	0.865315	4
IPR004274 NLI interacting factor	0.281608	4
IPR004296 Protein of unknown function DUF236	0.216188	4
IPR004299 Membrane bound O acyl transferase MBOAT	0.883949	7
IPR004316 MtN3 and saliva related transmembrane protein	0.38625	4
IPR004345 TB2 DP1 and HVA22 related protein	0.151807	6
IPR004365 nucleic acid binding OB fold tRNA helicase type	0.389909	8
IPR004686 Tricarboxylate iron carrier	0.25374	4
IPR004689 UDP galactose transporter	0.229775	5
IPR004709 Sodium hydrogen exchanger subfamily	0.813351	7
IPR004820 Cytidylyltransferase	0.27954	5
IPR004821 Cytidyltransferase related	0.0823667	4
IPR004825 Insulin IGF relaxin	0.910326	12
IPR004827 Basic leucine zipper bZIP transcription factor	0.972383	18
IPR004837 Sodium calcium exchanger membrane region	0.0337917	5
IPR004839 Aminotransferase class I and II	0.519936	11
IPR004841 Amino acid permease associated region	0.921939	16
IPR004843 Metallophosphoesterase	0.0431977	46
IPR004911 Gamma interferon inducible lysosomal thiol reductase GILT	0.388758	5
IPR004920 Protein of unknown function DUF263	0.614368	7
IPR004951 Protein of unknown function DUF268 Caenorhabditis species	0.870667	6
IPR004987 Protein of unknown function DUF272	0.00217984	7
IPR005018 DOMON	0.996937	9
IPR005020 Protein of unknown function DUF278	0.170511	8
IPR005024 Snf7	0.911242	7
IPR005040 Protein of unknown function DUF280 Caenorhabditis species	0.484459	6
IPR005069 Protein of unknown function DUF271	0.317691	7
IPR005071 Protein of unknown function DUF274	6.53505e-07	16
IPR005123 2OG Fe II oxygenase	0.415387	9
IPR005135 Endonuclease exonuclease phosphatase	0.327526	12
IPR005225 Small GTP binding protein domain	0.532481	61
IPR005475 Transketolase central region	0.23188	4
IPR005479 Carbamoyl phosphate synthase L chain ATP binding	0.890701	6
IPR005481 Carbamoyl phosphate synthetase large chain N terminal	0.960155	4
IPR005514 Protein of unknown function DUF316	0.076102	5
IPR005515 Vitelline membrane outer layer protein I VOMI	0.174682	4
IPR005522 Inositol polyphosphate kinase	0.941953	4
IPR005552 Scramblase	0.471197	5
IPR005788 Disulphide isomerase	0.297022	6
IPR005804 Fatty acid desaturase	0.697235	7
IPR005811 ATP citrate lyase succinyl CoA ligase	0.363562	5
IPR005816 Secreted growth factor Wnt protein	0.337554	4
IPR005817 Wnt superfamily	0.337554	4
IPR005818 Histone H1 H5	0.867762	6
IPR005819 Histone H5	0.827925	6
IPR005820 Cation channel non ligand gated	0.0234341	10
IPR005821 Ion transport protein	0.00501169	30
IPR005824 KOW	0.76093	7
IPR005828 General substrate transporter	0.530628	24
IPR005829 Sugar transporter superfamily	0.707314	31
IPR005834 Haloacid dehalogenase like hydrolase	0.407488	28
IPR005937 26S proteasome subunit P45	0.0978768	6
IPR006011 Syntaxin N terminal	0.639481	6
IPR006012 Syntaxin epimorphin family	0.471396	5
IPR006020 Phosphotyrosine interaction region	0.134311	11
IPR006025 Peptidase M neutral zinc metallopeptidases zinc binding site	0.0186746	61
IPR006026 Peptidase metallopeptidases	0.895825	21
IPR006028 Gamma aminobutyric acid A receptor	0.0435095	16
IPR006029 Neurotransmitter gated ion channel transmembrane region	0.0426456	33
IPR006055 Exonuclease	0.183551	9
IPR006058 2Fe 2S ferredoxin iron sulfur binding site	0.0498133	6
IPR006068 Cation transporting ATPase C terminal	0.485737	7
IPR006073 GTP1 OBG	0.600404	8
IPR006076 FAD dependent oxidoreductase	0.138608	6
IPR006089 Acyl CoA dehydrogenase	0.0910005	11
IPR006090 Acyl CoA dehydrogenase C terminal	0.00120591	18
IPR006091 Acyl CoA dehydrogenase central region	0.103051	12
IPR006092 Acyl CoA dehydrogenase N terminal	0.0901548	10
IPR006108 3 hydroxyacyl CoA dehydrogenase C terminal	0.312594	7
IPR006121 Heavy metal transport detoxification protein	0.18852	4
IPR006149 Nematode specific EB region	0.384623	7
IPR006150 Worm specific repeat type 1	0.97802	21
IPR006153 Sodium hydrogen exchanger	0.930596	9
IPR006162 Phosphopantetheine attachment site	0.310145	15
IPR006163 Phosphopantetheine binding	0.0610499	4
IPR006172 DNA directed DNA polymerase B	0.0881762	4
IPR006176 3 hydroxyacyl CoA dehydrogenase NAD binding	0.312594	7
IPR006186 Serine threonine specific protein phosphatase and bis 5 nucleosyl tetraphosphatase	0.0132852	29
IPR006195 Aminoacyl transfer RNA synthetase class II	0.044807	12
IPR006201 Neurotransmitter gated ion channel	0.104028	35
IPR006202 Neurotransmitter gated ion channel ligand binding	0.0913395	43
IPR006209 EGF like	0.612382	121
IPR006210 Type I EGF	0.308443	54
IPR006539 Phospholipid translocating P type ATPase flippase	0.203355	5
IPR006570 SPK	0.386605	26
IPR006575 RWD	0.043108	4
IPR006578 MADF	0.674522	6
IPR006582 MD	0.000100746	4
IPR006583 CW	0.75676	12
IPR006588 Protein of unknown function PAW	0.3909	6
IPR006593 Cytochrome b561 ferric reductase transmembrane	0.624912	4
IPR006594 Lissencephaly type 1 like homology motif	0.132517	8
IPR006595 CTLH C terminal to LisH motif	0.249071	4
IPR006596 Nucleotide binding protein PINc	0.796353	4
IPR006620 Prolyl 4 hydroxylase alpha subunit	0.107059	7
IPR006621 Nose resistant to fluoxetine 4 N terminal	7.60464e-09	13
IPR006629 LPS induced tumor necrosis factor alpha factor	0.455526	7
IPR006634 TRAM LAG1 and CLN8 homology	0.492127	8
IPR006639 Peptidase A22 presenilin signal peptide	0.420325	4
IPR006651 Kelch motif	0.501389	7
IPR006652 Kelch repeat	0.132143	13
IPR006662 Thioredoxin related	0.973774	34
IPR006663 Thioredoxin domain 2	0.991345	38
IPR006670 Cyclin	0.440868	9
IPR006671 Cyclin N terminal	0.168207	9
IPR006680 Amidohydrolase	0.919195	5
IPR006688 ADP ribosylation factor	0.275939	7
IPR006689 ARF SAR superfamily	0.213232	11
IPR006693 AB hydrolase associated lipase region	0.927032	4
IPR007026 CC	0.502487	9
IPR007087 Zinc finger C2H2 type	0.671512	159
IPR007092 Leucine rich repeat SDS22 like	0.36633	5
IPR007104 Paired like homeobox	0.38985	6
IPR007108 Cut homeobox	0.308945	5
IPR007110 Immunoglobulin like	0.766733	58
IPR007113 Cupin region	0.811345	5
IPR007114 Major facilitator superfamily	0.39641	95
IPR007123 Gelsolin region	0.125186	4
IPR007124 Histone fold TFIID TAF NF Y	0.222042	19
IPR007125 Histone core	0.199062	9
IPR007271 Nucleotide sugar transporter	0.33934	4
IPR007284 Protein of unknown function DUF398 Ground like region	0.964743	17
IPR007502 Helicase associated region	0.327075	7
IPR007669 Protein of unknown function DUF595	0.834281	7
IPR007767 Protein of unknown function DUF684	0.960035	4
IPR007863 Peptidase M16 C terminal	0.640263	10
IPR007883 Protein of unknown function DUF713	0.996594	7
IPR008085 Thrombospondin subtype 1	0.696621	8
IPR008138 Saposin like type B 2	0.914898	7
IPR008139 Saposin B	0.966012	18
IPR008144 Guanylate kinase	0.7274	7
IPR008145 Guanylate kinase L type calcium channel region	0.410804	6
IPR008146 Glutamine synthetase catalytic region	0.223372	4
IPR008147 Glutamine synthetase beta Grasp	0.223372	4
IPR008160 Collagen triple helix repeat	1	82
IPR008161 Collagen helix repeat	0.995504	16
IPR008162 Inorganic pyrophosphatase	0.592947	7
IPR008166 Protein of unknown function DUF23	0.120567	29
IPR008167 Protein of unknown function DUF23 C terminal	0.34978	12
IPR008191 Maternal tudor protein	0.0837456	5
IPR008197 Whey acidic protein core region	0.413682	4
IPR008250 E1 E2 ATPase associated region	0.155024	13
IPR008262 Lipase active site	0.245773	31
IPR008266 Tyrosine protein kinase active site	0.000788263	57
IPR008271 Serine threonine protein kinase active site	0.0333759	154
IPR008280 Tubulin FtsZ C terminal	0.265746	12
IPR008588 Protein of unknown function DUF870 Caenorhabditis species	0.309937	4
IPR008632 Nematode fatty acid retinoid binding	0.830274	5
IPR008753 Peptidase M13	0.00336347	9
IPR008758 Peptidase S28	0.00152454	9
IPR008906 HAT dimerisation	0.779814	6
IPR008918 Helix hairpin helix motif class 2	0.649609	4
IPR008946 Steroid nuclear receptor ligand binding	0.972187	41
IPR008950 GroEL like chaperone ATPase	0.458996	5
IPR008967 p53 like transcription factor DNA binding	0.430518	8
IPR008973 C2 calcium lipid binding region CaLB	0.739829	6
IPR008985 Concanavalin A like lectin glucanase	0.311327	10
IPR008994 Nucleic acid binding OB fold	0.100208	15
IPR008997 Ricin B related lectin	0.112142	7
IPR009000 Translation factor	0.507954	6
IPR009030 Growth factor receptor	0.105962	5
IPR009038 GOLD	0.248536	8
IPR009053 Prefoldin	0.608101	7
IPR009057 Homeodomain like	0.847524	24
IPR009072 Histone fold	0.362954	5
IPR009078 Ferritin ribonucleotide reductase like	0.443283	5
IPR009545 Protein of unknown function DUF1164	0.0023035	4
IPR009658 Protein of unknown function DUF1248	0.0182278	8
IPR009673 Protein of unknown function DUF1261	0.0020951	9
IPR009676 Protein of unknown function DUF1265	0.730277	4
IPR010291 Protein of unknown function DUF895 eukaryotic	0.109049	13
IPR010463 Protein of unknown function DUF1057 lipase putative	0.0876912	4
IPR010569 Myotubularin related	0.449702	4
IPR010625 CHCH	0.613297	5
IPR010726 Protein of unknown function DUF1300	0.542825	6
IPR010734 Copine	0.692636	5
IPR010761 Clc like	0.945577	6
IPR010916 TonB box N terminal	0.146839	14
IPR010920 Like Sm ribonucleoprotein related core	0.0650754	7
IPR010935 SMCs flexible hinge	0.102432	4
IPR010977 Aromatic L amino acid decarboxylase	0.041145	5
IPR010987 Glutathione S transferase C terminal like	0.986989	16
IPR011009 Protein kinase like	0.704822	47
IPR011011 Zinc finger FYVE PHD type	0.847009	8
IPR011021 Arrestin N terminal	0.787391	15
IPR011022 Arrestin C terminal	0.777424	15
IPR011025 G protein alpha subunit helical insertion	0.9121	12
IPR011028 Cyclin like	0.234351	7
IPR011038 Calycin like	0.24418	8
IPR011044 Quinoprotein amine dehydrogenase beta chain like	0.43604	4
IPR011046 WD40 like	0.11936	26
IPR011047 Quinonprotein alcohol dehydrogenase like	0.720038	4
IPR011129 Cold shock protein	0.192083	4
IPR011498 Kelch	0.0221257	4
IPR011511 Variant SH3	0.0916753	14
IPR011527 ABC transporter transmembrane region type 1	0.0603492	30
IPR011545 DEAD DEAH box helicase N terminal	0.0735441	49
IPR011547 Sulphate transporter	0.941433	5
IPR011583 Chitinase II	0.973317	16
IPR011616 bZIP transcription factor bZIP 1	0.75617	5
IPR011650 Peptidase dimerisation	0.00187437	5
IPR011700 Basic leucine zipper	0.957041	10
IPR011701 Major facilitator superfamily MFS 1	0.475711	97
IPR011761 ATP grasp fold	0.987917	7
IPR011765 Peptidase M16 N terminal	0.496255	7

## Sheet: fly Catmap up-regulated
Category id	p-value	Total_genes_in_category
(BP)GO:0000003 reproduction	1	427
(BP)GO:0000004 biological process unknown	0.451772	355
(BP)GO:0000038 very long chain fatty acid metabolism	0.359439	4
(BP)GO:0000041 transition metal ion transport	0.175255	7
(BP)GO:0000059 protein nucleus import docking	0.831449	14
(BP)GO:0000070 mitotic sister chromatid segregation	0.800546	26
(BP)GO:0000074 regulation of progression through cell cycle	0.999995	182
(BP)GO:0000075 cell cycle checkpoint	0.768979	13
(BP)GO:0000077 DNA damage checkpoint	0.757959	4
(BP)GO:0000082 G1 S transition of mitotic cell cycle	0.825671	12
(BP)GO:0000086 G2 M transition of mitotic cell cycle	0.960689	10
(BP)GO:0000087 M phase of mitotic cell cycle	0.999858	210
(BP)GO:0000090 mitotic anaphase	0.709516	7
(BP)GO:0000096 sulfur amino acid metabolism	0.983276	8
(BP)GO:0000122 negative regulation of transcription from RNA polymerase II promoter	0.999928	38
(BP)GO:0000132 establishment of mitotic spindle orientation	0.637277	5
(BP)GO:0000160 two component signal transduction system phosphorelay	0.946829	11
(BP)GO:0000165 MAPKKK cascade	0.999877	91
(BP)GO:0000184 mRNA catabolism nonsense mediated decay	0.936747	7
(BP)GO:0000187 activation of MAPK activity	0.625565	4
(BP)GO:0000212 meiotic spindle organization and biogenesis	0.352653	6
(BP)GO:0000226 microtubule cytoskeleton organization and biogenesis	0.794493	71
(BP)GO:0000245 spliceosome assembly	0.847307	13
(BP)GO:0000270 peptidoglycan metabolism	0.289233	9
(BP)GO:0000271 polysaccharide biosynthesis	0.184944	7
(BP)GO:0000278 mitotic cell cycle	0.999991	235
(BP)GO:0000279 M phase	0.999999	261
(BP)GO:0000280 nuclear division	0.746008	5
(BP)GO:0000375 RNA splicing via transesterification reactions	0.999949	111
(BP)GO:0000377 RNA splicing via transesterification reactions with bulged adenosine as nucleophile	0.999949	111
(BP)GO:0000398 nuclear mRNA splicing via spliceosome	0.999949	111
(BP)GO:0000578 embryonic axis specification	0.999963	54
(BP)GO:0000741 karyogamy	0.936908	4
(BP)GO:0000819 sister chromatid segregation	0.800546	26
(BP)GO:0000902 cellular morphogenesis	1	303
(BP)GO:0000904 cellular morphogenesis during differentiation	0.999847	149
(BP)GO:0000910 cytokinesis	0.99075	56
(BP)GO:0000912 cytokinesis formation of actomyosin apparatus	0.692953	11
(BP)GO:0000915 cytokinesis contractile ring formation	0.692953	11
(BP)GO:0001501 skeletal development	0.0285596	20
(BP)GO:0001505 regulation of neurotransmitter levels	0.555147	109
(BP)GO:0001539 ciliary or flagellar motility	0.0454837	8
(BP)GO:0001558 regulation of cell growth	0.999963	19
(BP)GO:0001654 eye development	1	155
(BP)GO:0001700 embryonic development sensu Insecta	0.999883	107
(BP)GO:0001703 gastrulation sensu Protostomia	0.999989	19
(BP)GO:0001704 formation of primary germ layer	0.987535	22
(BP)GO:0001706 endoderm formation	0.821229	4
(BP)GO:0001707 mesoderm formation	0.975245	20
(BP)GO:0001708 cell fate specification	0.993914	43
(BP)GO:0001709 cell fate determination	1	103
(BP)GO:0001710 mesodermal cell fate commitment	0.935925	12
(BP)GO:0001736 establishment of planar polarity	0.994442	38
(BP)GO:0001737 establishment of wing hair orientation	0.836234	6
(BP)GO:0001738 morphogenesis of a polarized epithelium	0.999834	47
(BP)GO:0001742 oenocyte differentiation	0.679127	6
(BP)GO:0001745 compound eye morphogenesis sensu Endopterygota	0.999948	114
(BP)GO:0001746 Bolwig s organ morphogenesis	0.648589	8
(BP)GO:0001751 eye photoreceptor cell differentiation sensu Endopterygota	0.993861	63
(BP)GO:0001752 eye photoreceptor fate commitment sensu Endopterygota	0.981162	30
(BP)GO:0001754 eye photoreceptor cell differentiation	0.993861	63
(BP)GO:0001763 branching morphogenesis	0.98923	31
(BP)GO:0001775 cell activation	0.0473953	8
(BP)GO:0002009 morphogenesis of an epithelium	0.999969	120
(BP)GO:0002164 larval development	0.998786	36
(BP)GO:0002165 larval or pupal development sensu Insecta	0.999989	309
(BP)GO:0002168 larval development sensu Insecta	0.960614	23
(BP)GO:0005975 carbohydrate metabolism	1.20653e-19	393
(BP)GO:0005976 polysaccharide metabolism	1.72525e-09	133
(BP)GO:0005977 glycogen metabolism	0.616725	8
(BP)GO:0005984 disaccharide metabolism	0.000328713	4
(BP)GO:0005996 monosaccharide metabolism	3.2186e-05	76
(BP)GO:0006006 glucose metabolism	0.000186999	48
(BP)GO:0006007 glucose catabolism	0.00225711	40
(BP)GO:0006012 galactose metabolism	0.0167984	5
(BP)GO:0006020 myo inositol metabolism	0.771637	4
(BP)GO:0006022 aminoglycan metabolism	0.813843	7
(BP)GO:0006023 aminoglycan biosynthesis	0.813843	7
(BP)GO:0006024 glycosaminoglycan biosynthesis	0.813843	7
(BP)GO:0006029 proteoglycan metabolism	0.80383	12
(BP)GO:0006030 chitin metabolism	3.52546e-05	42
(BP)GO:0006040 amino sugar metabolism	6.48586e-05	47
(BP)GO:0006041 glucosamine metabolism	8.86371e-05	46
(BP)GO:0006044 N acetylglucosamine metabolism	8.86371e-05	46
(BP)GO:0006066 alcohol metabolism	1.55873e-05	130
(BP)GO:0006071 glycerol metabolism	0.106616	6
(BP)GO:0006072 glycerol 3 phosphate metabolism	0.251039	5
(BP)GO:0006073 glucan metabolism	0.616725	8
(BP)GO:0006082 organic acid metabolism	4.02878e-11	347
(BP)GO:0006084 acetyl CoA metabolism	0.200896	32
(BP)GO:0006090 pyruvate metabolism	0.0193813	14
(BP)GO:0006091 generation of precursor metabolites and energy	4.4571e-10	419
(BP)GO:0006092 main pathways of carbohydrate metabolism	0.00392959	76
(BP)GO:0006094 gluconeogenesis	0.0967999	5
(BP)GO:0006096 glycolysis	0.0873362	29
(BP)GO:0006098 pentose phosphate shunt	0.000156965	10
(BP)GO:0006099 tricarboxylic acid cycle	0.283193	31
(BP)GO:0006100 tricarboxylic acid cycle intermediate metabolism	0.0119066	9
(BP)GO:0006108 malate metabolism	0.0469925	5
(BP)GO:0006112 energy reserve metabolism	0.0747458	12
(BP)GO:0006118 electron transport	3.68206e-08	288
(BP)GO:0006119 oxidative phosphorylation	0.736059	113
(BP)GO:0006120 mitochondrial electron transport NADH to ubiquinone	0.622008	29
(BP)GO:0006122 mitochondrial electron transport ubiquinol to cytochrome c	0.973376	10
(BP)GO:0006123 mitochondrial electron transport cytochrome c to oxygen	0.490647	9
(BP)GO:0006124 ferredoxin metabolism	0.301494	4
(BP)GO:0006139 nucleobase nucleoside nucleotide and nucleic acid metabolism	1	1541
(BP)GO:0006144 purine base metabolism	0.880866	49
(BP)GO:0006163 purine nucleotide metabolism	0.827106	73
(BP)GO:0006164 purine nucleotide biosynthesis	0.788792	72
(BP)GO:0006188 IMP biosynthesis	0.996594	5
(BP)GO:0006189 de novo IMP biosynthesis	0.996594	5
(BP)GO:0006206 pyrimidine base metabolism	0.477019	30
(BP)GO:0006220 pyrimidine nucleotide metabolism	0.417301	9
(BP)GO:0006221 pyrimidine nucleotide biosynthesis	0.364259	8
(BP)GO:0006259 DNA metabolism	1	332
(BP)GO:0006260 DNA replication	0.999942	111
(BP)GO:0006261 DNA dependent DNA replication	0.998443	59
(BP)GO:0006265 DNA topological change	0.806049	6
(BP)GO:0006267 pre replicative complex formation and maintenance	0.891673	6
(BP)GO:0006268 DNA unwinding	0.930909	6
(BP)GO:0006270 DNA replication initiation	0.446773	13
(BP)GO:0006271 DNA strand elongation	0.492509	6
(BP)GO:0006275 regulation of DNA replication	0.990195	9
(BP)GO:0006277 DNA amplification	0.972466	11
(BP)GO:0006281 DNA repair	0.999481	106
(BP)GO:0006289 nucleotide excision repair	0.950568	13
(BP)GO:0006298 mismatch repair	0.769684	8
(BP)GO:0006302 double strand break repair	0.240966	9
(BP)GO:0006304 DNA modification	0.977492	16
(BP)GO:0006305 DNA alkylation	0.89531	11
(BP)GO:0006306 DNA methylation	0.89531	11
(BP)GO:0006308 DNA catabolism	0.270317	9
(BP)GO:0006310 DNA recombination	0.999076	36
(BP)GO:0006323 DNA packaging	0.999988	121
(BP)GO:0006325 establishment and or maintenance of chromatin architecture	0.999988	121
(BP)GO:0006333 chromatin assembly or disassembly	0.999648	88
(BP)GO:0006334 nucleosome assembly	0.935642	15
(BP)GO:0006338 chromatin remodeling	0.996796	38
(BP)GO:0006342 chromatin silencing	0.890758	25
(BP)GO:0006350 transcription	1	816
(BP)GO:0006351 transcription DNA dependent	1	777
(BP)GO:0006352 transcription initiation	0.998505	79
(BP)GO:0006354 RNA elongation	0.921151	20
(BP)GO:0006355 regulation of transcription DNA dependent	1	673
(BP)GO:0006357 regulation of transcription from RNA polymerase II promoter	1	477
(BP)GO:0006360 transcription from RNA polymerase I promoter	0.99945	6
(BP)GO:0006364 rRNA processing	0.999959	15
(BP)GO:0006366 transcription from RNA polymerase II promoter	1	606
(BP)GO:0006367 transcription initiation from RNA polymerase II promoter	0.997816	78
(BP)GO:0006368 RNA elongation from RNA polymerase II promoter	0.925355	17
(BP)GO:0006376 mRNA splice site selection	0.851837	7
(BP)GO:0006378 mRNA polyadenylylation	0.823126	16
(BP)GO:0006379 mRNA cleavage	0.818704	12
(BP)GO:0006383 transcription from RNA polymerase III promoter	0.982206	9
(BP)GO:0006396 RNA processing	1	215
(BP)GO:0006397 mRNA processing	1	162
(BP)GO:0006398 histone mRNA 3 end processing	0.58678	13
(BP)GO:0006399 tRNA metabolism	1	83
(BP)GO:0006400 tRNA modification	0.999991	63
(BP)GO:0006401 RNA catabolism	0.997685	22
(BP)GO:0006402 mRNA catabolism	0.986687	9
(BP)GO:0006403 RNA localization	0.990005	79
(BP)GO:0006405 RNA nucleus export	0.946465	17
(BP)GO:0006406 mRNA nucleus export	0.915949	14
(BP)GO:0006410 transcription RNA dependent	0.629789	4
(BP)GO:0006412 protein biosynthesis	1	450
(BP)GO:0006413 translational initiation	0.999993	51
(BP)GO:0006414 translational elongation	0.905577	17
(BP)GO:0006415 translational termination	0.779076	4
(BP)GO:0006417 regulation of protein biosynthesis	1	70
(BP)GO:0006418 tRNA aminoacylation for protein translation	0.999963	57
(BP)GO:0006422 aspartyl tRNA aminoacylation	0.956301	5
(BP)GO:0006445 regulation of translation	1	67
(BP)GO:0006446 regulation of translational initiation	0.991227	10
(BP)GO:0006457 protein folding	0.264252	111
(BP)GO:0006458 de novo protein folding	0.722881	8
(BP)GO:0006461 protein complex assembly	0.999102	89
(BP)GO:0006464 protein modification	0.999999	713
(BP)GO:0006468 protein amino acid phosphorylation	0.999996	250
(BP)GO:0006470 protein amino acid dephosphorylation	0.987738	66
(BP)GO:0006471 protein amino acid ADP ribosylation	0.508964	13
(BP)GO:0006473 protein amino acid acetylation	0.823326	9
(BP)GO:0006479 protein amino acid methylation	0.946112	17
(BP)GO:0006486 protein amino acid glycosylation	0.377207	69
(BP)GO:0006487 protein amino acid N linked glycosylation	0.187274	13
(BP)GO:0006497 protein lipidation	0.250728	26
(BP)GO:0006505 GPI anchor metabolism	0.772862	6
(BP)GO:0006506 GPI anchor biosynthesis	0.772862	6
(BP)GO:0006508 proteolysis	5.939e-15	589
(BP)GO:0006510 ATP dependent proteolysis	0.02541	18
(BP)GO:0006511 ubiquitin dependent protein catabolism	0.030174	62
(BP)GO:0006512 ubiquitin cycle	0.978288	174
(BP)GO:0006518 peptide metabolism	0.00661537	7
(BP)GO:0006519 amino acid and derivative metabolism	0.0331899	250
(BP)GO:0006520 amino acid metabolism	0.0345049	230
(BP)GO:0006536 glutamate metabolism	0.153052	7
(BP)GO:0006537 glutamate biosynthesis	0.783551	4
(BP)GO:0006544 glycine metabolism	0.44499	5
(BP)GO:0006560 proline metabolism	0.383772	5
(BP)GO:0006563 L serine metabolism	0.520012	10
(BP)GO:0006564 L serine biosynthesis	0.305081	9
(BP)GO:0006568 tryptophan metabolism	0.212198	5
(BP)GO:0006570 tyrosine metabolism	0.00834506	6
(BP)GO:0006575 amino acid derivative metabolism	0.254911	35
(BP)GO:0006576 biogenic amine metabolism	0.264523	28
(BP)GO:0006582 melanin metabolism	0.0102164	6
(BP)GO:0006584 catecholamine metabolism	0.225762	12
(BP)GO:0006586 indolalkylamine metabolism	0.277034	6
(BP)GO:0006595 polyamine metabolism	0.464744	4
(BP)GO:0006605 protein targeting	0.997523	203
(BP)GO:0006606 protein nucleus import	0.975384	42
(BP)GO:0006611 protein nucleus export	0.80558	5
(BP)GO:0006612 protein targeting to membrane	0.00404166	18
(BP)GO:0006613 cotranslational protein membrane targeting	0.00965042	16
(BP)GO:0006614 SRP dependent cotranslational protein membrane targeting	0.0195234	15
(BP)GO:0006616 SRP dependent cotranslational protein membrane targeting translocation	0.079211	4
(BP)GO:0006625 protein targeting to peroxisome	0.277513	8
(BP)GO:0006626 protein targeting to mitochondrion	0.967381	23
(BP)GO:0006629 lipid metabolism	8.38809e-28	433
(BP)GO:0006631 fatty acid metabolism	6.83099e-15	97
(BP)GO:0006633 fatty acid biosynthesis	0.00569582	27
(BP)GO:0006635 fatty acid beta oxidation	3.05634e-05	20
(BP)GO:0006637 acyl CoA metabolism	0.000121833	17
(BP)GO:0006638 neutral lipid metabolism	0.16353	4
(BP)GO:0006639 acylglycerol metabolism	0.16353	4
(BP)GO:0006643 membrane lipid metabolism	0.000428154	80
(BP)GO:0006644 phospholipid metabolism	0.00132192	70
(BP)GO:0006650 glycerophospholipid metabolism	0.627759	18
(BP)GO:0006662 glycerol ether metabolism	0.135391	5
(BP)GO:0006665 sphingolipid metabolism	0.012918	14
(BP)GO:0006684 sphingomyelin metabolism	0.195658	4
(BP)GO:0006694 steroid biosynthesis	0.78942	11
(BP)GO:0006697 ecdysone biosynthesis	0.980273	4
(BP)GO:0006714 sesquiterpenoid metabolism	0.0369972	6
(BP)GO:0006716 juvenile hormone metabolism	0.0369972	6
(BP)GO:0006720 isoprenoid metabolism	0.0322023	13
(BP)GO:0006721 terpenoid metabolism	0.0461687	7
(BP)GO:0006725 aromatic compound metabolism	0.15067	134
(BP)GO:0006726 eye pigment biosynthesis	0.245106	18
(BP)GO:0006727 ommochrome biosynthesis	0.287852	14
(BP)GO:0006730 one carbon compound metabolism	0.166834	15
(BP)GO:0006732 coenzyme metabolism	3.54456e-07	201
(BP)GO:0006733 oxidoreduction coenzyme metabolism	0.0304613	17
(BP)GO:0006739 NADP metabolism	0.000156965	10
(BP)GO:0006740 NADPH regeneration	0.000156965	10
(BP)GO:0006752 group transfer coenzyme metabolism	0.264963	55
(BP)GO:0006753 nucleoside phosphate metabolism	0.484445	48
(BP)GO:0006754 ATP biosynthesis	0.484445	48
(BP)GO:0006760 folic acid and derivative metabolism	0.158607	5
(BP)GO:0006766 vitamin metabolism	1.61132e-05	32
(BP)GO:0006767 water soluble vitamin metabolism	0.00814144	21
(BP)GO:0006769 nicotinamide metabolism	0.00119239	12
(BP)GO:0006777 Mo molybdopterin cofactor biosynthesis	0.170535	5
(BP)GO:0006778 porphyrin metabolism	0.129383	11
(BP)GO:0006779 porphyrin biosynthesis	0.16833	9
(BP)GO:0006783 heme biosynthesis	0.18441	8
(BP)GO:0006790 sulfur metabolism	0.128869	49
(BP)GO:0006793 phosphorus metabolism	0.998936	515
(BP)GO:0006796 phosphate metabolism	0.998936	515
(BP)GO:0006800 oxygen and reactive oxygen species metabolism	0.0082538	55
(BP)GO:0006801 superoxide metabolism	0.568639	5
(BP)GO:0006805 xenobiotic metabolism	0.0203806	7
(BP)GO:0006807 nitrogen compound metabolism	0.000256777	324
(BP)GO:0006810 transport	2.25643e-07	1523
(BP)GO:0006811 ion transport	0.00731261	367
(BP)GO:0006812 cation transport	0.0565182	298
(BP)GO:0006813 potassium ion transport	0.932609	46
(BP)GO:0006814 sodium ion transport	0.48222	28
(BP)GO:0006816 calcium ion transport	0.534591	20
(BP)GO:0006817 phosphate transport	0.00724532	32
(BP)GO:0006818 hydrogen transport	0.247617	59
(BP)GO:0006820 anion transport	0.00179236	86
(BP)GO:0006821 chloride transport	0.161477	7
(BP)GO:0006836 neurotransmitter transport	0.085581	18
(BP)GO:0006839 mitochondrial transport	0.541911	14
(BP)GO:0006858 extracellular transport	3.89637e-05	110
(BP)GO:0006865 amino acid transport	0.0836215	38
(BP)GO:0006869 lipid transport	5.2777e-06	54
(BP)GO:0006873 cell ion homeostasis	0.0696485	17
(BP)GO:0006874 calcium ion homeostasis	0.798546	9
(BP)GO:0006875 metal ion homeostasis	0.0696485	17
(BP)GO:0006879 iron ion homeostasis	0.0228575	5
(BP)GO:0006885 regulation of pH	0.910285	4
(BP)GO:0006886 intracellular protein transport	0.93233	451
(BP)GO:0006887 exocytosis	0.400468	109
(BP)GO:0006888 ER to Golgi transport	0.148029	13
(BP)GO:0006890 retrograde transport Golgi to ER	0.192226	7
(BP)GO:0006891 intra Golgi transport	0.0211068	12
(BP)GO:0006897 endocytosis	0.953797	106
(BP)GO:0006898 receptor mediated endocytosis	0.240389	34
(BP)GO:0006901 vesicle coating	0.212542	12
(BP)GO:0006903 vesicle targeting	0.544114	10
(BP)GO:0006904 vesicle docking during exocytosis	0.625456	26
(BP)GO:0006907 pinocytosis	0.233211	5
(BP)GO:0006909 phagocytosis	0.978105	16
(BP)GO:0006913 nucleocytoplasmic transport	0.999631	62
(BP)GO:0006914 autophagy	0.965831	13
(BP)GO:0006915 apoptosis	0.994943	163
(BP)GO:0006916 anti apoptosis	0.878536	33
(BP)GO:0006917 induction of apoptosis	0.994861	60
(BP)GO:0006928 cell motility	0.999684	215
(BP)GO:0006935 chemotaxis	0.322917	5
(BP)GO:0006936 muscle contraction	0.0295203	74
(BP)GO:0006950 response to stress	0.946271	285
(BP)GO:0006952 defense response	5.56578e-09	421
(BP)GO:0006954 inflammatory response	0.0473953	8
(BP)GO:0006955 immune response	0.0244708	93
(BP)GO:0006959 humoral immune response	0.206923	56
(BP)GO:0006960 antimicrobial humoral response sensu Protostomia	0.175593	32
(BP)GO:0006961 antibacterial humoral response sensu Protostomia	0.362503	17
(BP)GO:0006963 antibacterial polypeptide induction	0.791293	12
(BP)GO:0006966 antifungal humoral response sensu Protostomia	0.815809	8
(BP)GO:0006967 antifungal polypeptide induction	0.306399	6
(BP)GO:0006968 cellular defense response	0.808767	10
(BP)GO:0006974 response to DNA damage stimulus	0.999889	114
(BP)GO:0006979 response to oxidative stress	0.325629	14
(BP)GO:0006996 organelle organization and biogenesis	1	670
(BP)GO:0006997 nuclear organization and biogenesis	0.999781	22
(BP)GO:0007001 chromosome organization and biogenesis sensu Eukaryota	0.999997	135
(BP)GO:0007005 mitochondrion organization and biogenesis	0.953678	7
(BP)GO:0007009 plasma membrane organization and biogenesis	0.0505727	6
(BP)GO:0007010 cytoskeleton organization and biogenesis	0.999931	442
(BP)GO:0007015 actin filament organization	0.852224	55
(BP)GO:0007016 cytoskeletal anchoring	0.950482	15
(BP)GO:0007017 microtubule based process	0.951052	150
(BP)GO:0007018 microtubule based movement	0.587537	69
(BP)GO:0007019 microtubule depolymerization	0.678777	4
(BP)GO:0007020 microtubule nucleation	0.421424	5
(BP)GO:0007028 cytoplasm organization and biogenesis	1	44
(BP)GO:0007030 Golgi organization and biogenesis	0.272279	5
(BP)GO:0007031 peroxisome organization and biogenesis	0.0972193	11
(BP)GO:0007032 endosome organization and biogenesis	0.627825	12
(BP)GO:0007033 vacuole organization and biogenesis	0.610153	25
(BP)GO:0007034 vacuolar transport	0.90328	18
(BP)GO:0007040 lysosome organization and biogenesis	0.610153	25
(BP)GO:0007041 lysosomal transport	0.90328	18
(BP)GO:0007043 intercellular junction assembly	0.993288	16
(BP)GO:0007046 ribosome biogenesis	0.999998	24
(BP)GO:0007049 cell cycle	1	417
(BP)GO:0007051 spindle organization and biogenesis	0.475498	20
(BP)GO:0007052 mitotic spindle organization and biogenesis	0.724721	11
(BP)GO:0007059 chromosome segregation	0.971999	103
(BP)GO:0007062 sister chromatid cohesion	0.0929292	11
(BP)GO:0007067 mitosis	0.999862	209
(BP)GO:0007076 mitotic chromosome condensation	0.431945	10
(BP)GO:0007088 regulation of mitosis	0.959953	27
(BP)GO:0007093 mitotic checkpoint	0.400809	9
(BP)GO:0007096 regulation of exit from mitosis	0.233588	4
(BP)GO:0007097 nuclear migration	0.997926	12
(BP)GO:0007098 centrosome cycle	0.760962	8
(BP)GO:0007126 meiosis	0.996172	79
(BP)GO:0007127 meiosis I	0.978373	24
(BP)GO:0007131 meiotic recombination	0.992535	12
(BP)GO:0007140 male meiosis	0.831479	16
(BP)GO:0007143 female meiosis	0.891079	37
(BP)GO:0007154 cell communication	1	1376
(BP)GO:0007155 cell adhesion	0.549699	274
(BP)GO:0007156 homophilic cell adhesion	0.928914	26
(BP)GO:0007157 heterophilic cell adhesion	0.805778	9
(BP)GO:0007160 cell matrix adhesion	0.104949	26
(BP)GO:0007163 establishment and or maintenance of cell polarity	0.999963	67
(BP)GO:0007164 establishment of tissue polarity	0.994442	38
(BP)GO:0007165 signal transduction	1	1088
(BP)GO:0007166 cell surface receptor linked signal transduction	1	540
(BP)GO:0007167 enzyme linked receptor protein signaling pathway	1	152
(BP)GO:0007169 transmembrane receptor protein tyrosine kinase signaling pathway	0.999995	110
(BP)GO:0007173 epidermal growth factor receptor signaling pathway	0.999278	33
(BP)GO:0007178 transmembrane receptor protein serine threonine kinase signaling pathway	0.999343	44
(BP)GO:0007179 transforming growth factor beta receptor signaling pathway	0.997516	25
(BP)GO:0007186 G protein coupled receptor protein signaling pathway	0.988843	229
(BP)GO:0007200 G protein signaling coupled to IP3 second messenger phospholipase C activating	0.214082	12
(BP)GO:0007205 protein kinase C activation	0.310025	7
(BP)GO:0007218 neuropeptide signaling pathway	0.349379	28
(BP)GO:0007219 Notch signaling pathway	0.999979	33
(BP)GO:0007222 frizzled signaling pathway	0.633912	17
(BP)GO:0007223 frizzled 2 signaling pathway	0.370652	8
(BP)GO:0007224 smoothened signaling pathway	0.898631	23
(BP)GO:0007242 intracellular signaling cascade	1	441
(BP)GO:0007243 protein kinase cascade	0.999954	112
(BP)GO:0007249 I kappaB kinase NF kappaB cascade	0.70148	7
(BP)GO:0007254 JNK cascade	0.966558	43
(BP)GO:0007259 JAK STAT cascade	0.949764	14
(BP)GO:0007263 nitric oxide mediated signal transduction	0.924299	8
(BP)GO:0007264 small GTPase mediated signal transduction	0.998489	100
(BP)GO:0007265 Ras protein signal transduction	0.992166	24
(BP)GO:0007267 cell cell signaling	0.875445	379
(BP)GO:0007268 synaptic transmission	0.973912	196
(BP)GO:0007269 neurotransmitter secretion	0.641132	97
(BP)GO:0007270 nerve nerve synaptic transmission	0.996512	42
(BP)GO:0007274 neuromuscular synaptic transmission	0.988754	22
(BP)GO:0007275 development	1	1313
(BP)GO:0007276 gametogenesis	1	390
(BP)GO:0007277 pole cell development	0.997628	5
(BP)GO:0007279 pole cell formation	0.995578	4
(BP)GO:0007280 pole cell migration	0.988221	13
(BP)GO:0007281 germ cell development	0.999962	101
(BP)GO:0007282 cystoblast division	0.851176	5
(BP)GO:0007283 spermatogenesis	0.999059	85
(BP)GO:0007286 spermatid development	0.810715	29
(BP)GO:0007291 sperm individualization	0.742375	13
(BP)GO:0007292 female gamete generation	1	284
(BP)GO:0007293 egg chamber formation sensu Insecta	0.999571	38
(BP)GO:0007294 oocyte fate determination sensu Insecta	0.997446	16
(BP)GO:0007296 vitellogenesis	0.979059	5
(BP)GO:0007297 follicle cell migration sensu Insecta	0.81649	28
(BP)GO:0007298 border follicle cell migration sensu Insecta	0.738015	25
(BP)GO:0007300 nurse cell to oocyte transport sensu Insecta	0.68823	25
(BP)GO:0007301 ovarian ring canal formation	0.753095	7
(BP)GO:0007303 cytoplasmic transport nurse cell to oocyte	0.356056	8
(BP)GO:0007304 eggshell formation sensu Insecta	0.987349	51
(BP)GO:0007305 vitelline membrane formation sensu Insecta	0.863011	6
(BP)GO:0007306 insect chorion formation	0.998691	38
(BP)GO:0007307 chorion gene amplification	0.986031	10
(BP)GO:0007308 oocyte construction	0.991517	72
(BP)GO:0007309 oocyte axis determination	0.995685	69
(BP)GO:0007310 oocyte dorsal ventral axis determination	0.929551	23
(BP)GO:0007312 oocyte nucleus migration	0.941696	5
(BP)GO:0007314 oocyte anterior posterior axis determination	0.973861	50
(BP)GO:0007315 pole plasm assembly	0.841906	38
(BP)GO:0007316 pole plasm RNA localization	0.683428	30
(BP)GO:0007317 regulation of pole plasm oskar mRNA localization	0.79547	16
(BP)GO:0007318 pole plasm protein localization	0.994653	11
(BP)GO:0007320 insemination	0.482786	4
(BP)GO:0007338 fertilization sensu Metazoa	0.949189	6
(BP)GO:0007344 pronuclear fusion	0.936908	4
(BP)GO:0007346 regulation of progression through mitotic cell cycle	0.978237	19
(BP)GO:0007349 cellularization	0.834674	23
(BP)GO:0007350 blastoderm segmentation	0.999998	87
(BP)GO:0007351 regional subdivision	0.99974	45
(BP)GO:0007352 zygotic determination of dorsal ventral axis	0.973567	5
(BP)GO:0007354 zygotic determination of anterior posterior axis embryo	0.999518	25
(BP)GO:0007362 terminal region determination	0.996663	19
(BP)GO:0007365 periodic partitioning	0.995455	17
(BP)GO:0007367 segment polarity determination	0.839599	10
(BP)GO:0007369 gastrulation	0.999975	43
(BP)GO:0007370 ventral furrow formation	0.992198	5
(BP)GO:0007377 germ band extension	0.978872	6
(BP)GO:0007378 amnioserosa formation	0.991175	4
(BP)GO:0007379 segment specification	0.685561	23
(BP)GO:0007380 specification of segmental identity head	0.451366	7
(BP)GO:0007389 pattern specification	1	224
(BP)GO:0007390 germ band shortening	0.954264	10
(BP)GO:0007391 dorsal closure	0.997317	70
(BP)GO:0007392 initiation of dorsal closure	0.917441	11
(BP)GO:0007394 dorsal closure elongation of leading edge cells	0.954091	5
(BP)GO:0007398 ectoderm development	0.99997	196
(BP)GO:0007399 nervous system development	1	432
(BP)GO:0007400 neuroblast fate determination	0.995315	27
(BP)GO:0007402 ganglion mother cell fate determination	0.652036	6
(BP)GO:0007409 axonogenesis	0.965356	92
(BP)GO:0007411 axon guidance	0.995727	68
(BP)GO:0007412 axon target recognition	0.951991	4
(BP)GO:0007413 axonal fasciculation	0.343823	9
(BP)GO:0007414 axonal defasciculation	0.296173	4
(BP)GO:0007415 defasciculation of motor neuron	0.296173	4
(BP)GO:0007416 synaptogenesis	0.854808	26
(BP)GO:0007417 central nervous system development	0.998898	94
(BP)GO:0007419 ventral cord development	0.905261	21
(BP)GO:0007420 brain development	0.848826	40
(BP)GO:0007422 peripheral nervous system development	0.999998	115
(BP)GO:0007423 sensory organ development	0.996935	66
(BP)GO:0007424 tracheal system development sensu Insecta	0.994163	100
(BP)GO:0007425 tracheal epithelial cell fate determination sensu Insecta	0.663974	7
(BP)GO:0007426 tracheal outgrowth sensu Insecta	0.560608	8
(BP)GO:0007427 tracheal epithelial cell migration sensu Insecta	0.896191	18
(BP)GO:0007428 primary tracheal branching sensu Insecta	0.770707	11
(BP)GO:0007430 terminal branching of trachea cytoplasmic projection extension sensu Insecta	0.837782	7
(BP)GO:0007431 salivary gland development	0.990331	36
(BP)GO:0007432 salivary gland determination	0.878805	13
(BP)GO:0007435 salivary gland morphogenesis	0.755031	12
(BP)GO:0007438 oenocyte development	0.640737	5
(BP)GO:0007439 ectodermal gut development	0.999599	38
(BP)GO:0007440 foregut morphogenesis	0.825387	10
(BP)GO:0007442 hindgut morphogenesis	0.998985	34
(BP)GO:0007443 Malpighian tubule morphogenesis	0.986053	21
(BP)GO:0007444 imaginal disc development	0.999993	256
(BP)GO:0007446 imaginal disc growth	0.994225	21
(BP)GO:0007447 imaginal disc pattern formation	0.889623	34
(BP)GO:0007448 anterior posterior pattern formation imaginal disc	0.955861	10
(BP)GO:0007449 proximal distal pattern formation imaginal disc	0.362108	16
(BP)GO:0007450 dorsal ventral pattern formation imaginal disc	0.793806	10
(BP)GO:0007451 dorsal ventral lineage restriction imaginal disc	0.62607	4
(BP)GO:0007452 imaginal disc metamorphosis	0.999799	205
(BP)GO:0007455 eye antennal disc metamorphosis	0.999935	133
(BP)GO:0007456 eye morphogenesis sensu Endopterygota	1	150
(BP)GO:0007458 progression of morphogenetic furrow sensu Endopterygota	0.921055	5
(BP)GO:0007459 photoreceptor fate commitment sensu Endopterygota	0.989476	36
(BP)GO:0007460 R8 cell fate commitment	0.952067	7
(BP)GO:0007461 restriction of R8 fate	0.991668	4
(BP)GO:0007464 R3 R4 cell fate commitment	0.965826	8
(BP)GO:0007465 R7 cell fate commitment	0.825496	16
(BP)GO:0007466 cone cell fate commitment sensu Endopterygota	0.987088	8
(BP)GO:0007467 photoreceptor cell differentiation sensu Endopterygota	0.996723	76
(BP)GO:0007469 antennal morphogenesis	0.96123	12
(BP)GO:0007472 wing disc metamorphosis	0.954848	86
(BP)GO:0007473 wing disc proximal distal pattern formation	0.809095	4
(BP)GO:0007474 wing vein specification	0.794633	13
(BP)GO:0007475 apposition of dorsal and ventral wing surfaces	0.659874	4
(BP)GO:0007476 wing morphogenesis	0.962891	84
(BP)GO:0007478 leg disc metamorphosis	0.700657	22
(BP)GO:0007479 leg disc proximal distal pattern formation	0.342853	13
(BP)GO:0007480 leg morphogenesis sensu Endopterygota	0.66188	20
(BP)GO:0007483 genital disc metamorphosis	0.571869	9
(BP)GO:0007484 genitalia morphogenesis sensu Endopterygota	0.601169	6
(BP)GO:0007485 male genitalia morphogenesis sensu Endopterygota	0.314449	4
(BP)GO:0007487 analia morphogenesis sensu Endopterygota	0.827873	5
(BP)GO:0007492 endoderm development	0.774861	11
(BP)GO:0007494 midgut development	0.93315	20
(BP)GO:0007498 mesoderm development	0.853144	165
(BP)GO:0007500 mesodermal cell fate determination	0.997462	4
(BP)GO:0007501 mesodermal cell fate specification	0.407505	7
(BP)GO:0007506 gonadal mesoderm development	0.89641	5
(BP)GO:0007507 heart development	0.943525	51
(BP)GO:0007509 mesoderm migration	0.972179	6
(BP)GO:0007517 muscle development	0.434036	87
(BP)GO:0007519 myogenesis	0.325854	42
(BP)GO:0007520 myoblast fusion	0.74231	14
(BP)GO:0007522 visceral muscle development	0.954153	7
(BP)GO:0007523 larval visceral muscle development	0.842323	4
(BP)GO:0007525 somatic muscle development	0.504072	6
(BP)GO:0007528 neuromuscular junction development	0.361685	17
(BP)GO:0007530 sex determination	0.999415	41
(BP)GO:0007538 primary sex determination	0.994578	14
(BP)GO:0007539 primary sex determination soma	0.99272	12
(BP)GO:0007541 sex determination primary response to X A ratio	0.913114	5
(BP)GO:0007548 sex differentiation	0.954072	41
(BP)GO:0007549 dosage compensation	0.880875	9
(BP)GO:0007552 metamorphosis	0.999662	226
(BP)GO:0007559 histolysis	0.995926	64
(BP)GO:0007560 imaginal disc morphogenesis	0.938714	15
(BP)GO:0007562 eclosion	0.961902	13
(BP)GO:0007568 aging	0.817386	32
(BP)GO:0007582 physiological process	0.464615	5778
(BP)GO:0007584 response to nutrient	0.972057	6
(BP)GO:0007591 molting cycle sensu Insecta	0.879544	15
(BP)GO:0007592 cuticle biosynthesis sensu Protostomia and Nematoda	0.450371	16
(BP)GO:0007600 sensory perception	0.960121	126
(BP)GO:0007601 visual perception	0.998115	65
(BP)GO:0007602 phototransduction	0.984578	29
(BP)GO:0007604 phototransduction UV	0.377977	4
(BP)GO:0007605 sensory perception of sound	0.506619	16
(BP)GO:0007606 sensory perception of chemical stimulus	0.482171	45
(BP)GO:0007608 sensory perception of smell	0.722647	19
(BP)GO:0007610 behavior	0.999882	330
(BP)GO:0007611 learning and or memory	0.951819	32
(BP)GO:0007612 learning	0.862616	18
(BP)GO:0007613 memory	0.89727	20
(BP)GO:0007616 long term memory	0.852122	9
(BP)GO:0007617 mating behavior	0.577456	36
(BP)GO:0007618 mating	0.768195	4
(BP)GO:0007619 courtship behavior	0.264434	26
(BP)GO:0007622 rhythmic behavior	0.471905	24
(BP)GO:0007623 circadian rhythm	0.500486	30
(BP)GO:0007626 locomotory behavior	0.999882	262
(BP)GO:0007631 feeding behavior	0.242246	5
(BP)GO:0007632 visual behavior	0.989088	7
(BP)GO:0007635 chemosensory behavior	0.920198	22
(BP)GO:0008015 circulation	0.704663	7
(BP)GO:0008016 regulation of heart contraction rate	0.704663	7
(BP)GO:0008033 tRNA processing	0.99987	12
(BP)GO:0008037 cell recognition	0.721648	14
(BP)GO:0008038 neuron recognition	0.721648	14
(BP)GO:0008045 motor axon guidance	0.908229	5
(BP)GO:0008049 male courtship behavior	0.471377	15
(BP)GO:0008052 sensory organ determination	0.999041	16
(BP)GO:0008055 ocellus pigment biosynthesis	0.287852	14
(BP)GO:0008057 eye pigment granule morphogenesis sensu Endopterygota	0.748334	4
(BP)GO:0008062 eclosion rhythm	0.832869	9
(BP)GO:0008063 Toll signaling pathway	0.529211	26
(BP)GO:0008064 regulation of actin polymerization and or depolymerization	0.532334	12
(BP)GO:0008069 dorsal ventral axis determination follicular epithelium sensu Insecta	0.967257	8
(BP)GO:0008088 axon cargo transport	0.743086	5
(BP)GO:0008103 oocyte microtubule cytoskeleton polarization	0.703196	12
(BP)GO:0008104 protein localization	0.995918	511
(BP)GO:0008105 asymmetric protein localization	0.999998	37
(BP)GO:0008150 biological process	0.884272	6489
(BP)GO:0008152 metabolism	0.412029	4287
(BP)GO:0008154 actin polymerization and or depolymerization	0.15544	20
(BP)GO:0008156 negative regulation of DNA replication	0.988837	6
(BP)GO:0008202 steroid metabolism	3.78468e-09	121
(BP)GO:0008203 cholesterol metabolism	0.172868	23
(BP)GO:0008205 ecdysone metabolism	0.92739	5
(BP)GO:0008213 protein amino acid alkylation	0.946112	17
(BP)GO:0008219 cell death	0.999874	225
(BP)GO:0008258 head involution	0.997589	18
(BP)GO:0008277 regulation of G protein coupled receptor protein signaling pathway	0.862324	6
(BP)GO:0008283 cell proliferation	1	248
(BP)GO:0008285 negative regulation of cell proliferation	0.999481	14
(BP)GO:0008286 insulin receptor signaling pathway	0.997824	11
(BP)GO:0008293 torso signaling pathway	0.995351	29
(BP)GO:0008298 intracellular mRNA localization	0.953477	42
(BP)GO:0008299 isoprenoid biosynthesis	0.209023	8
(BP)GO:0008315 meiotic G2 MI transition	0.70979	4
(BP)GO:0008334 histone mRNA metabolism	0.58678	13
(BP)GO:0008340 determination of adult life span	0.817386	32
(BP)GO:0008344 adult locomotory behavior	0.978658	13
(BP)GO:0008345 larval locomotory behavior	0.653023	9
(BP)GO:0008347 glial cell migration	0.666257	8
(BP)GO:0008354 germ cell migration	0.999802	27
(BP)GO:0008355 olfactory learning	0.764186	16
(BP)GO:0008356 asymmetric cell division	0.999836	45
(BP)GO:0008360 regulation of cell shape	0.945502	82
(BP)GO:0008361 regulation of cell size	0.999786	32
(BP)GO:0008362 embryonic cuticle biosynthesis sensu Insecta	0.355136	9
(BP)GO:0008380 RNA splicing	0.999993	116
(BP)GO:0008406 gonad development	0.876855	19
(BP)GO:0008407 bristle morphogenesis	0.948262	19
(BP)GO:0008535 cytochrome c oxidase complex assembly	0.917151	7
(BP)GO:0008543 fibroblast growth factor receptor signaling pathway	0.82908	10
(BP)GO:0008544 epidermis development	0.960111	16
(BP)GO:0008582 regulation of synaptic growth at neuromuscular junction	0.328804	10
(BP)GO:0008585 female gonad development	0.413102	8
(BP)GO:0008586 wing vein morphogenesis	0.834053	12
(BP)GO:0008587 wing margin morphogenesis	0.657691	13
(BP)GO:0008589 regulation of smoothened signaling pathway	0.69433	10
(BP)GO:0008590 regulation of frizzled signaling pathway	0.641629	5
(BP)GO:0008593 regulation of Notch signaling pathway	0.622078	6
(BP)GO:0008594 photoreceptor cell morphogenesis sensu Endopterygota	0.998506	40
(BP)GO:0008595 determination of anterior posterior axis embryo	0.99974	45
(BP)GO:0008610 lipid biosynthesis	0.00108961	81
(BP)GO:0008632 apoptotic program	0.827417	19
(BP)GO:0008643 carbohydrate transport	0.0435191	69
(BP)GO:0008652 amino acid biosynthesis	0.0578005	56
(BP)GO:0008654 phospholipid biosynthesis	0.0878558	24
(BP)GO:0009047 dosage compensation by hyperactivation of X chromosome	0.209812	4
(BP)GO:0009056 catabolism	2.73228e-06	274
(BP)GO:0009057 macromolecule catabolism	0.0195583	151
(BP)GO:0009058 biosynthesis	0.997068	797
(BP)GO:0009059 macromolecule biosynthesis	1	475
(BP)GO:0009060 aerobic respiration	0.283193	31
(BP)GO:0009063 amino acid catabolism	0.000157366	42
(BP)GO:0009064 glutamine family amino acid metabolism	0.200392	16
(BP)GO:0009065 glutamine family amino acid catabolism	0.0719004	5
(BP)GO:0009066 aspartate family amino acid metabolism	0.235051	6
(BP)GO:0009069 serine family amino acid metabolism	0.433673	17
(BP)GO:0009070 serine family amino acid biosynthesis	0.698505	13
(BP)GO:0009072 aromatic amino acid family metabolism	0.00273828	17
(BP)GO:0009074 aromatic amino acid family catabolism	0.124091	5
(BP)GO:0009081 branched chain family amino acid metabolism	0.578529	6
(BP)GO:0009084 glutamine family amino acid biosynthesis	0.557502	7
(BP)GO:0009100 glycoprotein metabolism	0.393858	72
(BP)GO:0009101 glycoprotein biosynthesis	0.387517	71
(BP)GO:0009108 coenzyme biosynthesis	0.421631	74
(BP)GO:0009109 coenzyme catabolism	0.20354	32
(BP)GO:0009110 vitamin biosynthesis	0.00152797	18
(BP)GO:0009112 nucleobase metabolism	0.813344	71
(BP)GO:0009116 nucleoside metabolism	0.601263	16
(BP)GO:0009117 nucleotide metabolism	0.414518	127
(BP)GO:0009119 ribonucleoside metabolism	0.0395983	5
(BP)GO:0009123 nucleoside monophosphate metabolism	0.916692	17
(BP)GO:0009124 nucleoside monophosphate biosynthesis	0.916692	17
(BP)GO:0009126 purine nucleoside monophosphate metabolism	0.828676	14
(BP)GO:0009127 purine nucleoside monophosphate biosynthesis	0.828676	14
(BP)GO:0009132 nucleoside diphosphate metabolism	0.521516	5
(BP)GO:0009141 nucleoside triphosphate metabolism	0.528338	55
(BP)GO:0009142 nucleoside triphosphate biosynthesis	0.441282	53
(BP)GO:0009144 purine nucleoside triphosphate metabolism	0.465187	53
(BP)GO:0009145 purine nucleoside triphosphate biosynthesis	0.397026	52
(BP)GO:0009147 pyrimidine nucleoside triphosphate metabolism	0.421832	5
(BP)GO:0009150 purine ribonucleotide metabolism	0.784124	71
(BP)GO:0009152 purine ribonucleotide biosynthesis	0.739775	70
(BP)GO:0009156 ribonucleoside monophosphate biosynthesis	0.931352	16
(BP)GO:0009161 ribonucleoside monophosphate metabolism	0.931352	16
(BP)GO:0009165 nucleotide biosynthesis	0.825211	86
(BP)GO:0009166 nucleotide catabolism	0.00271752	7
(BP)GO:0009167 purine ribonucleoside monophosphate metabolism	0.828676	14
(BP)GO:0009168 purine ribonucleoside monophosphate biosynthesis	0.828676	14
(BP)GO:0009187 cyclic nucleotide metabolism	0.94954	21
(BP)GO:0009199 ribonucleoside triphosphate metabolism	0.465187	53
(BP)GO:0009201 ribonucleoside triphosphate biosynthesis	0.397026	52
(BP)GO:0009205 purine ribonucleoside triphosphate metabolism	0.465187	53
(BP)GO:0009206 purine ribonucleoside triphosphate biosynthesis	0.397026	52
(BP)GO:0009218 pyrimidine ribonucleotide metabolism	0.180518	4
(BP)GO:0009220 pyrimidine ribonucleotide biosynthesis	0.180518	4
(BP)GO:0009225 nucleotide sugar metabolism	0.496075	5
(BP)GO:0009253 peptidoglycan catabolism	0.289233	9
(BP)GO:0009259 ribonucleotide metabolism	0.774499	73
(BP)GO:0009260 ribonucleotide biosynthesis	0.729696	72
(BP)GO:0009266 response to temperature stimulus	0.116003	36
(BP)GO:0009299 mRNA transcription	0.999987	22
(BP)GO:0009308 amine metabolism	0.00059299	309
(BP)GO:0009309 amine biosynthesis	0.0687706	68
(BP)GO:0009310 amine catabolism	0.000184777	45
(BP)GO:0009311 oligosaccharide metabolism	0.327859	11
(BP)GO:0009312 oligosaccharide biosynthesis	0.194498	9
(BP)GO:0009314 response to radiation	0.994433	43
(BP)GO:0009401 phosphoenolpyruvate dependent sugar phosphotransferase system	0.91895	17
(BP)GO:0009404 toxin metabolism	0.0203806	7
(BP)GO:0009408 response to heat	0.0970866	31
(BP)GO:0009410 response to xenobiotic stimulus	0.0203806	7
(BP)GO:0009411 response to UV	0.377977	4
(BP)GO:0009416 response to light stimulus	0.992554	38
(BP)GO:0009451 RNA modification	0.999997	70
(BP)GO:0009453 energy taxis	0.646464	4
(BP)GO:0009566 fertilization	0.966302	7
(BP)GO:0009581 detection of external stimulus	0.958867	40
(BP)GO:0009582 detection of abiotic stimulus	0.976879	36
(BP)GO:0009583 detection of light stimulus	0.984578	29
(BP)GO:0009586 rhodopsin mediated phototransduction	0.889578	15
(BP)GO:0009589 detection of UV	0.377977	4
(BP)GO:0009605 response to external stimulus	0.293747	166
(BP)GO:0009607 response to biotic stimulus	3.56998e-09	429
(BP)GO:0009611 response to wounding	0.303775	29
(BP)GO:0009612 response to mechanical stimulus	0.543261	4
(BP)GO:0009613 response to pest pathogen or parasite	0.0711286	75
(BP)GO:0009617 response to bacteria	0.0162312	52
(BP)GO:0009620 response to fungi	0.514751	14
(BP)GO:0009628 response to abiotic stimulus	0.00617412	281
(BP)GO:0009629 response to gravity	0.203721	4
(BP)GO:0009636 response to toxin	1.76533e-08	118
(BP)GO:0009653 morphogenesis	1	879
(BP)GO:0009719 response to endogenous stimulus	0.999991	129
(BP)GO:0009725 response to hormone stimulus	0.991216	15
(BP)GO:0009790 embryonic development	1	285
(BP)GO:0009791 post embryonic development	0.998882	44
(BP)GO:0009792 embryonic development sensu Metazoa	1	158
(BP)GO:0009794 regulation of progression through embryonic mitotic cell cycle	0.599158	5
(BP)GO:0009795 embryonic development	0.810012	17
(BP)GO:0009796 cellularization sensu Metazoa	0.84781	7
(BP)GO:0009798 axis specification	0.999982	147
(BP)GO:0009826 unidimensional cell growth	0.954091	5
(BP)GO:0009880 embryonic pattern specification	0.999999	111
(BP)GO:0009886 post embryonic morphogenesis	0.90572	7
(BP)GO:0009887 organ morphogenesis	1	770
(BP)GO:0009888 histogenesis	0.999878	334
(BP)GO:0009889 regulation of biosynthesis	0.999999	74
(BP)GO:0009890 negative regulation of biosynthesis	0.10807	4
(BP)GO:0009892 negative regulation of metabolism	0.999995	125
(BP)GO:0009893 positive regulation of metabolism	0.997292	53
(BP)GO:0009913 epidermal cell differentiation	0.980477	11
(BP)GO:0009948 anterior posterior axis specification	0.997124	108
(BP)GO:0009949 polarity specification of anterior posterior axis	0.363059	4
(BP)GO:0009950 dorsal ventral axis specification	0.995353	52
(BP)GO:0009951 polarity specification of dorsal ventral axis	0.363059	4
(BP)GO:0009952 anterior posterior pattern formation	0.999564	116
(BP)GO:0009953 dorsal ventral pattern formation	0.993549	65
(BP)GO:0009954 proximal distal pattern formation	0.362108	16
(BP)GO:0009966 regulation of signal transduction	0.999448	85
(BP)GO:0009967 positive regulation of signal transduction	0.894395	16
(BP)GO:0009968 negative regulation of signal transduction	0.984343	41
(BP)GO:0009987 cellular process	0.999993	5674
(BP)GO:0009991 response to extracellular stimulus	0.972057	6
(BP)GO:0009993 oogenesis sensu Insecta	1	254
(BP)GO:0009994 oocyte differentiation	0.990734	79
(BP)GO:0009996 negative regulation of cell fate specification	0.999872	10
(BP)GO:0010002 cardioblast differentiation	0.812354	7
(BP)GO:0010004 gastrulation sensu Insecta	0.999989	19
(BP)GO:0010033 response to organic substance	0.314139	15
(BP)GO:0012501 programmed cell death	0.999938	223
(BP)GO:0012502 induction of programmed cell death	0.999315	68
(BP)GO:0015012 heparan sulfate proteoglycan biosynthesis	0.828682	7
(BP)GO:0015031 protein transport	0.94249	461
(BP)GO:0015672 monovalent inorganic cation transport	0.696111	132
(BP)GO:0015674 di tri valent inorganic cation transport	0.263307	28
(BP)GO:0015698 inorganic anion transport	0.00410209	43
(BP)GO:0015711 organic anion transport	0.0384153	7
(BP)GO:0015837 amine transport	0.0836215	38
(BP)GO:0015849 organic acid transport	0.0391698	42
(BP)GO:0015893 drug transport	0.0730654	8
(BP)GO:0015931 nucleobase nucleoside nucleotide and nucleic acid transport	0.987953	33
(BP)GO:0015980 energy derivation by oxidation of organic compounds	0.00081605	89
(BP)GO:0015985 energy coupled proton transport down electrochemical gradient	0.484445	48
(BP)GO:0015986 ATP synthesis coupled proton transport	0.484445	48
(BP)GO:0015992 proton transport	0.247617	59
(BP)GO:0016042 lipid catabolism	0.0771452	18
(BP)GO:0016043 cell organization and biogenesis	1	844
(BP)GO:0016044 membrane organization and biogenesis	0.787936	24
(BP)GO:0016049 cell growth	0.999991	28
(BP)GO:0016051 carbohydrate biosynthesis	0.111572	41
(BP)GO:0016052 carbohydrate catabolism	0.00109374	53
(BP)GO:0016053 organic acid biosynthesis	0.00295444	29
(BP)GO:0016055 Wnt receptor signaling pathway	0.794523	45
(BP)GO:0016056 rhodopsin mediated signaling	0.0648206	6
(BP)GO:0016059 deactivation of rhodopsin mediated signaling	0.807302	9
(BP)GO:0016065 humoral defense mechanism sensu Protostomia	0.0626733	37
(BP)GO:0016070 RNA metabolism	1	326
(BP)GO:0016071 mRNA metabolism	1	174
(BP)GO:0016072 rRNA metabolism	1	38
(BP)GO:0016079 synaptic vesicle exocytosis	0.93047	41
(BP)GO:0016080 synaptic vesicle targeting	0.780566	8
(BP)GO:0016081 synaptic vesicle docking during exocytosis	0.67267	18
(BP)GO:0016082 synaptic vesicle priming	0.773249	10
(BP)GO:0016096 polyisoprenoid metabolism	0.0461687	7
(BP)GO:0016125 sterol metabolism	0.367392	29
(BP)GO:0016126 sterol biosynthesis	0.957272	5
(BP)GO:0016183 synaptic vesicle coating	0.212542	12
(BP)GO:0016192 vesicle mediated transport	0.617046	265
(BP)GO:0016197 endosome transport	0.627825	12
(BP)GO:0016198 axon choice point recognition	0.600539	6
(BP)GO:0016202 regulation of myogenesis	0.105992	6
(BP)GO:0016203 muscle attachment	0.502419	12
(BP)GO:0016246 RNA interference	0.992422	10
(BP)GO:0016265 death	0.999798	257
(BP)GO:0016271 tissue death	0.995926	64
(BP)GO:0016310 phosphorylation	0.999771	398
(BP)GO:0016311 dephosphorylation	0.886669	87
(BP)GO:0016318 ommatidial rotation	0.996293	19
(BP)GO:0016319 mushroom body development	0.675333	18
(BP)GO:0016321 female meiosis chromosome segregation	0.884495	23
(BP)GO:0016325 oocyte microtubule cytoskeleton organization	0.809875	19
(BP)GO:0016330 second mitotic wave sensu Endopterygota	0.79571	5
(BP)GO:0016331 morphogenesis of embryonic epithelium	0.999815	76
(BP)GO:0016332 establishment and or maintenance of polarity of embryonic epithelium	0.998557	9
(BP)GO:0016333 morphogenesis of follicular epithelium	0.995738	19
(BP)GO:0016334 establishment and or maintenance of polarity of follicular epithelium	0.995184	16
(BP)GO:0016335 morphogenesis of larval imaginal disc epithelium	0.900353	5
(BP)GO:0016337 cell cell adhesion	0.88522	113
(BP)GO:0016339 calcium dependent cell cell adhesion	0.946985	19
(BP)GO:0016348 leg joint morphogenesis sensu Endopterygota	0.73326	6
(BP)GO:0016350 maintenance of oocyte identity sensu Insecta	0.998203	7
(BP)GO:0016358 dendrite morphogenesis	0.956848	30
(BP)GO:0016360 sensory organ precursor cell fate determination	0.999963	13
(BP)GO:0016441 posttranscriptional gene silencing	0.986828	12
(BP)GO:0016458 gene silencing	0.99437	43
(BP)GO:0016476 shape changes of embryonic cells	0.95334	6
(BP)GO:0016477 cell migration	0.999987	152
(BP)GO:0016478 negative regulation of translation	0.99816	17
(BP)GO:0016481 negative regulation of transcription	0.999994	94
(BP)GO:0016482 cytoplasmic transport	0.356056	8
(BP)GO:0016485 protein processing	0.752696	28
(BP)GO:0016540 protein autoprocessing	0.864544	5
(BP)GO:0016542 male courtship behavior sensu Insecta	0.425258	12
(BP)GO:0016545 male courtship behavior sensu Insecta wing vibration	0.744507	9
(BP)GO:0016567 protein ubiquitination	0.948056	102
(BP)GO:0016568 chromatin modification	0.999227	55
(BP)GO:0016569 covalent chromatin modification	0.983957	20
(BP)GO:0016570 histone modification	0.983957	20
(BP)GO:0016571 histone methylation	0.911357	11
(BP)GO:0016579 protein deubiquitination	0.657506	20
(BP)GO:0016998 cell wall catabolism	0.332586	4
(BP)GO:0017015 regulation of transforming growth factor beta receptor signaling pathway	0.962947	4
(BP)GO:0017038 protein import	0.971359	46
(BP)GO:0017085 response to insecticide	0.20306	12
(BP)GO:0017143 insecticide metabolism	0.0203806	7
(BP)GO:0017145 stem cell division	0.997368	32
(BP)GO:0017157 regulation of exocytosis	0.36617	32
(BP)GO:0018193 peptidyl amino acid modification	0.968562	20
(BP)GO:0018342 protein prenylation	0.0943706	6
(BP)GO:0018346 protein amino acid prenylation	0.0943706	6
(BP)GO:0018958 phenol metabolism	0.134512	13
(BP)GO:0018988 molting cycle sensu Protostomia and Nematoda	0.770698	18
(BP)GO:0018990 ecdysis sensu Insecta	0.943534	4
(BP)GO:0018991 oviposition	0.0443926	4
(BP)GO:0018992 germ line sex determination	0.952238	5
(BP)GO:0018993 somatic sex determination	0.986646	15
(BP)GO:0019094 pole plasm mRNA localization	0.683428	30
(BP)GO:0019098 reproductive behavior	0.465387	39
(BP)GO:0019099 female germ line sex determination	0.886257	4
(BP)GO:0019101 female somatic sex determination	0.679006	5
(BP)GO:0019219 regulation of nucleobase nucleoside nucleotide and nucleic acid metabolism	1	724
(BP)GO:0019220 regulation of phosphate metabolism	0.91031	8
(BP)GO:0019221 cytokine and chemokine mediated signaling pathway	0.941788	27
(BP)GO:0019222 regulation of metabolism	1	839
(BP)GO:0019226 transmission of nerve impulse	0.953519	313
(BP)GO:0019318 hexose metabolism	6.94097e-05	63
(BP)GO:0019319 hexose biosynthesis	0.38004	8
(BP)GO:0019320 hexose catabolism	0.00225711	40
(BP)GO:0019362 pyridine nucleotide metabolism	0.00165891	13
(BP)GO:0019395 fatty acid oxidation	2.07699e-07	21
(BP)GO:0019438 aromatic compound biosynthesis	0.0779917	12
(BP)GO:0019439 aromatic compound catabolism	0.0284365	7
(BP)GO:0019538 protein metabolism	0.887284	1814
(BP)GO:0019720 Mo molybdopterin cofactor metabolism	0.170535	5
(BP)GO:0019722 calcium mediated signaling	0.254787	48
(BP)GO:0019725 cell homeostasis	0.0177004	51
(BP)GO:0019730 antimicrobial humoral response	0.431151	45
(BP)GO:0019731 antibacterial humoral response	0.660992	29
(BP)GO:0019732 antifungal humoral response	0.613357	12
(BP)GO:0019748 secondary metabolism	0.0023145	58
(BP)GO:0019751 polyol metabolism	0.106616	6
(BP)GO:0019752 carboxylic acid metabolism	4.02878e-11	347
(BP)GO:0019827 stem cell maintenance	0.992518	14
(BP)GO:0019932 second messenger mediated signaling	0.154366	69
(BP)GO:0019933 cAMP mediated signaling	0.870498	8
(BP)GO:0019935 cyclic nucleotide mediated signaling	0.815052	9
(BP)GO:0019941 modification dependent protein catabolism	0.0420235	64
(BP)GO:0019953 sexual reproduction	1	398
(BP)GO:0019991 septate junction assembly	0.394948	6
(BP)GO:0030001 metal ion transport	0.630757	111
(BP)GO:0030003 cation homeostasis	0.0696485	17
(BP)GO:0030005 di tri valent inorganic cation homeostasis	0.21633	15
(BP)GO:0030010 establishment of cell polarity	0.963318	9
(BP)GO:0030029 actin filament based process	0.906395	89
(BP)GO:0030030 cell projection organization and biogenesis	0.860465	33
(BP)GO:0030031 cell projection biogenesis	0.543522	22
(BP)GO:0030036 actin cytoskeleton organization and biogenesis	0.906395	89
(BP)GO:0030041 actin filament polymerization	0.251662	7
(BP)GO:0030042 actin filament depolymerization	0.245175	4
(BP)GO:0030097 hemopoiesis	0.999953	53
(BP)GO:0030111 regulation of Wnt receptor signaling pathway	0.512136	13
(BP)GO:0030154 cell differentiation	1	427
(BP)GO:0030162 regulation of proteolysis	0.866386	24
(BP)GO:0030163 protein catabolism	0.0436297	74
(BP)GO:0030166 proteoglycan biosynthesis	0.80383	12
(BP)GO:0030178 negative regulation of Wnt receptor signaling pathway	0.194773	9
(BP)GO:0030182 neuron differentiation	0.988085	113
(BP)GO:0030198 extracellular matrix organization and biogenesis	0.869542	28
(BP)GO:0030201 heparan sulfate proteoglycan metabolism	0.828682	7
(BP)GO:0030203 glycosaminoglycan metabolism	0.813843	7
(BP)GO:0030204 chondroitin sulfate metabolism	0.785591	5
(BP)GO:0030206 chondroitin sulfate biosynthesis	0.785591	5
(BP)GO:0030237 female sex determination	0.89164	10
(BP)GO:0030258 lipid modification	0.655895	7
(BP)GO:0030261 chromosome condensation	0.816184	16
(BP)GO:0030307 positive regulation of cell growth	0.998092	11
(BP)GO:0030381 eggshell pattern formation sensu Insecta	0.945088	5
(BP)GO:0030384 phosphoinositide metabolism	0.614115	17
(BP)GO:0030423 RNA interference targeting of mRNA for destruction	0.809004	4
(BP)GO:0030431 sleep	0.143175	8
(BP)GO:0030509 BMP signaling pathway	0.980707	8
(BP)GO:0030534 adult behavior	0.959263	31
(BP)GO:0030537 larval behavior	0.679195	13
(BP)GO:0030539 male genitalia morphogenesis	0.314449	4
(BP)GO:0030703 eggshell formation	0.987349	51
(BP)GO:0030704 vitelline membrane formation	0.863011	6
(BP)GO:0030705 cytoskeleton dependent intracellular transport	0.57404	70
(BP)GO:0030706 oocyte differentiation sensu Insecta	0.997446	16
(BP)GO:0030707 ovarian follicle cell development sensu Insecta	0.999933	112
(BP)GO:0030713 stalk formation sensu Insecta	0.969863	4
(BP)GO:0030716 oocyte fate determination	0.998315	18
(BP)GO:0030717 karyosome formation	0.564754	7
(BP)GO:0030718 germ line stem cell maintenance	0.988848	10
(BP)GO:0030720 oocyte positioning	0.772991	5
(BP)GO:0030722 oocyte nucleus positioning	0.909845	7
(BP)GO:0030725 ring canal formation	0.821002	8
(BP)GO:0030832 regulation of actin filament length	0.532334	12
(BP)GO:0030855 epithelial cell differentiation	0.948373	10
(BP)GO:0030859 polarized epithelial cell differentiation	0.895872	5
(BP)GO:0030865 cortical cytoskeleton organization and biogenesis	0.272359	6
(BP)GO:0030866 cortical actin cytoskeleton organization and biogenesis	0.272359	6
(BP)GO:0030951 establishment and or maintenance of microtubule cytoskeleton polarity	0.809875	19
(BP)GO:0030952 establishment and or maintenance of cytoskeleton polarity	0.809875	19
(BP)GO:0031023 microtubule organizing center organization and biogenesis	0.760962	8
(BP)GO:0031032 actomyosin structure organization and biogenesis	0.692953	11
(BP)GO:0031047 RNA mediated gene silencing	0.986828	12
(BP)GO:0031050 dsRNA fragmentation	0.8543	5
(BP)GO:0031098 stress activated protein kinase signaling pathway	0.966558	43
(BP)GO:0031109 microtubule polymerization or depolymerization	0.528568	13
(BP)GO:0031110 regulation of microtubule polymerization or depolymerization	0.678777	4
(BP)GO:0031114 regulation of microtubule depolymerization	0.678777	4
(BP)GO:0031123 RNA 3 end processing	0.855097	25
(BP)GO:0031124 mRNA 3 end processing	0.855097	25
(BP)GO:0031175 neurite morphogenesis	0.990603	109
(BP)GO:0031323 regulation of cellular metabolism	1	804
(BP)GO:0031324 negative regulation of cellular metabolism	0.999998	117
(BP)GO:0031325 positive regulation of cellular metabolism	0.997292	53
(BP)GO:0031326 regulation of cellular biosynthesis	0.999999	74
(BP)GO:0031327 negative regulation of cellular biosynthesis	0.10807	4
(BP)GO:0031497 chromatin assembly	0.992862	41
(BP)GO:0031507 heterochromatin formation	0.890758	25
(BP)GO:0031570 DNA integrity checkpoint	0.892465	5
(BP)GO:0031589 cell substrate adhesion	0.104949	26
(BP)GO:0035026 leading edge cell differentiation	0.640748	4
(BP)GO:0035050 embryonic heart tube development	0.812354	7
(BP)GO:0035051 cardiac cell differentiation	0.812354	7
(BP)GO:0035058 sensory cilium biogenesis	0.675067	4
(BP)GO:0035070 salivary gland histolysis	0.997667	63
(BP)GO:0035071 salivary gland cell death	0.997667	63
(BP)GO:0035072 ecdysone mediated induction of salivary gland cell death	0.995311	8
(BP)GO:0035075 response to ecdysone	0.998021	14
(BP)GO:0035078 induction of programmed cell death by ecdysone	0.998165	9
(BP)GO:0035081 induction of programmed cell death by hormones	0.99871	10
(BP)GO:0035088 establishment and or maintenance of apical basal cell polarity	0.998866	17
(BP)GO:0035089 establishment of apical basal cell polarity	0.952228	6
(BP)GO:0035107 appendage morphogenesis	0.986727	107
(BP)GO:0035108 limb morphogenesis	0.722253	27
(BP)GO:0035109 limb morphogenesis sensu Endopterygota	0.725533	21
(BP)GO:0035110 leg morphogenesis	0.722253	27
(BP)GO:0035111 leg joint morphogenesis	0.913404	10
(BP)GO:0035112 genitalia morphogenesis	0.601169	6
(BP)GO:0035114 appendage morphogenesis sensu Endopterygota	0.974575	104
(BP)GO:0035146 tube fusion	0.873902	9
(BP)GO:0035147 tracheal branch fusion	0.873902	9
(BP)GO:0035150 regulation of tube size	0.539383	16
(BP)GO:0035151 regulation of tracheal tube size	0.375554	14
(BP)GO:0035152 regulation of tracheal tube architecture	0.464134	20
(BP)GO:0035153 tracheal epithelial cell type specification	0.93854	5
(BP)GO:0035154 terminal cell fate specification	0.965566	4
(BP)GO:0035159 regulation of tracheal tube length	0.737208	4
(BP)GO:0035161 imaginal disc lineage restriction	0.84495	8
(BP)GO:0035162 embryonic hemopoiesis	0.961066	6
(BP)GO:0035166 post embryonic hemopoiesis	0.950527	7
(BP)GO:0035167 lymph gland hemopoiesis sensu Arthropoda	0.950527	7
(BP)GO:0035168 lymph gland hemocyte differentiation sensu Arthropoda	0.879632	6
(BP)GO:0035171 lamellocyte differentiation	0.887727	4
(BP)GO:0035172 hemocyte proliferation sensu Arthropoda	0.986545	10
(BP)GO:0035186 syncytial blastoderm mitotic cell cycle	0.496543	4
(BP)GO:0035193 central nervous system remodeling sensu Insecta	0.76616	6
(BP)GO:0035194 RNA mediated posttranscriptional gene silencing	0.986828	12
(BP)GO:0035214 eye antennal disc development	0.999962	135
(BP)GO:0035215 genital disc development	0.671109	13
(BP)GO:0035218 leg disc development	0.671909	36
(BP)GO:0035220 wing disc development	0.965391	90
(BP)GO:0035222 wing disc pattern formation	0.845988	10
(BP)GO:0035223 leg disc pattern formation	0.342853	13
(BP)GO:0035239 tube morphogenesis	0.993118	65
(BP)GO:0035264 body growth	0.998912	13
(BP)GO:0035265 organ growth	0.999945	23
(BP)GO:0035272 exocrine system development	0.990331	36
(BP)GO:0035277 spiracle morphogenesis	0.694545	4
(BP)GO:0035282 segmentation	0.999993	107
(BP)GO:0035285 appendage segmentation	0.886208	12
(BP)GO:0035286 leg segmentation	0.886208	12
(BP)GO:0035287 head segmentation	0.883818	14
(BP)GO:0035288 anterior head segmentation	0.409214	6
(BP)GO:0035289 posterior head segmentation	0.824679	12
(BP)GO:0035290 trunk segmentation	0.96077	10
(BP)GO:0035295 tube development	0.992916	71
(BP)GO:0035296 regulation of tube diameter	0.697767	5
(BP)GO:0035309 wing and notum subfield formation	0.820139	4
(BP)GO:0035315 hair cell differentiation	0.980477	11
(BP)GO:0035316 trichome organization and biogenesis sensu Insecta	0.980477	11
(BP)GO:0035317 wing hair organization and biogenesis	0.762036	9
(BP)GO:0040001 establishment of mitotic spindle localization	0.46351	7
(BP)GO:0040003 cuticle biosynthesis sensu Insecta	0.450371	16
(BP)GO:0040007 growth	0.999989	78
(BP)GO:0040008 regulation of growth	0.999843	53
(BP)GO:0040011 locomotion	0.99965	219
(BP)GO:0040014 regulation of body size	0.998912	13
(BP)GO:0040018 positive regulation of body size	0.98965	9
(BP)GO:0040023 nuclear positioning	0.996138	14
(BP)GO:0040029 regulation of gene expression epigenetic	0.999383	62
(BP)GO:0040034 regulation of development heterochronic	0.997245	10
(BP)GO:0042023 DNA endoreduplication	0.953875	5
(BP)GO:0042026 protein refolding	0.0759749	4
(BP)GO:0042044 fluid transport	0.0616277	5
(BP)GO:0042048 olfactory behavior	0.920198	22
(BP)GO:0042049 cell acyl CoA homeostasis	4.15588e-06	6
(BP)GO:0042051 eye photoreceptor development sensu Endopterygota	0.997926	35
(BP)GO:0042052 rhabdomere development	0.691284	8
(BP)GO:0042058 regulation of epidermal growth factor receptor signaling pathway	0.997262	14
(BP)GO:0042059 negative regulation of epidermal growth factor receptor signaling pathway	0.979303	8
(BP)GO:0042060 wound healing	0.575665	8
(BP)GO:0042063 gliogenesis	0.880882	17
(BP)GO:0042067 establishment of ommatidial polarity sensu Endopterygota	0.998032	31
(BP)GO:0042078 germ line stem cell division	0.991841	18
(BP)GO:0042116 macrophage activation	0.0473953	8
(BP)GO:0042127 regulation of cell proliferation	0.999782	24
(BP)GO:0042133 neurotransmitter metabolism	0.607302	12
(BP)GO:0042136 neurotransmitter biosynthesis	0.542892	7
(BP)GO:0042157 lipoprotein metabolism	0.250728	26
(BP)GO:0042158 lipoprotein biosynthesis	0.250728	26
(BP)GO:0042168 heme metabolism	0.200425	9
(BP)GO:0042180 ketone metabolism	0.760366	6
(BP)GO:0042181 ketone biosynthesis	0.918029	5
(BP)GO:0042214 terpene metabolism	0.0461687	7
(BP)GO:0042219 amino acid derivative catabolism	0.380588	5
(BP)GO:0042220 response to cocaine	0.677778	5
(BP)GO:0042221 response to chemical stimulus	0.000444028	196
(BP)GO:0042254 ribosome biogenesis and assembly	1	26
(BP)GO:0042303 molting cycle	0.770698	18
(BP)GO:0042306 regulation of protein nucleus import	0.573609	11
(BP)GO:0042308 negative regulation of protein nucleus import	0.812343	4
(BP)GO:0042330 taxis	0.499004	15
(BP)GO:0042331 phototaxis	0.646464	4
(BP)GO:0042332 gravitaxis	0.203721	4
(BP)GO:0042335 cuticle biosynthesis	0.268048	19
(BP)GO:0042364 water soluble vitamin biosynthesis	0.442368	8
(BP)GO:0042384 cilium biogenesis	0.675067	4
(BP)GO:0042386 hemocyte differentiation sensu Arthropoda	0.994024	23
(BP)GO:0042394 ecdysis sensu Protostomia and Nematoda	0.943534	4
(BP)GO:0042398 amino acid derivative biosynthesis	0.456816	14
(BP)GO:0042401 biogenic amine biosynthesis	0.33414	12
(BP)GO:0042402 biogenic amine catabolism	0.623352	4
(BP)GO:0042417 dopamine metabolism	0.274263	5
(BP)GO:0042430 indole and derivative metabolism	0.0949495	8
(BP)GO:0042434 indole derivative metabolism	0.0949495	8
(BP)GO:0042435 indole derivative biosynthesis	0.112591	4
(BP)GO:0042439 ethanolamine and derivative metabolism	0.51987	4
(BP)GO:0042440 pigment metabolism	0.0390811	38
(BP)GO:0042441 eye pigment metabolism	0.245106	18
(BP)GO:0042445 hormone metabolism	0.0545434	22
(BP)GO:0042446 hormone biosynthesis	0.691256	11
(BP)GO:0042447 hormone catabolism	0.0142476	4
(BP)GO:0042461 photoreceptor cell development	0.998938	42
(BP)GO:0042462 eye photoreceptor cell development	0.997926	35
(BP)GO:0042493 response to drug	0.289922	14
(BP)GO:0042558 pteridine and derivative metabolism	0.0256303	12
(BP)GO:0042559 pteridine and derivative biosynthesis	0.0359176	11
(BP)GO:0042592 homeostasis	0.0561132	59
(BP)GO:0042594 response to starvation	0.978631	4
(BP)GO:0042659 regulation of cell fate specification	0.988174	14
(BP)GO:0042674 cone cell differentiation sensu Endopterygota	0.973465	9
(BP)GO:0042675 cone cell differentiation	0.973465	9
(BP)GO:0042676 cone cell fate commitment	0.987088	8
(BP)GO:0042684 cardioblast cell fate commitment	0.901626	5
(BP)GO:0042688 crystal cell differentiation	0.989926	5
(BP)GO:0042692 muscle cell differentiation	0.530056	21
(BP)GO:0042706 eye photoreceptor cell fate commitment	0.981162	30
(BP)GO:0042742 defense response to bacteria	0.0490502	48
(BP)GO:0042745 circadian sleep wake cycle	0.661593	6
(BP)GO:0042749 regulation of circadian sleep wake cycle	0.661593	6
(BP)GO:0042752 regulation of circadian rhythm	0.661593	6
(BP)GO:0042766 nucleosome mobilization	0.949215	5
(BP)GO:0042770 DNA damage response signal transduction	0.926634	7
(BP)GO:0042773 ATP synthesis coupled electron transport	0.894162	52
(BP)GO:0042775 ATP synthesis coupled electron transport sensu Eukaryota	0.862727	51
(BP)GO:0042810 pheromone metabolism	0.386622	4
(BP)GO:0042981 regulation of apoptosis	0.999229	101
(BP)GO:0043037 translation	1	172
(BP)GO:0043038 amino acid activation	0.999912	58
(BP)GO:0043039 tRNA aminoacylation	0.999963	57
(BP)GO:0043062 extracellular structure organization and biogenesis	0.946853	37
(BP)GO:0043063 intercellular bridge organization and biogenesis	0.821002	8
(BP)GO:0043065 positive regulation of apoptosis	0.996872	62
(BP)GO:0043066 negative regulation of apoptosis	0.885661	36
(BP)GO:0043067 regulation of programmed cell death	0.999903	110
(BP)GO:0043068 positive regulation of programmed cell death	0.999768	72
(BP)GO:0043069 negative regulation of programmed cell death	0.885661	36
(BP)GO:0043085 positive regulation of enzyme activity	0.819373	11
(BP)GO:0043087 regulation of GTPase activity	0.784587	8
(BP)GO:0043118 negative regulation of physiological process	1	188
(BP)GO:0043119 positive regulation of physiological process	1	146
(BP)GO:0043170 macromolecule metabolism	0.00156435	2174
(BP)GO:0043207 response to external biotic stimulus	0.000798725	96
(BP)GO:0043279 response to alkaloid	0.677778	5
(BP)GO:0043283 biopolymer metabolism	1	1454
(BP)GO:0043284 biopolymer biosynthesis	0.184944	7
(BP)GO:0043285 biopolymer catabolism	0.0364587	77
(BP)GO:0043297 apical junction assembly	0.982979	15
(BP)GO:0043331 response to dsRNA	0.8543	5
(BP)GO:0043405 regulation of MAPK activity	0.481928	5
(BP)GO:0043406 positive regulation of MAPK activity	0.625565	4
(BP)GO:0043412 biopolymer modification	1	802
(BP)GO:0043413 biopolymer glycosylation	0.377207	69
(BP)GO:0043414 biopolymer methylation	0.992945	28
(BP)GO:0043449 alkene metabolism	0.0461687	7
(BP)GO:0043473 pigmentation	0.000450739	35
(BP)GO:0044237 cellular metabolism	0.998983	3964
(BP)GO:0044238 primary metabolism	0.995059	3875
(BP)GO:0044242 cellular lipid catabolism	0.00102432	9
(BP)GO:0044248 cellular catabolism	3.30984e-07	256
(BP)GO:0044249 cellular biosynthesis	0.999561	736
(BP)GO:0044255 cellular lipid metabolism	2.26517e-24	311
(BP)GO:0044257 cellular protein catabolism	0.0259515	67
(BP)GO:0044260 cellular macromolecule metabolism	0.598817	1849
(BP)GO:0044262 cellular carbohydrate metabolism	5.58753e-08	206
(BP)GO:0044264 cellular polysaccharide metabolism	3.24063e-05	56
(BP)GO:0044265 cellular macromolecule catabolism	0.013459	144
(BP)GO:0044267 cellular protein metabolism	0.835837	1796
(BP)GO:0044270 nitrogen compound catabolism	0.000184777	45
(BP)GO:0044271 nitrogen compound biosynthesis	0.0687706	68
(BP)GO:0044272 sulfur compound biosynthesis	0.910168	16
(BP)GO:0044274 organismal biosynthesis	0.268048	19
(BP)GO:0044275 cellular carbohydrate catabolism	0.00109374	53
(BP)GO:0045005 maintenance of fidelity during DNA dependent DNA replication	0.769684	8
(BP)GO:0045017 glycerolipid biosynthesis	0.338479	4
(BP)GO:0045034 neuroblast division	0.931554	12
(BP)GO:0045045 secretory pathway	0.0512906	193
(BP)GO:0045047 protein targeting to ER	0.00965042	16
(BP)GO:0045055 regulated secretory pathway	0.641132	97
(BP)GO:0045087 innate immune response	0.498448	9
(BP)GO:0045132 meiotic chromosome segregation	0.934497	33
(BP)GO:0045137 development of primary sexual characteristics	0.876855	19
(BP)GO:0045165 cell fate commitment	1	169
(BP)GO:0045167 asymmetric protein localization involved in cell fate commitment	0.958975	8
(BP)GO:0045175 basal protein localization	0.689396	5
(BP)GO:0045176 apical protein localization	0.966931	6
(BP)GO:0045184 establishment of protein localization	0.933282	465
(BP)GO:0045185 maintenance of protein localization	0.316478	8
(BP)GO:0045186 zonula adherens assembly	0.998256	10
(BP)GO:0045187 regulation of circadian sleep wake cycle sleep	0.661593	6
(BP)GO:0045196 establishment and or maintenance of neuroblast polarity	0.972433	5
(BP)GO:0045197 establishment and or maintenance of epithelial cell polarity	0.99978	16
(BP)GO:0045198 establishment of epithelial cell polarity	0.895872	5
(BP)GO:0045216 intercellular junction assembly and or maintenance	0.982274	18
(BP)GO:0045297 post mating behavior	0.286716	5
(BP)GO:0045317 equator specification	0.952784	5
(BP)GO:0045321 immune cell activation	0.0473953	8
(BP)GO:0045333 cellular respiration	0.283193	31
(BP)GO:0045433 male courtship behavior sensu Insecta song production	0.744507	9
(BP)GO:0045445 myoblast differentiation	0.57636	17
(BP)GO:0045448 mitotic cell cycle embryonic	0.87739	12
(BP)GO:0045449 regulation of transcription	1	708
(BP)GO:0045450 bicoid mRNA localization	0.607833	5
(BP)GO:0045451 pole plasm oskar mRNA localization	0.550605	28
(BP)GO:0045454 cell redox homeostasis	0.0526831	4
(BP)GO:0045456 ecdysteroid biosynthesis	0.918029	5
(BP)GO:0045465 R8 cell differentiation	0.988869	10
(BP)GO:0045466 R7 cell differentiation	0.932361	25
(BP)GO:0045467 R7 development	0.952974	5
(BP)GO:0045471 response to ethanol	0.303177	8
(BP)GO:0045475 locomotor rhythm	0.621377	18
(BP)GO:0045476 nurse cell apoptosis	0.673651	5
(BP)GO:0045478 fusome organization and biogenesis	0.549632	7
(BP)GO:0045494 photoreceptor maintenance	0.862883	5
(BP)GO:0045498 sex comb development	0.123725	5
(BP)GO:0045500 sevenless signaling pathway	0.977304	7
(BP)GO:0045570 regulation of imaginal disc growth	0.94923	8
(BP)GO:0045595 regulation of cell differentiation	0.991466	34
(BP)GO:0045596 negative regulation of cell differentiation	0.999606	14
(BP)GO:0045610 regulation of hemocyte differentiation	0.992474	16
(BP)GO:0045704 regulation of salivary gland determination	0.978323	7
(BP)GO:0045705 negative regulation of salivary gland determination	0.978323	7
(BP)GO:0045746 negative regulation of Notch signaling pathway	0.710132	4
(BP)GO:0045786 negative regulation of progression through cell cycle	0.898325	8
(BP)GO:0045792 negative regulation of cell size	0.989461	4
(BP)GO:0045793 positive regulation of cell size	0.99931	13
(BP)GO:0045810 negative regulation of frizzled signaling pathway	0.821882	4
(BP)GO:0045814 negative regulation of gene expression epigenetic	0.890758	25
(BP)GO:0045815 positive regulation of gene expression epigenetic	0.933149	4
(BP)GO:0045859 regulation of protein kinase activity	0.708788	9
(BP)GO:0045860 positive regulation of protein kinase activity	0.62304	5
(BP)GO:0045879 negative regulation of smoothened signaling pathway	0.517134	7
(BP)GO:0045887 positive regulation of synaptic growth at neuromuscular junction	0.864343	4
(BP)GO:0045892 negative regulation of transcription DNA dependent	0.999993	82
(BP)GO:0045893 positive regulation of transcription DNA dependent	0.996674	36
(BP)GO:0045924 regulation of female receptivity	0.153497	4
(BP)GO:0045926 negative regulation of growth	0.97111	14
(BP)GO:0045927 positive regulation of growth	0.995853	21
(BP)GO:0045934 negative regulation of nucleobase nucleoside nucleotide and nucleic acid metabolism	0.999998	105
(BP)GO:0045935 positive regulation of nucleobase nucleoside nucleotide and nucleic acid metabolism	0.997594	52
(BP)GO:0045941 positive regulation of transcription	0.997971	51
(BP)GO:0045944 positive regulation of transcription from RNA polymerase II promoter	0.855527	14
(BP)GO:0045946 positive regulation of translation	0.998994	5
(BP)GO:0046011 regulation of oskar mRNA translation	0.99308	7
(BP)GO:0046034 ATP metabolism	0.555444	49
(BP)GO:0046040 IMP metabolism	0.996594	5
(BP)GO:0046112 nucleobase biosynthesis	0.99978	6
(BP)GO:0046148 pigment biosynthesis	0.0228993	31
(BP)GO:0046152 ommochrome metabolism	0.287852	14
(BP)GO:0046158 ocellus pigment metabolism	0.287852	14
(BP)GO:0046164 alcohol catabolism	0.00225711	40
(BP)GO:0046165 alcohol biosynthesis	0.38004	8
(BP)GO:0046328 regulation of JNK cascade	0.948959	8
(BP)GO:0046356 acetyl CoA catabolism	0.283193	31
(BP)GO:0046364 monosaccharide biosynthesis	0.38004	8
(BP)GO:0046365 monosaccharide catabolism	0.00225711	40
(BP)GO:0046394 carboxylic acid biosynthesis	0.00295444	29
(BP)GO:0046467 membrane lipid biosynthesis	0.0852039	28
(BP)GO:0046474 glycerophospholipid biosynthesis	0.592568	10
(BP)GO:0046483 heterocycle metabolism	0.440252	115
(BP)GO:0046486 glycerolipid metabolism	0.135391	5
(BP)GO:0046489 phosphoinositide biosynthesis	0.57322	9
(BP)GO:0046504 glycerol ether biosynthesis	0.338479	4
(BP)GO:0046530 photoreceptor cell differentiation	0.997035	83
(BP)GO:0046545 development of primary female sexual characteristics	0.413102	8
(BP)GO:0046552 photoreceptor cell fate commitment	0.989476	36
(BP)GO:0046578 regulation of Ras protein signal transduction	0.949572	6
(BP)GO:0046580 negative regulation of Ras protein signal transduction	0.913796	5
(BP)GO:0046620 regulation of organ size	0.999945	23
(BP)GO:0046621 negative regulation of organ size	0.9894	8
(BP)GO:0046622 positive regulation of organ size	0.990952	5
(BP)GO:0046660 female sex differentiation	0.713791	13
(BP)GO:0046661 male sex differentiation	0.834231	7
(BP)GO:0046663 dorsal closure leading edge cell differentiation	0.640748	4
(BP)GO:0046665 amnioserosa maintenance	0.898672	4
(BP)GO:0046666 retinal cell programmed cell death	0.982911	13
(BP)GO:0046667 retinal programmed cell death sensu Endopterygota	0.97	9
(BP)GO:0046668 regulation of retinal programmed cell death	0.969886	9
(BP)GO:0046669 regulation of retinal programmed cell death sensu Endopterygota	0.700879	5
(BP)GO:0046698 metamorphosis sensu Insecta	0.999613	225
(BP)GO:0046785 microtubule polymerization	0.263589	8
(BP)GO:0046822 regulation of nucleocytoplasmic transport	0.715394	13
(BP)GO:0046823 negative regulation of nucleocytoplasmic transport	0.793378	5
(BP)GO:0046834 lipid phosphorylation	0.491973	5
(BP)GO:0046843 dorsal appendage formation	0.862346	16
(BP)GO:0046845 branched duct epithelial cell fate determination sensu Insecta	0.88004	8
(BP)GO:0046854 phosphoinositide phosphorylation	0.521928	4
(BP)GO:0046879 hormone secretion	0.810106	7
(BP)GO:0046903 secretion	0.0567701	207
(BP)GO:0046907 intracellular transport	0.990394	524
(BP)GO:0046916 transition metal ion homeostasis	0.0228575	5
(BP)GO:0046942 carboxylic acid transport	0.0391698	42
(BP)GO:0048015 phosphoinositide mediated signaling	0.214082	12
(BP)GO:0048024 regulation of nuclear mRNA splicing via spliceosome	0.952318	7
(BP)GO:0048056 R3 R4 cell differentiation sensu Endopterygota	0.965826	8
(BP)GO:0048062 gravitactic behavior	0.203721	4
(BP)GO:0048065 male courtship behavior sensu Insecta wing extension	0.744507	9
(BP)GO:0048066 pigmentation during development	0.000450739	35
(BP)GO:0048069 eye pigmentation	0.116322	20
(BP)GO:0048072 eye pigmentation sensu Endopterygota	0.280306	4
(BP)GO:0048096 chromatin mediated maintenance of transcription	0.933149	4
(BP)GO:0048100 wing disc anterior posterior pattern formation	0.927856	6
(BP)GO:0048102 autophagic cell death	0.997667	63
(BP)GO:0048103 somatic stem cell division	0.943969	5
(BP)GO:0048110 oocyte construction sensu Insecta	0.958145	46
(BP)GO:0048111 oocyte axis determination sensu Insecta	0.960485	45
(BP)GO:0048112 oocyte anterior posterior axis determination sensu Insecta	0.876382	39
(BP)GO:0048113 pole plasm assembly sensu Insecta	0.804416	36
(BP)GO:0048123 oocyte dorsal ventral axis determination sensu Insecta	0.997213	6
(BP)GO:0048130 oocyte microtubule cytoskeleton organization sensu Insecta	0.870738	5
(BP)GO:0048134 germ line cyst formation	0.998422	11
(BP)GO:0048148 behavioral response to cocaine	0.677778	5
(BP)GO:0048149 behavioral response to ethanol	0.482112	7
(BP)GO:0048193 Golgi vesicle transport	0.0345782	31
(BP)GO:0048232 male gamete generation	0.999059	85
(BP)GO:0048278 vesicle docking	0.625456	26
(BP)GO:0048284 organelle fusion	0.960679	5
(BP)GO:0048332 mesoderm morphogenesis	0.975245	20
(BP)GO:0048333 mesodermal cell differentiation	0.935925	12
(BP)GO:0048468 cell development	1	278
(BP)GO:0048469 cell maturation	0.592806	22
(BP)GO:0048477 oogenesis	1	266
(BP)GO:0048488 synaptic vesicle endocytosis	0.322479	32
(BP)GO:0048489 synaptic vesicle transport	0.846587	75
(BP)GO:0048511 rhythmic process	0.539605	31
(BP)GO:0048512 circadian behavior	0.464015	22
(BP)GO:0048513 organ development	1	800
(BP)GO:0048515 spermatid differentiation	0.810715	29
(BP)GO:0048518 positive regulation of biological process	1	180
(BP)GO:0048519 negative regulation of biological process	1	240
(BP)GO:0048522 positive regulation of cellular process	1	161
(BP)GO:0048523 negative regulation of cellular process	1	221
(BP)GO:0048534 hemopoietic or lymphoid organ development	0.999953	53
(BP)GO:0048542 lymph gland development sensu Arthropoda	0.950527	7
(BP)GO:0048545 response to steroid hormone stimulus	0.998021	14
(BP)GO:0048546 digestive tract morphogenesis	0.999163	37
(BP)GO:0048547 gut morphogenesis	0.999163	37
(BP)GO:0048557 embryonic digestive tract morphogenesis	0.986053	21
(BP)GO:0048558 embryonic gut morphogenesis	0.986053	21
(BP)GO:0048562 embryonic organ morphogenesis	0.990058	23
(BP)GO:0048565 gut development	0.999565	57
(BP)GO:0048566 embryonic gut development	0.986053	21
(BP)GO:0048567 ectodermal gut morphogenesis	0.999163	37
(BP)GO:0048568 embryonic organ development	0.997107	30
(BP)GO:0048569 post embryonic organ development	0.950527	7
(BP)GO:0048589 developmental growth	0.809277	37
(BP)GO:0048592 eye morphogenesis	1	154
(BP)GO:0048598 embryonic morphogenesis	0.999991	94
(BP)GO:0048599 oocyte development	0.988889	73
(BP)GO:0048609 reproductive organismal physiological process	0.482786	4
(BP)GO:0048611 embryonic ectodermal gut development	0.986053	21
(BP)GO:0048613 embryonic ectodermal gut morphogenesis	0.986053	21
(BP)GO:0048619 embryonic hindgut morphogenesis	0.986053	21
(BP)GO:0048627 myoblast development	0.57636	17
(BP)GO:0048628 myoblast maturation	0.57636	17
(BP)GO:0048646 anatomical structure formation	0.991101	24
(BP)GO:0048666 neuron development	0.990603	109
(BP)GO:0048667 neuron morphogensis during differentiation	0.990603	109
(BP)GO:0050650 chondroitin sulfate proteoglycan biosynthesis	0.785591	5
(BP)GO:0050654 chondroitin sulfate proteoglycan metabolism	0.785591	5
(BP)GO:0050657 nucleic acid transport	0.966531	20
(BP)GO:0050658 RNA transport	0.966531	20
(BP)GO:0050684 regulation of mRNA processing	0.952318	7
(BP)GO:0050767 regulation of neurogenesis	0.955415	11
(BP)GO:0050768 negative regulation of neurogenesis	0.97923	4
(BP)GO:0050789 regulation of biological process	1	1244
(BP)GO:0050790 regulation of enzyme activity	0.97626	26
(BP)GO:0050791 regulation of physiological process	1	1121
(BP)GO:0050793 regulation of development	0.999731	58
(BP)GO:0050794 regulation of cellular process	1	1155
(BP)GO:0050795 regulation of behavior	0.260255	7
(BP)GO:0050801 ion homeostasis	0.180891	22
(BP)GO:0050802 circadian sleep wake cycle sleep	0.661593	6
(BP)GO:0050803 regulation of synapse structure and function	0.376054	5
(BP)GO:0050808 synapse organization and biogenesis	0.869542	28
(BP)GO:0050829 defense response to Gram negative bacteria	0.77918	11
(BP)GO:0050830 defense response to Gram positive bacteria	0.561119	8
(BP)GO:0050832 defense response to fungi	0.641207	13
(BP)GO:0050874 organismal physiological process	0.618459	642
(BP)GO:0050875 cellular physiological process	0.999457	5285
(BP)GO:0050876 reproductive physiological process	0.482786	4
(BP)GO:0050877 neurophysiological process	0.991605	436
(BP)GO:0050878 regulation of body fluids	0.106741	6
(BP)GO:0050896 response to stimulus	0.0957738	800
(BP)GO:0050909 sensory perception of taste	0.37774	23
(BP)GO:0050953 sensory perception of light stimulus	0.998115	65
(BP)GO:0050954 sensory perception of mechanical stimulus	0.623639	17
(BP)GO:0051017 actin filament bundle formation	0.830558	6
(BP)GO:0051028 mRNA transport	0.915949	14
(BP)GO:0051049 regulation of transport	0.688222	48
(BP)GO:0051051 negative regulation of transport	0.793378	5
(BP)GO:0051052 regulation of DNA metabolism	0.991334	14
(BP)GO:0051053 negative regulation of DNA metabolism	0.94954	7
(BP)GO:0051056 regulation of small GTPase mediated signal transduction	0.949572	6
(BP)GO:0051058 negative regulation of small GTPase mediated signal transduction	0.913796	5
(BP)GO:0051084 posttranslational protein folding	0.103001	5
(BP)GO:0051093 negative regulation of development	0.999367	21
(BP)GO:0051124 synaptic growth at neuromuscular junction	0.202349	11
(BP)GO:0051128 regulation of cell organization and biogenesis	0.816477	22
(BP)GO:0051129 negative regulation of cell organization and biogenesis	0.399303	6
(BP)GO:0051168 nuclear export	0.976623	22
(BP)GO:0051169 nuclear transport	0.997674	57
(BP)GO:0051170 nuclear import	0.977742	43
(BP)GO:0051174 regulation of phosphorus metabolism	0.91031	8
(BP)GO:0051179 localization	0.00217334	1738
(BP)GO:0051180 vitamin transport	0.306332	4
(BP)GO:0051181 cofactor transport	0.631424	4
(BP)GO:0051186 cofactor metabolism	2.14054e-07	214
(BP)GO:0051187 cofactor catabolism	0.20821	33
(BP)GO:0051188 cofactor biosynthesis	0.262968	84
(BP)GO:0051189 prosthetic group metabolism	5.31724e-06	57
(BP)GO:0051223 regulation of protein transport	0.556828	12
(BP)GO:0051224 negative regulation of protein transport	0.793378	5
(BP)GO:0051225 spindle assembly	0.286229	4
(BP)GO:0051226 meiotic spindle assembly	0.286229	4
(BP)GO:0051234 establishment of localization	7.41467e-05	1670
(BP)GO:0051235 maintenance of localization	0.794466	15
(BP)GO:0051236 establishment of RNA localization	0.966531	20
(BP)GO:0051239 regulation of organismal physiological process	0.744614	16
(BP)GO:0051242 positive regulation of cellular physiological process	1	144
(BP)GO:0051243 negative regulation of cellular physiological process	1	182
(BP)GO:0051244 regulation of cellular physiological process	1	1088
(BP)GO:0051246 regulation of protein metabolism	0.999996	118
(BP)GO:0051248 negative regulation of protein metabolism	0.824508	16
(BP)GO:0051252 regulation of RNA metabolism	0.960768	9
(BP)GO:0051258 protein polymerization	0.0421971	16
(BP)GO:0051261 protein depolymerization	0.643086	11
(BP)GO:0051276 chromosome organization and biogenesis	0.999996	143
(BP)GO:0051293 establishment of spindle localization	0.72607	8
(BP)GO:0051294 establishment of spindle orientation	0.637277	5
(BP)GO:0051297 centrosome organization and biogenesis	0.760962	8
(BP)GO:0051301 cell division	0.999985	104
(BP)GO:0051321 meiotic cell cycle	0.996172	79
(BP)GO:0051322 anaphase	0.738362	9
(BP)GO:0051325 interphase	0.874393	20
(BP)GO:0051327 M phase of meiotic cell cycle	0.996172	79
(BP)GO:0051329 interphase of mitotic cell cycle	0.874393	20
(BP)GO:0051336 regulation of hydrolase activity	0.89948	11
(BP)GO:0051338 regulation of transferase activity	0.708788	9
(BP)GO:0051347 positive regulation of transferase activity	0.62304	5
(BP)GO:0051603 proteolysis during cellular protein catabolism	0.0259515	67
(BP)GO:0051606 detection of stimulus	0.958867	40
(CC)GO:0000118 histone deacetylase complex	0.995577	5
(CC)GO:0000119 mediator complex	0.954569	29
(CC)GO:0000123 histone acetyltransferase complex	0.724252	9
(CC)GO:0000124 SAGA complex	0.586657	6
(CC)GO:0000139 Golgi membrane	0.0405229	14
(CC)GO:0000145 exocyst	0.481761	7
(CC)GO:0000151 ubiquitin ligase complex	0.961482	112
(CC)GO:0000152 nuclear ubiquitin ligase complex	0.951051	12
(CC)GO:0000159 protein phosphatase type 2A complex	0.274498	4
(CC)GO:0000176 nuclear exosome RNase complex	0.999901	10
(CC)GO:0000177 cytoplasmic exosome RNase complex	0.999592	6
(CC)GO:0000178 exosome RNase complex	0.999975	11
(CC)GO:0000220 hydrogen transporting ATPase V0 domain	0.0277565	11
(CC)GO:0000221 hydrogen transporting ATPase V1 domain	0.0927199	9
(CC)GO:0000228 nuclear chromosome	0.890346	25
(CC)GO:0000242 pericentriolar material	0.524307	5
(CC)GO:0000267 cell fraction	1.4622e-07	84
(CC)GO:0000275 proton transporting ATP synthase complex catalytic core F 1 sensu Eukaryota	0.570352	7
(CC)GO:0000276 proton transporting ATP synthase complex coupling factor F o sensu Eukaryota	0.488703	5
(CC)GO:0000307 cyclin dependent protein kinase holoenzyme complex	0.73782	5
(CC)GO:0000313 organellar ribosome	0.946156	71
(CC)GO:0000314 organellar small ribosomal subunit	0.743502	28
(CC)GO:0000315 organellar large ribosomal subunit	0.85558	43
(CC)GO:0000323 lytic vacuole	0.00371038	22
(CC)GO:0000502 proteasome complex sensu Eukaryota	7.58601e-08	37
(CC)GO:0000775 chromosome pericentric region	0.79869	23
(CC)GO:0000776 kinetochore	0.529979	7
(CC)GO:0000777 condensed chromosome kinetochore	0.781657	5
(CC)GO:0000779 condensed chromosome pericentric region	0.781657	5
(CC)GO:0000785 chromatin	0.997238	51
(CC)GO:0000786 nucleosome	0.895088	9
(CC)GO:0000790 nuclear chromatin	0.874677	13
(CC)GO:0000792 heterochromatin	0.877468	12
(CC)GO:0000793 condensed chromosome	0.980432	13
(CC)GO:0000796 condensin complex	0.874838	5
(CC)GO:0000803 sex chromosome	0.363685	4
(CC)GO:0000808 origin recognition complex	0.153045	6
(CC)GO:0000922 spindle pole	0.92731	30
(CC)GO:0000930 gamma tubulin complex	0.539342	7
(CC)GO:0000940 outer kinetochore of condensed chromosome	0.603585	4
(CC)GO:0005575 cellular component	1	4538
(CC)GO:0005576 extracellular region	2.34257e-08	298
(CC)GO:0005578 extracellular matrix sensu Metazoa	0.551417	69
(CC)GO:0005604 basement membrane	0.723916	17
(CC)GO:0005605 basal lamina	0.963367	11
(CC)GO:0005615 extracellular space	0.000406606	7
(CC)GO:0005622 intracellular	1	2823
(CC)GO:0005623 cell	1	3887
(CC)GO:0005624 membrane fraction	5.14912e-08	83
(CC)GO:0005634 nucleus	1	1341
(CC)GO:0005635 nuclear membrane	0.999732	55
(CC)GO:0005637 nuclear inner membrane	0.623036	4
(CC)GO:0005643 nuclear pore	0.998279	36
(CC)GO:0005654 nucleoplasm	1	212
(CC)GO:0005656 pre replicative complex	0.868498	8
(CC)GO:0005657 replication fork	0.790468	20
(CC)GO:0005663 DNA replication factor C complex	0.623422	6
(CC)GO:0005664 nuclear origin of replication recognition complex	0.153045	6
(CC)GO:0005665 DNA directed RNA polymerase II core complex	0.993313	10
(CC)GO:0005666 DNA directed RNA polymerase III complex	0.997285	6
(CC)GO:0005667 transcription factor complex	0.999858	74
(CC)GO:0005669 transcription factor TFIID complex	0.840941	24
(CC)GO:0005675 transcription factor TFIIH complex	0.935824	8
(CC)GO:0005677 chromatin silencing complex	0.753619	4
(CC)GO:0005678 chromatin assembly complex	0.58997	5
(CC)GO:0005680 anaphase promoting complex	0.646234	6
(CC)GO:0005681 spliceosome complex	0.999998	84
(CC)GO:0005682 snRNP U5	0.481434	8
(CC)GO:0005684 major U2 dependent spliceosome	0.991791	35
(CC)GO:0005685 snRNP U1	0.992318	8
(CC)GO:0005686 snRNP U2	0.800916	10
(CC)GO:0005688 snRNP U6	0.973091	7
(CC)GO:0005689 minor U12 dependent spliceosome complex	0.56302	11
(CC)GO:0005694 chromosome	0.999968	149
(CC)GO:0005700 polytene chromosome	0.999552	39
(CC)GO:0005703 polytene chromosome puff	0.63111	4
(CC)GO:0005720 nuclear heterochromatin	0.738217	8
(CC)GO:0005725 intercalary heterochromatin	0.844154	5
(CC)GO:0005730 nucleolus	1	46
(CC)GO:0005732 small nucleolar ribonucleoprotein complex	0.971292	16
(CC)GO:0005736 DNA directed RNA polymerase I complex	0.997984	5
(CC)GO:0005737 cytoplasm	0.618772	1337
(CC)GO:0005739 mitochondrion	0.828063	387
(CC)GO:0005740 mitochondrial membrane	0.973524	162
(CC)GO:0005741 mitochondrial outer membrane	0.341149	15
(CC)GO:0005742 mitochondrial outer membrane translocase complex	0.154012	6
(CC)GO:0005743 mitochondrial inner membrane	0.983203	136
(CC)GO:0005744 mitochondrial inner membrane presequence translocase complex	0.711541	7
(CC)GO:0005746 mitochondrial electron transport chain	0.924505	56
(CC)GO:0005747 respiratory chain complex I sensu Eukaryota	0.744389	31
(CC)GO:0005750 respiratory chain complex III sensu Eukaryota	0.951284	9
(CC)GO:0005751 respiratory chain complex IV sensu Eukaryota	0.378658	10
(CC)GO:0005753 proton transporting ATP synthase complex sensu Eukaryota	0.740957	16
(CC)GO:0005759 mitochondrial matrix	0.569843	131
(CC)GO:0005761 mitochondrial ribosome	0.946156	71
(CC)GO:0005762 mitochondrial large ribosomal subunit	0.85558	43
(CC)GO:0005763 mitochondrial small ribosomal subunit	0.743502	28
(CC)GO:0005764 lysosome	0.00371038	22
(CC)GO:0005768 endosome	0.775182	10
(CC)GO:0005773 vacuole	0.000403286	44
(CC)GO:0005774 vacuolar membrane	0.0245557	21
(CC)GO:0005777 peroxisome	5.69515e-08	31
(CC)GO:0005778 peroxisomal membrane	0.0203916	13
(CC)GO:0005779 integral to peroxisomal membrane	0.0445273	4
(CC)GO:0005783 endoplasmic reticulum	2.78944e-12	143
(CC)GO:0005784 translocon complex	0.0123589	7
(CC)GO:0005786 signal recognition particle sensu Eukaryota	0.03583	10
(CC)GO:0005788 endoplasmic reticulum lumen	0.15681	5
(CC)GO:0005789 endoplasmic reticulum membrane	2.90376e-06	39
(CC)GO:0005791 rough endoplasmic reticulum	0.0162514	13
(CC)GO:0005792 microsome	3.48798e-09	74
(CC)GO:0005794 Golgi apparatus	0.00525053	71
(CC)GO:0005795 Golgi stack	0.0558137	24
(CC)GO:0005798 Golgi vesicle	0.163513	9
(CC)GO:0005813 centrosome	0.899711	27
(CC)GO:0005815 microtubule organizing center	0.937015	33
(CC)GO:0005819 spindle	0.934497	44
(CC)GO:0005829 cytosol	0.534415	210
(CC)GO:0005830 cytosolic ribosome sensu Eukaryota	0.929625	82
(CC)GO:0005832 chaperonin containing T complex	0.957356	7
(CC)GO:0005834 heterotrimeric G protein complex	0.237557	18
(CC)GO:0005838 proteasome regulatory particle sensu Eukaryota	8.34208e-06	21
(CC)GO:0005839 proteasome core complex sensu Eukaryota	0.000256297	13
(CC)GO:0005840 ribosome	0.998125	172
(CC)GO:0005842 cytosolic large ribosomal subunit sensu Eukaryota	0.866262	47
(CC)GO:0005843 cytosolic small ribosomal subunit sensu Eukaryota	0.831921	34
(CC)GO:0005847 mRNA cleavage and polyadenylation specificity factor complex	0.326995	5
(CC)GO:0005849 mRNA cleavage factor complex	0.779181	12
(CC)GO:0005850 eukaryotic translation initiation factor 2 complex	0.967912	4
(CC)GO:0005851 eukaryotic translation initiation factor 2B complex	0.938652	6
(CC)GO:0005852 eukaryotic translation initiation factor 3 complex	0.998003	13
(CC)GO:0005853 eukaryotic translation elongation factor 1 complex	0.316641	4
(CC)GO:0005856 cytoskeleton	0.719171	226
(CC)GO:0005860 unconventional myosin	0.44776	5
(CC)GO:0005865 striated muscle thin filament	0.0183491	4
(CC)GO:0005868 cytoplasmic dynein complex	0.0977839	4
(CC)GO:0005869 dynactin complex	0.0218222	8
(CC)GO:0005871 kinesin complex	0.55149	26
(CC)GO:0005874 microtubule	0.620468	31
(CC)GO:0005875 microtubule associated complex	0.622865	77
(CC)GO:0005876 spindle microtubule	0.512317	8
(CC)GO:0005884 actin filament	0.110416	16
(CC)GO:0005885 Arp2 3 protein complex	0.224188	5
(CC)GO:0005886 plasma membrane	0.999934	469
(CC)GO:0005887 integral to plasma membrane	0.80582	167
(CC)GO:0005891 voltage gated calcium channel complex	0.974915	5
(CC)GO:0005892 nicotinic acetylcholine gated receptor channel complex	0.942944	9
(CC)GO:0005911 intercellular junction	0.998609	37
(CC)GO:0005912 adherens junction	0.99732	45
(CC)GO:0005913 cell cell adherens junction	0.991317	21
(CC)GO:0005915 zonula adherens	0.983801	6
(CC)GO:0005918 septate junction	0.872682	13
(CC)GO:0005921 gap junction	0.663974	5
(CC)GO:0005924 cell substrate adherens junction	0.782351	13
(CC)GO:0005925 focal adhesion	0.779381	12
(CC)GO:0005938 cell cortex	0.99591	43
(CC)GO:0005940 septin ring	0.445456	4
(CC)GO:0005941 unlocalized protein complex	0.822735	61
(CC)GO:0005942 phosphoinositide 3 kinase complex	0.395516	4
(CC)GO:0005952 cAMP dependent protein kinase complex	0.936716	7
(CC)GO:0008021 synaptic vesicle	0.428315	46
(CC)GO:0008023 transcription elongation factor complex	0.327371	5
(CC)GO:0008076 voltage gated potassium channel complex	0.723529	18
(CC)GO:0008180 signalosome complex	0.289191	7
(CC)GO:0008278 cohesin complex	0.133294	5
(CC)GO:0008287 protein serine threonine phosphatase complex	0.342819	19
(CC)GO:0008305 integrin complex	0.520247	7
(CC)GO:0008372 cellular component unknown	0.822566	406
(CC)GO:0008540 proteasome regulatory particle base subcomplex sensu Eukaryota	0.0005869	10
(CC)GO:0008541 proteasome regulatory particle lid subcomplex sensu Eukaryota	0.000568877	7
(CC)GO:0009288 flagellum sensu Bacteria	0.0454837	8
(CC)GO:0012505 endomembrane system	0.215485	112
(CC)GO:0012506 vesicle membrane	0.392759	4
(CC)GO:0015008 ubiquinol cytochrome c reductase complex sensu Eukaryota	0.951284	9
(CC)GO:0015629 actin cytoskeleton	0.0127441	75
(CC)GO:0015630 microtubule cytoskeleton	0.891885	134
(CC)GO:0015934 large ribosomal subunit	0.950631	91
(CC)GO:0015935 small ribosomal subunit	0.876424	63
(CC)GO:0016010 dystrophin associated glycoprotein complex	0.968495	6
(CC)GO:0016020 membrane	0.00949722	1551
(CC)GO:0016021 integral to membrane	0.0512087	744
(CC)GO:0016023 cytoplasmic membrane bound vesicle	0.14118	78
(CC)GO:0016027 inaD signaling complex	0.988781	6
(CC)GO:0016028 rhabdomere	0.9967	16
(CC)GO:0016272 prefoldin complex	0.607146	5
(CC)GO:0016281 eukaryotic translation initiation factor 4F complex	0.751314	6
(CC)GO:0016282 eukaryotic 43S preinitiation complex	0.998949	54
(CC)GO:0016283 eukaryotic 48S initiation complex	0.831921	34
(CC)GO:0016323 basolateral plasma membrane	0.992346	23
(CC)GO:0016324 apical plasma membrane	0.99917	14
(CC)GO:0016327 apicolateral plasma membrane	0.989652	32
(CC)GO:0016442 RNA induced silencing complex	0.837987	4
(CC)GO:0016456 dosage compensation complex sensu Insecta	0.209812	4
(CC)GO:0016459 myosin	0.518124	22
(CC)GO:0016469 proton transporting two sector ATPase complex	0.525744	50
(CC)GO:0016471 hydrogen translocating V type ATPase complex	0.0245557	21
(CC)GO:0016585 chromatin remodeling complex	0.940369	23
(CC)GO:0016591 DNA directed RNA polymerase II holoenzyme	0.998809	80
(CC)GO:0016604 nuclear body	0.92742	7
(CC)GO:0016607 nuclear speck	0.97044	6
(CC)GO:0017053 transcriptional repressor complex	0.541019	5
(CC)GO:0017177 alpha glucosidase II complex	0.00804674	4
(CC)GO:0019005 SCF ubiquitin ligase complex	0.646368	10
(CC)GO:0019861 flagellum	0.0454837	8
(CC)GO:0019866 inner membrane	0.983203	136
(CC)GO:0019867 outer membrane	0.45321	16
(CC)GO:0019897 extrinsic to plasma membrane	0.682229	31
(CC)GO:0019898 extrinsic to membrane	0.167034	40
(CC)GO:0019908 nuclear cyclin dependent protein kinase holoenzyme complex	0.73782	5
(CC)GO:0030016 myofibril	0.0210682	8
(CC)GO:0030017 sarcomere	0.0210682	8
(CC)GO:0030054 cell junction	0.99888	58
(CC)GO:0030055 cell matrix junction	0.82079	14
(CC)GO:0030117 membrane coat	0.0557175	25
(CC)GO:0030118 clathrin coat	0.214768	15
(CC)GO:0030119 membrane coat adaptor complex	0.529558	4
(CC)GO:0030120 vesicle coat	0.031389	23
(CC)GO:0030125 clathrin vesicle coat	0.133154	13
(CC)GO:0030126 COPI vesicle coat	0.178536	8
(CC)GO:0030131 clathrin adaptor complex	0.529558	4
(CC)GO:0030133 transport vesicle	0.044426	9
(CC)GO:0030135 coated vesicle	0.133361	65
(CC)GO:0030136 clathrin coated vesicle	0.365918	51
(CC)GO:0030137 COPI coated vesicle	0.211665	9
(CC)GO:0030138 COPII coated vesicle	0.0507329	5
(CC)GO:0030140 trans Golgi network transport vesicle	0.10168	5
(CC)GO:0030176 integral to endoplasmic reticulum membrane	0.0355509	8
(CC)GO:0030286 dynein complex	0.84319	13
(CC)GO:0030312 external encapsulating structure	0.999078	6
(CC)GO:0030529 ribonucleoprotein complex	1	287
(CC)GO:0030530 heterogeneous nuclear ribonucleoprotein complex	0.529359	4
(CC)GO:0030532 small nuclear ribonucleoprotein complex	0.99955	51
(CC)GO:0030867 rough endoplasmic reticulum membrane	0.00248125	11
(CC)GO:0030880 RNA polymerase complex	0.999999	22
(CC)GO:0030894 replisome	0.745953	19
(CC)GO:0031012 extracellular matrix	0.551417	69
(CC)GO:0031090 organelle membrane	0.526879	304
(CC)GO:0031224 intrinsic to membrane	0.0409606	746
(CC)GO:0031226 intrinsic to plasma membrane	0.737703	169
(CC)GO:0031227 intrinsic to endoplasmic reticulum membrane	0.0355509	8
(CC)GO:0031231 intrinsic to peroxisomal membrane	0.0445273	4
(CC)GO:0031300 intrinsic to organelle membrane	0.00464829	16
(CC)GO:0031301 integral to organelle membrane	0.00464829	16
(CC)GO:0031332 RNAi effector complex	0.837987	4
(CC)GO:0031410 cytoplasmic vesicle	0.14118	78
(CC)GO:0031461 cullin RING ubiquitin ligase complex	0.646368	10
(CC)GO:0031519 PcG protein complex	0.838219	11
(CC)GO:0035003 subapical complex	0.998229	7
(CC)GO:0035060 brahma complex	0.62848	7
(CC)GO:0035097 histone methyltransferase complex	0.771506	6
(CC)GO:0035098 ESC E Z complex	0.448751	4
(CC)GO:0035102 PRC1 complex	0.698455	6
(CC)GO:0042175 nuclear envelope endoplasmic reticulum network	9.31872e-06	40
(CC)GO:0042575 DNA polymerase complex	0.821543	6
(CC)GO:0042579 microbody	5.69515e-08	31
(CC)GO:0042598 vesicular fraction	3.48798e-09	74
(CC)GO:0042600 chorion	0.999078	6
(CC)GO:0042995 cell projection	0.383135	17
(CC)GO:0043190 ATP binding cassette ABC transporter complex	0.0845517	41
(CC)GO:0043226 organelle	1	2329
(CC)GO:0043227 membrane bound organelle	1	2017
(CC)GO:0043228 non membrane bound organelle	1	591
(CC)GO:0043229 intracellular organelle	1	2329
(CC)GO:0043231 intracellular membrane bound organelle	1	2017
(CC)GO:0043232 intracellular non membrane bound organelle	1	591
(CC)GO:0043233 organelle lumen	0.121567	7
(CC)GO:0043234 protein complex	1	1345
(CC)GO:0043235 receptor complex	0.764756	30
(CC)GO:0043292 contractile fiber	0.00069783	12
(CC)GO:0043296 apical junction complex	0.994576	27
(CC)GO:0045169 fusome	0.76725	11
(CC)GO:0045170 spectrosome	0.659286	5
(CC)GO:0045171 intercellular bridge	0.697707	15
(CC)GO:0045172 ring canal sensu Insecta	0.697707	15
(CC)GO:0045177 apical part of cell	0.993567	24
(CC)GO:0045178 basal part of cell	0.902515	4
(CC)GO:0045179 apical cortex	0.969966	10
(CC)GO:0045180 basal cortex	0.902515	4
(CC)GO:0045202 synapse	0.863648	29
(CC)GO:0045211 postsynaptic membrane	0.784405	21
(CC)GO:0045239 tricarboxylic acid cycle enzyme complex	0.598524	5
(CC)GO:0045255 hydrogen translocating F type ATPase complex	0.740957	16
(CC)GO:0045259 proton transporting ATP synthase complex	0.740957	16
(CC)GO:0045261 proton transporting ATP synthase complex catalytic core F 1	0.570352	7
(CC)GO:0045263 proton transporting ATP synthase complex coupling factor F o	0.488703	5
(CC)GO:0045271 respiratory chain complex I	0.744389	31
(CC)GO:0045275 respiratory chain complex III	0.951284	9
(CC)GO:0045277 respiratory chain complex IV	0.378658	10
(CC)GO:0045285 ubiquinol cytochrome c reductase complex	0.951284	9
(CC)GO:0045298 tubulin	0.432934	9
(CC)GO:0045495 pole plasm	0.987878	7
(CC)GO:0046536 dosage compensation complex	0.209812	4
(CC)GO:0046930 pore complex	0.998279	36
(CC)GO:0048475 coated membrane	0.0557175	25
(CC)GO:0048500 signal recognition particle	0.03583	10
(MF)GO:0000030 mannosyltransferase activity	0.205035	9
(MF)GO:0000049 tRNA binding	0.96148	4
(MF)GO:0000062 acyl CoA binding	4.15588e-06	6
(MF)GO:0000149 SNARE binding	0.24696	4
(MF)GO:0000166 nucleotide binding	1	780
(MF)GO:0000175 3 5 exoribonuclease activity	0.999995	13
(MF)GO:0000287 magnesium ion binding	0.984298	4
(MF)GO:0000339 RNA cap binding	0.548287	5
(MF)GO:0001565 phorbol ester receptor activity	0.773575	5
(MF)GO:0001584 rhodopsin like receptor activity	0.967123	105
(MF)GO:0001633 secretin like receptor activity	0.284192	4
(MF)GO:0001653 peptide receptor activity	0.66954	28
(MF)GO:0001727 lipid kinase activity	0.730744	10
(MF)GO:0001871 pattern binding	1.39117e-05	54
(MF)GO:0003674 molecular function	0.368596	6629
(MF)GO:0003676 nucleic acid binding	1	1514
(MF)GO:0003677 DNA binding	1	692
(MF)GO:0003678 DNA helicase activity	0.996336	49
(MF)GO:0003682 chromatin binding	0.999783	77
(MF)GO:0003684 damaged DNA binding	0.978309	21
(MF)GO:0003688 DNA replication origin binding	0.450505	13
(MF)GO:0003690 double stranded DNA binding	0.694901	5
(MF)GO:0003697 single stranded DNA binding	0.979931	15
(MF)GO:0003700 transcription factor activity	1	305
(MF)GO:0003702 RNA polymerase II transcription factor activity	1	240
(MF)GO:0003704 specific RNA polymerase II transcription factor activity	0.999584	70
(MF)GO:0003707 steroid hormone receptor activity	0.991535	14
(MF)GO:0003711 transcriptional elongation regulator activity	0.591502	11
(MF)GO:0003712 transcription cofactor activity	0.999825	68
(MF)GO:0003713 transcription coactivator activity	0.94971	20
(MF)GO:0003714 transcription corepressor activity	0.974008	13
(MF)GO:0003723 RNA binding	1	321
(MF)GO:0003724 RNA helicase activity	1	54
(MF)GO:0003725 double stranded RNA binding	0.451095	14
(MF)GO:0003727 single stranded RNA binding	0.92243	18
(MF)GO:0003729 mRNA binding	0.998304	38
(MF)GO:0003730 mRNA 3 UTR binding	0.997977	8
(MF)GO:0003735 structural constituent of ribosome	0.998474	171
(MF)GO:0003743 translation initiation factor activity	0.999992	47
(MF)GO:0003746 translation elongation factor activity	0.839963	15
(MF)GO:0003747 translation release factor activity	0.331602	8
(MF)GO:0003755 peptidyl prolyl cis trans isomerase activity	0.13961	20
(MF)GO:0003756 protein disulfide isomerase activity	0.108946	9
(MF)GO:0003774 motor activity	0.444689	63
(MF)GO:0003777 microtubule motor activity	0.79189	33
(MF)GO:0003779 actin binding	0.238445	119
(MF)GO:0003796 lysozyme activity	0.125932	5
(MF)GO:0003824 catalytic activity	1.27271e-19	3197
(MF)GO:0003851 2 hydroxyacylsphingosine 1 beta galactosyltransferase activity	0.032781	4
(MF)GO:0003869 4 nitrophenylphosphatase activity	0.0617035	5
(MF)GO:0003887 DNA directed DNA polymerase activity	0.596437	24
(MF)GO:0003899 DNA directed RNA polymerase activity	0.999999	28
(MF)GO:0003906 DNA apurinic or apyrimidinic site lyase activity	0.76631	4
(MF)GO:0003909 DNA ligase activity	0.721299	5
(MF)GO:0003910 DNA ligase ATP activity	0.821664	4
(MF)GO:0003916 DNA topoisomerase activity	0.672366	8
(MF)GO:0003924 GTPase activity	0.456671	110
(MF)GO:0003954 NADH dehydrogenase activity	0.700191	30
(MF)GO:0003993 acid phosphatase activity	0.323432	8
(MF)GO:0003995 acyl CoA dehydrogenase activity	0.128634	8
(MF)GO:0003997 acyl CoA oxidase activity	3.27867e-05	5
(MF)GO:0004000 adenosine deaminase activity	0.215131	4
(MF)GO:0004003 ATP dependent DNA helicase activity	0.807572	20
(MF)GO:0004004 ATP dependent RNA helicase activity	1	37
(MF)GO:0004016 adenylate cyclase activity	0.592215	8
(MF)GO:0004022 alcohol dehydrogenase activity	0.392365	12
(MF)GO:0004024 alcohol dehydrogenase activity zinc dependent	0.464139	9
(MF)GO:0004032 aldehyde reductase activity	0.00882137	5
(MF)GO:0004033 aldo keto reductase activity	0.00394362	6
(MF)GO:0004035 alkaline phosphatase activity	2.05353e-05	9
(MF)GO:0004040 amidase activity	0.374754	5
(MF)GO:0004067 asparaginase activity	0.267549	5
(MF)GO:0004089 carbonate dehydratase activity	0.402924	11
(MF)GO:0004091 carboxylesterase activity	0.000846856	24
(MF)GO:0004112 cyclic nucleotide phosphodiesterase activity	0.437181	7
(MF)GO:0004114 3 5 cyclic nucleotide phosphodiesterase activity	0.437181	7
(MF)GO:0004116 cGMP specific phosphodiesterase activity	0.442888	4
(MF)GO:0004129 cytochrome c oxidase activity	0.291857	11
(MF)GO:0004143 diacylglycerol kinase activity	0.310025	7
(MF)GO:0004165 dodecenoyl CoA delta isomerase activity	0.195198	4
(MF)GO:0004175 endopeptidase activity	1.68825e-15	347
(MF)GO:0004176 ATP dependent peptidase activity	0.749198	5
(MF)GO:0004177 aminopeptidase activity	0.113736	27
(MF)GO:0004179 membrane alanyl aminopeptidase activity	0.00896366	16
(MF)GO:0004180 carboxypeptidase activity	0.0345365	31
(MF)GO:0004181 metallocarboxypeptidase activity	0.0250081	22
(MF)GO:0004182 carboxypeptidase A activity	0.0250081	22
(MF)GO:0004185 serine carboxypeptidase activity	0.565361	9
(MF)GO:0004190 aspartic type endopeptidase activity	0.336486	14
(MF)GO:0004194 pepsin A activity	0.484723	8
(MF)GO:0004197 cysteine type endopeptidase activity	0.717677	72
(MF)GO:0004221 ubiquitin thiolesterase activity	0.739045	24
(MF)GO:0004222 metalloendopeptidase activity	0.00598016	56
(MF)GO:0004239 methionyl aminopeptidase activity	0.959228	4
(MF)GO:0004245 neprilysin activity	0.000384332	19
(MF)GO:0004246 peptidyl dipeptidase A activity	0.157637	4
(MF)GO:0004252 serine type endopeptidase activity	2.11102e-14	170
(MF)GO:0004263 chymotrypsin activity	1.71337e-19	135
(MF)GO:0004289 subtilase activity	0.832918	6
(MF)GO:0004295 trypsin activity	1.37088e-15	150
(MF)GO:0004312 fatty acid synthase activity	0.323016	4
(MF)GO:0004364 glutathione transferase activity	4.53058e-06	32
(MF)GO:0004365 glyceraldehyde 3 phosphate dehydrogenase phosphorylating activity	0.306973	6
(MF)GO:0004370 glycerol kinase activity	0.35608	4
(MF)GO:0004372 glycine hydroxymethyltransferase activity	0.840185	4
(MF)GO:0004383 guanylate cyclase activity	0.870451	13
(MF)GO:0004385 guanylate kinase activity	0.986166	7
(MF)GO:0004386 helicase activity	1	104
(MF)GO:0004402 histone acetyltransferase activity	0.722368	8
(MF)GO:0004407 histone deacetylase activity	0.68693	6
(MF)GO:0004428 inositol or phosphatidylinositol kinase activity	0.624244	16
(MF)GO:0004437 inositol or phosphatidylinositol phosphatase activity	0.0770077	18
(MF)GO:0004448 isocitrate dehydrogenase activity	0.893837	5
(MF)GO:0004449 isocitrate dehydrogenase NAD activity	0.982423	4
(MF)GO:0004467 long chain fatty acid CoA ligase activity	0.0111555	6
(MF)GO:0004468 lysine N acetyltransferase activity	0.722368	8
(MF)GO:0004497 monooxygenase activity	1.26834e-09	100
(MF)GO:0004500 dopamine beta monooxygenase activity	0.599676	5
(MF)GO:0004518 nuclease activity	0.999963	82
(MF)GO:0004519 endonuclease activity	0.950388	42
(MF)GO:0004520 endodeoxyribonuclease activity	0.985366	19
(MF)GO:0004521 endoribonuclease activity	0.890055	19
(MF)GO:0004527 exonuclease activity	1	39
(MF)GO:0004529 exodeoxyribonuclease activity	0.926487	12
(MF)GO:0004532 exoribonuclease activity	1	21
(MF)GO:0004536 deoxyribonuclease activity	0.966594	30
(MF)GO:0004540 ribonuclease activity	0.999995	41
(MF)GO:0004553 hydrolase activity hydrolyzing O glycosyl compounds	3.57394e-09	81
(MF)GO:0004556 alpha amylase activity	0.00418578	11
(MF)GO:0004558 alpha glucosidase activity	0.000970807	12
(MF)GO:0004559 alpha mannosidase activity	0.000428612	8
(MF)GO:0004568 chitinase activity	0.034002	10
(MF)GO:0004571 mannosyl oligosaccharide 1 2 alpha mannosidase activity	0.467393	4
(MF)GO:0004576 oligosaccharyl transferase activity	0.07847	6
(MF)GO:0004601 peroxidase activity	0.0592305	23
(MF)GO:0004602 glutathione peroxidase activity	0.24981	4
(MF)GO:0004620 phospholipase activity	0.338335	34
(MF)GO:0004623 phospholipase A2 activity	0.774499	11
(MF)GO:0004652 polynucleotide adenylyltransferase activity	0.874144	4
(MF)GO:0004653 polypeptide N acetylgalactosaminyltransferase activity	0.217647	10
(MF)GO:0004659 prenyltransferase activity	0.135549	14
(MF)GO:0004661 protein geranylgeranyltransferase activity	0.312396	5
(MF)GO:0004672 protein kinase activity	0.999995	259
(MF)GO:0004674 protein serine threonine kinase activity	0.999923	185
(MF)GO:0004675 transmembrane receptor protein serine threonine kinase activity	0.984089	18
(MF)GO:0004680 casein kinase activity	0.865192	5
(MF)GO:0004683 calmodulin regulated protein kinase activity	0.148495	9
(MF)GO:0004690 cyclic nucleotide dependent protein kinase activity	0.472785	5
(MF)GO:0004693 cyclin dependent protein kinase activity	0.740903	12
(MF)GO:0004697 protein kinase C activity	0.773575	5
(MF)GO:0004702 receptor signaling protein serine threonine kinase activity	0.999986	153
(MF)GO:0004707 MAP kinase activity	0.0782656	6
(MF)GO:0004709 MAP kinase kinase kinase activity	0.727387	4
(MF)GO:0004712 protein threonine tyrosine kinase activity	0.965125	7
(MF)GO:0004713 protein tyrosine kinase activity	0.995789	78
(MF)GO:0004714 transmembrane receptor protein tyrosine kinase activity	0.83294	24
(MF)GO:0004715 non membrane spanning protein tyrosine kinase activity	0.918397	14
(MF)GO:0004721 phosphoprotein phosphatase activity	0.989342	74
(MF)GO:0004722 protein serine threonine phosphatase activity	0.555061	26
(MF)GO:0004723 calcium dependent protein serine threonine phosphatase activity	0.433365	4
(MF)GO:0004725 protein tyrosine phosphatase activity	0.980266	27
(MF)GO:0004730 pseudouridylate synthase activity	0.963815	5
(MF)GO:0004767 sphingomyelin phosphodiesterase activity	0.19373	4
(MF)GO:0004768 stearoyl CoA 9 desaturase activity	0.00997189	7
(MF)GO:0004784 superoxide dismutase activity	0.568639	5
(MF)GO:0004785 copper zinc superoxide dismutase activity	0.667475	4
(MF)GO:0004806 triacylglycerol lipase activity	0.0002652	23
(MF)GO:0004812 tRNA ligase activity	0.99996	55
(MF)GO:0004815 aspartate tRNA ligase activity	0.956301	5
(MF)GO:0004835 tubulin tyrosine ligase activity	0.816028	5
(MF)GO:0004839 ubiquitin activating enzyme activity	0.635877	4
(MF)GO:0004840 ubiquitin conjugating enzyme activity	0.756177	26
(MF)GO:0004842 ubiquitin protein ligase activity	0.975612	126
(MF)GO:0004843 ubiquitin specific protease activity	0.68078	26
(MF)GO:0004857 enzyme inhibitor activity	0.000192108	103
(MF)GO:0004860 protein kinase inhibitor activity	0.661826	4
(MF)GO:0004866 endopeptidase inhibitor activity	1.79083e-05	67
(MF)GO:0004867 serine type endopeptidase inhibitor activity	0.000160519	54
(MF)GO:0004869 cysteine protease inhibitor activity	0.0824759	7
(MF)GO:0004871 signal transducer activity	0.999993	835
(MF)GO:0004872 receptor activity	0.999607	405
(MF)GO:0004879 ligand dependent nuclear receptor activity	0.999319	18
(MF)GO:0004888 transmembrane receptor activity	0.999337	295
(MF)GO:0004889 nicotinic acetylcholine activated cation selective channel activity	0.907451	8
(MF)GO:0004890 GABA A receptor activity	0.344697	10
(MF)GO:0004896 hematopoietin interferon class D200 domain cytokine receptor activity	0.872221	7
(MF)GO:0004926 non G protein coupled 7TM receptor activity	0.652818	9
(MF)GO:0004930 G protein coupled receptor activity	0.987902	146
(MF)GO:0004965 GABA B receptor activity	0.684802	5
(MF)GO:0004970 ionotropic glutamate receptor activity	0.763848	19
(MF)GO:0004984 olfactory receptor activity	0.786678	14
(MF)GO:0004995 tachykinin receptor activity	0.606408	4
(MF)GO:0005001 transmembrane receptor protein tyrosine phosphatase activity	0.961246	5
(MF)GO:0005024 transforming growth factor beta receptor activity	0.973776	4
(MF)GO:0005041 low density lipoprotein receptor activity	0.872501	8
(MF)GO:0005044 scavenger receptor activity	0.00967325	18
(MF)GO:0005048 signal sequence binding	0.0315135	7
(MF)GO:0005057 receptor signaling protein activity	0.99999	211
(MF)GO:0005070 SH3 SH2 adaptor activity	0.446932	8
(MF)GO:0005083 small GTPase regulator activity	0.999995	114
(MF)GO:0005085 guanyl nucleotide exchange factor activity	0.999922	55
(MF)GO:0005089 Rho guanyl nucleotide exchange factor activity	0.876206	7
(MF)GO:0005096 GTPase activator activity	0.977573	40
(MF)GO:0005097 Rab GTPase activator activity	0.873903	4
(MF)GO:0005099 Ras GTPase activator activity	0.731469	4
(MF)GO:0005100 Rho GTPase activator activity	0.785935	6
(MF)GO:0005102 receptor binding	0.748091	239
(MF)GO:0005112 Notch binding	0.938877	7
(MF)GO:0005125 cytokine activity	0.635373	12
(MF)GO:0005154 epidermal growth factor receptor binding	0.979445	6
(MF)GO:0005158 insulin receptor binding	0.303064	6
(MF)GO:0005160 transforming growth factor beta receptor binding	0.852187	7
(MF)GO:0005179 hormone activity	0.366324	40
(MF)GO:0005184 neuropeptide hormone activity	0.170443	29
(MF)GO:0005198 structural molecule activity	0.638424	596
(MF)GO:0005200 structural constituent of cytoskeleton	0.783601	244
(MF)GO:0005201 extracellular matrix structural constituent	0.480978	5
(MF)GO:0005213 structural constituent of chorion sensu Insecta	0.997434	8
(MF)GO:0005214 structural constituent of cuticle sensu Insecta	9.36778e-06	39
(MF)GO:0005215 transporter activity	2.01705e-09	986
(MF)GO:0005216 ion channel activity	0.998476	123
(MF)GO:0005217 intracellular ligand gated ion channel activity	0.652338	6
(MF)GO:0005230 extracellular ligand gated ion channel activity	0.984357	38
(MF)GO:0005231 excitatory extracellular ligand gated ion channel activity	0.98262	33
(MF)GO:0005234 glutamate gated ion channel activity	0.984031	17
(MF)GO:0005243 gap junction forming channel activity	0.663974	5
(MF)GO:0005244 voltage gated ion channel activity	0.935635	45
(MF)GO:0005245 voltage gated calcium channel activity	0.959236	9
(MF)GO:0005249 voltage gated potassium channel activity	0.730948	27
(MF)GO:0005253 anion channel activity	0.36805	24
(MF)GO:0005254 chloride channel activity	0.529348	12
(MF)GO:0005261 cation channel activity	0.999491	83
(MF)GO:0005262 calcium channel activity	0.907763	17
(MF)GO:0005267 potassium channel activity	0.96792	42
(MF)GO:0005272 sodium channel activity	0.943001	13
(MF)GO:0005275 amine transporter activity	0.0597617	44
(MF)GO:0005279 amino acid polyamine transporter activity	0.222971	32
(MF)GO:0005310 dicarboxylic acid transporter activity	0.0886324	4
(MF)GO:0005316 high affinity inorganic phosphate sodium symporter activity	0.00013611	16
(MF)GO:0005319 lipid transporter activity	0.00595928	19
(MF)GO:0005324 long chain fatty acid transporter activity	0.0886987	5
(MF)GO:0005326 neurotransmitter transporter activity	0.227402	16
(MF)GO:0005328 neurotransmitter sodium symporter activity	0.185711	13
(MF)GO:0005337 nucleoside transporter activity	0.204524	4
(MF)GO:0005338 nucleotide sugar transporter activity	0.00877246	7
(MF)GO:0005342 organic acid transporter activity	0.0612371	58
(MF)GO:0005343 organic acid sodium symporter activity	0.129955	5
(MF)GO:0005344 oxygen transporter activity	0.0133356	5
(MF)GO:0005351 sugar porter activity	0.245826	32
(MF)GO:0005355 glucose transporter activity	0.0301318	11
(MF)GO:0005372 water transporter activity	0.151083	5
(MF)GO:0005375 copper ion transporter activity	0.779818	4
(MF)GO:0005385 zinc ion transporter activity	0.308616	4
(MF)GO:0005386 carrier activity	6.04846e-07	427
(MF)GO:0005388 calcium transporting ATPase activity	0.0204723	4
(MF)GO:0005416 cation amino acid symporter activity	0.121206	10
(MF)GO:0005436 sodium phosphate symporter activity	0.000932308	17
(MF)GO:0005451 monovalent cation proton antiporter activity	0.71036	4
(MF)GO:0005459 UDP galactose transporter activity	0.0647832	4
(MF)GO:0005478 intracellular transporter activity	0.663123	26
(MF)GO:0005483 soluble NSF attachment protein activity	0.416908	4
(MF)GO:0005484 SNAP receptor activity	0.381499	17
(MF)GO:0005486 t SNARE activity	0.614063	9
(MF)GO:0005488 binding	1	3481
(MF)GO:0005489 electron transporter activity	4.95013e-06	178
(MF)GO:0005496 steroid binding	0.154954	11
(MF)GO:0005501 retinoid binding	0.0956118	6
(MF)GO:0005504 fatty acid binding	5.23434e-06	8
(MF)GO:0005506 iron ion binding	0.19657	35
(MF)GO:0005507 copper ion binding	0.300885	19
(MF)GO:0005509 calcium ion binding	0.0921622	176
(MF)GO:0005515 protein binding	1	1045
(MF)GO:0005516 calmodulin binding	0.668928	52
(MF)GO:0005524 ATP binding	1	603
(MF)GO:0005525 GTP binding	0.988542	141
(MF)GO:0005527 macrolide binding	0.168802	5
(MF)GO:0005528 FK506 binding	0.168802	5
(MF)GO:0005529 sugar binding	0.0191056	35
(MF)GO:0005534 galactose binding	0.577624	6
(MF)GO:0005543 phospholipid binding	0.229842	22
(MF)GO:0005544 calcium dependent phospholipid binding	0.360149	8
(MF)GO:0005548 phospholipid transporter activity	0.302806	8
(MF)GO:0005549 odorant binding	0.00172202	44
(MF)GO:0005550 pheromone binding	0.00229481	7
(MF)GO:0005554 molecular function unknown	0.797251	378
(MF)GO:0008010 structural constituent of larval cuticle sensu Insecta	0.00103493	18
(MF)GO:0008013 beta catenin binding	0.930528	5
(MF)GO:0008017 microtubule binding	0.551354	59
(MF)GO:0008020 G protein coupled photoreceptor activity	0.940251	7
[truncated: 1,095 more rows]

## Sheet: fly Catmap down-regulated
Category id	p-value	Total_genes_in_category
(BP)GO:0000003 reproduction	3.39457e-13	427
(BP)GO:0000004 biological process unknown	0.548228	355
(BP)GO:0000038 very long chain fatty acid metabolism	0.640561	4
(BP)GO:0000041 transition metal ion transport	0.824745	7
(BP)GO:0000059 protein nucleus import docking	0.168551	14
(BP)GO:0000070 mitotic sister chromatid segregation	0.199454	26
(BP)GO:0000074 regulation of progression through cell cycle	5.13561e-06	182
(BP)GO:0000075 cell cycle checkpoint	0.231021	13
(BP)GO:0000077 DNA damage checkpoint	0.242041	4
(BP)GO:0000082 G1 S transition of mitotic cell cycle	0.174329	12
(BP)GO:0000086 G2 M transition of mitotic cell cycle	0.0393566	10
(BP)GO:0000087 M phase of mitotic cell cycle	0.00014217	210
(BP)GO:0000090 mitotic anaphase	0.290484	7
(BP)GO:0000096 sulfur amino acid metabolism	0.0158555	8
(BP)GO:0000122 negative regulation of transcription from RNA polymerase II promoter	5.82347e-05	38
(BP)GO:0000132 establishment of mitotic spindle orientation	0.362723	5
(BP)GO:0000160 two component signal transduction system phosphorelay	0.0536547	11
(BP)GO:0000165 MAPKKK cascade	0.000123375	91
(BP)GO:0000184 mRNA catabolism nonsense mediated decay	0.0643608	7
(BP)GO:0000187 activation of MAPK activity	0.374435	4
(BP)GO:0000212 meiotic spindle organization and biogenesis	0.647347	6
(BP)GO:0000226 microtubule cytoskeleton organization and biogenesis	0.205507	71
(BP)GO:0000245 spliceosome assembly	0.152693	13
(BP)GO:0000270 peptidoglycan metabolism	0.710767	9
(BP)GO:0000271 polysaccharide biosynthesis	0.815056	7
(BP)GO:0000278 mitotic cell cycle	8.51645e-06	235
(BP)GO:0000279 M phase	7.58945e-07	261
(BP)GO:0000280 nuclear division	0.253992	5
(BP)GO:0000375 RNA splicing via transesterification reactions	5.1026e-05	111
(BP)GO:0000377 RNA splicing via transesterification reactions with bulged adenosine as nucleophile	5.1026e-05	111
(BP)GO:0000398 nuclear mRNA splicing via spliceosome	5.1026e-05	111
(BP)GO:0000578 embryonic axis specification	3.163e-05	54
(BP)GO:0000741 karyogamy	0.0649167	4
(BP)GO:0000819 sister chromatid segregation	0.199454	26
(BP)GO:0000902 cellular morphogenesis	1.82363e-08	303
(BP)GO:0000904 cellular morphogenesis during differentiation	0.000152912	149
(BP)GO:0000910 cytokinesis	0.00930335	56
(BP)GO:0000912 cytokinesis formation of actomyosin apparatus	0.307047	11
(BP)GO:0000915 cytokinesis contractile ring formation	0.307047	11
(BP)GO:0001501 skeletal development	0.971408	20
(BP)GO:0001505 regulation of neurotransmitter levels	0.444853	109
(BP)GO:0001539 ciliary or flagellar motility	0.954778	8
(BP)GO:0001558 regulation of cell growth	1.89197e-05	19
(BP)GO:0001654 eye development	3.10619e-07	155
(BP)GO:0001700 embryonic development sensu Insecta	0.00011674	107
(BP)GO:0001703 gastrulation sensu Protostomia	4.27458e-06	19
(BP)GO:0001704 formation of primary germ layer	0.012219	22
(BP)GO:0001706 endoderm formation	0.178771	4
(BP)GO:0001707 mesoderm formation	0.0246523	20
(BP)GO:0001708 cell fate specification	0.00602459	43
(BP)GO:0001709 cell fate determination	4.35666e-09	103
(BP)GO:0001710 mesodermal cell fate commitment	0.0648274	12
(BP)GO:0001736 establishment of planar polarity	0.00545933	38
(BP)GO:0001737 establishment of wing hair orientation	0.163766	6
(BP)GO:0001738 morphogenesis of a polarized epithelium	0.000147452	47
(BP)GO:0001742 oenocyte differentiation	0.320873	6
(BP)GO:0001745 compound eye morphogenesis sensu Endopterygota	5.22271e-05	114
(BP)GO:0001746 Bolwig s organ morphogenesis	0.351411	8
(BP)GO:0001751 eye photoreceptor cell differentiation sensu Endopterygota	0.00613915	63
(BP)GO:0001752 eye photoreceptor fate commitment sensu Endopterygota	0.0188008	30
(BP)GO:0001754 eye photoreceptor cell differentiation	0.00613915	63
(BP)GO:0001763 branching morphogenesis	0.0106454	31
(BP)GO:0001775 cell activation	0.952943	8
(BP)GO:0002009 morphogenesis of an epithelium	3.14494e-05	120
(BP)GO:0002164 larval development	0.00113207	36
(BP)GO:0002165 larval or pupal development sensu Insecta	1.05563e-05	309
(BP)GO:0002168 larval development sensu Insecta	0.0395864	23
(BP)GO:0005975 carbohydrate metabolism	1	393
(BP)GO:0005976 polysaccharide metabolism	1	133
(BP)GO:0005977 glycogen metabolism	0.383275	8
(BP)GO:0005984 disaccharide metabolism	0.998404	4
(BP)GO:0005996 monosaccharide metabolism	0.999968	76
(BP)GO:0006006 glucose metabolism	0.999793	48
(BP)GO:0006007 glucose catabolism	0.997658	40
(BP)GO:0006012 galactose metabolism	0.981751	5
(BP)GO:0006020 myo inositol metabolism	0.228363	4
(BP)GO:0006022 aminoglycan metabolism	0.186157	7
(BP)GO:0006023 aminoglycan biosynthesis	0.186157	7
(BP)GO:0006024 glycosaminoglycan biosynthesis	0.186157	7
(BP)GO:0006029 proteoglycan metabolism	0.19617	12
(BP)GO:0006030 chitin metabolism	0.999956	42
(BP)GO:0006040 amino sugar metabolism	0.999924	47
(BP)GO:0006041 glucosamine metabolism	0.999898	46
(BP)GO:0006044 N acetylglucosamine metabolism	0.999898	46
(BP)GO:0006066 alcohol metabolism	0.999984	130
(BP)GO:0006071 glycerol metabolism	0.893384	6
(BP)GO:0006072 glycerol 3 phosphate metabolism	0.748961	5
(BP)GO:0006073 glucan metabolism	0.383275	8
(BP)GO:0006082 organic acid metabolism	1	346
(BP)GO:0006084 acetyl CoA metabolism	0.799104	32
(BP)GO:0006090 pyruvate metabolism	0.980254	14
(BP)GO:0006091 generation of precursor metabolites and energy	1	419
(BP)GO:0006092 main pathways of carbohydrate metabolism	0.99607	76
(BP)GO:0006094 gluconeogenesis	0.906423	5
(BP)GO:0006096 glycolysis	0.91353	29
(BP)GO:0006098 pentose phosphate shunt	0.999678	10
(BP)GO:0006099 tricarboxylic acid cycle	0.716807	31
(BP)GO:0006100 tricarboxylic acid cycle intermediate metabolism	0.987257	9
(BP)GO:0006108 malate metabolism	0.953456	5
(BP)GO:0006112 energy reserve metabolism	0.926246	12
(BP)GO:0006118 electron transport	1	288
(BP)GO:0006119 oxidative phosphorylation	0.263941	113
(BP)GO:0006120 mitochondrial electron transport NADH to ubiquinone	0.377992	29
(BP)GO:0006122 mitochondrial electron transport ubiquinol to cytochrome c	0.0262457	10
(BP)GO:0006123 mitochondrial electron transport cytochrome c to oxygen	0.509353	9
(BP)GO:0006124 ferredoxin metabolism	0.698506	4
(BP)GO:0006139 nucleobase nucleoside nucleotide and nucleic acid metabolism	3.90871e-61	1541
(BP)GO:0006144 purine base metabolism	0.119134	49
(BP)GO:0006163 purine nucleotide metabolism	0.172894	73
(BP)GO:0006164 purine nucleotide biosynthesis	0.211208	72
(BP)GO:0006188 IMP biosynthesis	0.00202976	5
(BP)GO:0006189 de novo IMP biosynthesis	0.00202976	5
(BP)GO:0006206 pyrimidine base metabolism	0.522981	30
(BP)GO:0006220 pyrimidine nucleotide metabolism	0.582699	9
(BP)GO:0006221 pyrimidine nucleotide biosynthesis	0.635741	8
(BP)GO:0006259 DNA metabolism	1.64687e-11	332
(BP)GO:0006260 DNA replication	5.84832e-05	111
(BP)GO:0006261 DNA dependent DNA replication	0.00153197	59
(BP)GO:0006265 DNA topological change	0.193951	6
(BP)GO:0006267 pre replicative complex formation and maintenance	0.108327	6
(BP)GO:0006268 DNA unwinding	0.0706664	6
(BP)GO:0006270 DNA replication initiation	0.553227	13
(BP)GO:0006271 DNA strand elongation	0.507491	6
(BP)GO:0006275 regulation of DNA replication	0.00893844	9
(BP)GO:0006277 DNA amplification	0.0272344	11
(BP)GO:0006281 DNA repair	0.000518924	106
(BP)GO:0006289 nucleotide excision repair	0.0497863	13
(BP)GO:0006298 mismatch repair	0.230316	8
(BP)GO:0006302 double strand break repair	0.759034	9
(BP)GO:0006304 DNA modification	0.0222677	16
(BP)GO:0006305 DNA alkylation	0.10469	11
(BP)GO:0006306 DNA methylation	0.10469	11
(BP)GO:0006308 DNA catabolism	0.729683	9
(BP)GO:0006310 DNA recombination	0.000851373	36
(BP)GO:0006323 DNA packaging	1.17781e-05	121
(BP)GO:0006325 establishment and or maintenance of chromatin architecture	1.17781e-05	121
(BP)GO:0006333 chromatin assembly or disassembly	0.000351542	88
(BP)GO:0006334 nucleosome assembly	0.0650325	15
(BP)GO:0006338 chromatin remodeling	0.00310341	38
(BP)GO:0006342 chromatin silencing	0.109242	25
(BP)GO:0006350 transcription	2.05401e-34	816
(BP)GO:0006351 transcription DNA dependent	7.95711e-32	777
(BP)GO:0006352 transcription initiation	0.00149458	79
(BP)GO:0006354 RNA elongation	0.079689	20
(BP)GO:0006355 regulation of transcription DNA dependent	5.67202e-28	673
(BP)GO:0006357 regulation of transcription from RNA polymerase II promoter	1.10284e-23	477
(BP)GO:0006360 transcription from RNA polymerase I promoter	0.000154001	6
(BP)GO:0006364 rRNA processing	1.70424e-05	15
(BP)GO:0006366 transcription from RNA polymerase II promoter	6.00545e-29	606
(BP)GO:0006367 transcription initiation from RNA polymerase II promoter	0.00218358	78
(BP)GO:0006368 RNA elongation from RNA polymerase II promoter	0.0754721	17
(BP)GO:0006376 mRNA splice site selection	0.148163	7
(BP)GO:0006378 mRNA polyadenylylation	0.176874	16
(BP)GO:0006379 mRNA cleavage	0.181296	12
(BP)GO:0006383 transcription from RNA polymerase III promoter	0.01707	9
(BP)GO:0006396 RNA processing	2.78784e-16	215
(BP)GO:0006397 mRNA processing	4.43376e-09	162
(BP)GO:0006398 histone mRNA 3 end processing	0.41322	13
(BP)GO:0006399 tRNA metabolism	4.04738e-09	83
(BP)GO:0006400 tRNA modification	7.32612e-06	63
(BP)GO:0006401 RNA catabolism	0.00210107	22
(BP)GO:0006402 mRNA catabolism	0.0124863	9
(BP)GO:0006403 RNA localization	0.00999492	79
(BP)GO:0006405 RNA nucleus export	0.0539666	17
(BP)GO:0006406 mRNA nucleus export	0.085153	14
(BP)GO:0006410 transcription RNA dependent	0.370211	4
(BP)GO:0006412 protein biosynthesis	2.25065e-11	450
(BP)GO:0006413 translational initiation	5.01626e-06	51
(BP)GO:0006414 translational elongation	0.095565	17
(BP)GO:0006415 translational termination	0.220924	4
(BP)GO:0006417 regulation of protein biosynthesis	1.85881e-07	70
(BP)GO:0006418 tRNA aminoacylation for protein translation	3.21331e-05	57
(BP)GO:0006422 aspartyl tRNA aminoacylation	0.0439471	5
(BP)GO:0006445 regulation of translation	2.00693e-08	67
(BP)GO:0006446 regulation of translational initiation	0.00800651	10
(BP)GO:0006457 protein folding	0.735748	111
(BP)GO:0006458 de novo protein folding	0.277119	8
(BP)GO:0006461 protein complex assembly	0.000898421	89
(BP)GO:0006464 protein modification	5.2401e-07	713
(BP)GO:0006468 protein amino acid phosphorylation	4.41779e-06	250
(BP)GO:0006470 protein amino acid dephosphorylation	0.012262	66
(BP)GO:0006471 protein amino acid ADP ribosylation	0.491036	13
(BP)GO:0006473 protein amino acid acetylation	0.176674	9
(BP)GO:0006479 protein amino acid methylation	0.0543269	17
(BP)GO:0006486 protein amino acid glycosylation	0.622793	69
(BP)GO:0006487 protein amino acid N linked glycosylation	0.812726	13
(BP)GO:0006497 protein lipidation	0.749272	26
(BP)GO:0006505 GPI anchor metabolism	0.227138	6
(BP)GO:0006506 GPI anchor biosynthesis	0.227138	6
(BP)GO:0006508 proteolysis	1	589
(BP)GO:0006510 ATP dependent proteolysis	0.974461	18
(BP)GO:0006511 ubiquitin dependent protein catabolism	0.969826	62
(BP)GO:0006512 ubiquitin cycle	0.0217121	174
(BP)GO:0006518 peptide metabolism	0.992233	7
(BP)GO:0006519 amino acid and derivative metabolism	0.958038	249
(BP)GO:0006520 amino acid metabolism	0.956043	229
(BP)GO:0006536 glutamate metabolism	0.846948	7
(BP)GO:0006537 glutamate biosynthesis	0.216449	4
(BP)GO:0006544 glycine metabolism	0.55501	5
(BP)GO:0006560 proline metabolism	0.616228	5
(BP)GO:0006563 L serine metabolism	0.479988	10
(BP)GO:0006564 L serine biosynthesis	0.694919	9
(BP)GO:0006568 tryptophan metabolism	0.787802	5
(BP)GO:0006570 tyrosine metabolism	0.99026	6
(BP)GO:0006575 amino acid derivative metabolism	0.745089	35
(BP)GO:0006576 biogenic amine metabolism	0.735477	28
(BP)GO:0006582 melanin metabolism	0.988407	6
(BP)GO:0006584 catecholamine metabolism	0.774238	12
(BP)GO:0006586 indolalkylamine metabolism	0.722966	6
(BP)GO:0006595 polyamine metabolism	0.535256	4
(BP)GO:0006605 protein targeting	0.00247708	203
(BP)GO:0006606 protein nucleus import	0.0247867	42
(BP)GO:0006611 protein nucleus export	0.19442	5
(BP)GO:0006612 protein targeting to membrane	0.995618	18
(BP)GO:0006613 cotranslational protein membrane targeting	0.989924	16
(BP)GO:0006614 SRP dependent cotranslational protein membrane targeting	0.980152	15
(BP)GO:0006616 SRP dependent cotranslational protein membrane targeting translocation	0.923618	4
(BP)GO:0006625 protein targeting to peroxisome	0.722487	8
(BP)GO:0006626 protein targeting to mitochondrion	0.0327032	23
(BP)GO:0006629 lipid metabolism	1	433
(BP)GO:0006631 fatty acid metabolism	1	97
(BP)GO:0006633 fatty acid biosynthesis	0.994103	27
(BP)GO:0006635 fatty acid beta oxidation	0.999947	20
(BP)GO:0006637 acyl CoA metabolism	0.999811	17
(BP)GO:0006638 neutral lipid metabolism	0.83647	4
(BP)GO:0006639 acylglycerol metabolism	0.83647	4
(BP)GO:0006643 membrane lipid metabolism	0.999572	80
(BP)GO:0006644 phospholipid metabolism	0.998678	70
(BP)GO:0006650 glycerophospholipid metabolism	0.372241	18
(BP)GO:0006662 glycerol ether metabolism	0.864609	5
(BP)GO:0006665 sphingolipid metabolism	0.986607	14
(BP)GO:0006684 sphingomyelin metabolism	0.804342	4
(BP)GO:0006694 steroid biosynthesis	0.21058	11
(BP)GO:0006697 ecdysone biosynthesis	0.0180562	4
(BP)GO:0006714 sesquiterpenoid metabolism	0.962855	6
(BP)GO:0006716 juvenile hormone metabolism	0.962855	6
(BP)GO:0006720 isoprenoid metabolism	0.9677	13
(BP)GO:0006721 terpenoid metabolism	0.954141	7
(BP)GO:0006725 aromatic compound metabolism	0.84933	134
(BP)GO:0006726 eye pigment biosynthesis	0.754894	18
(BP)GO:0006727 ommochrome biosynthesis	0.712148	14
(BP)GO:0006730 one carbon compound metabolism	0.833166	15
(BP)GO:0006732 coenzyme metabolism	1	201
(BP)GO:0006733 oxidoreduction coenzyme metabolism	0.969489	17
(BP)GO:0006739 NADP metabolism	0.999678	10
(BP)GO:0006740 NADPH regeneration	0.999678	10
(BP)GO:0006752 group transfer coenzyme metabolism	0.735037	55
(BP)GO:0006753 nucleoside phosphate metabolism	0.515555	48
(BP)GO:0006754 ATP biosynthesis	0.515555	48
(BP)GO:0006760 folic acid and derivative metabolism	0.841393	5
(BP)GO:0006766 vitamin metabolism	0.999976	32
(BP)GO:0006767 water soluble vitamin metabolism	0.991563	21
(BP)GO:0006769 nicotinamide metabolism	0.998448	12
(BP)GO:0006777 Mo molybdopterin cofactor biosynthesis	0.829465	5
(BP)GO:0006778 porphyrin metabolism	0.870617	11
(BP)GO:0006779 porphyrin biosynthesis	0.83167	9
(BP)GO:0006783 heme biosynthesis	0.81559	8
(BP)GO:0006790 sulfur metabolism	0.871131	49
(BP)GO:0006793 phosphorus metabolism	0.00106403	515
(BP)GO:0006796 phosphate metabolism	0.00106403	515
(BP)GO:0006800 oxygen and reactive oxygen species metabolism	0.991779	55
(BP)GO:0006801 superoxide metabolism	0.431361	5
(BP)GO:0006805 xenobiotic metabolism	0.978769	7
(BP)GO:0006807 nitrogen compound metabolism	0.999639	323
(BP)GO:0006810 transport	1	1523
(BP)GO:0006811 ion transport	0.992687	367
(BP)GO:0006812 cation transport	0.943482	298
(BP)GO:0006813 potassium ion transport	0.0681302	46
(BP)GO:0006814 sodium ion transport	0.51778	28
(BP)GO:0006816 calcium ion transport	0.465409	20
(BP)GO:0006817 phosphate transport	0.992614	32
(BP)GO:0006818 hydrogen transport	0.752383	59
(BP)GO:0006820 anion transport	0.998208	86
(BP)GO:0006821 chloride transport	0.838523	7
(BP)GO:0006836 neurotransmitter transport	0.915384	18
(BP)GO:0006839 mitochondrial transport	0.458089	14
(BP)GO:0006858 extracellular transport	0.999961	110
(BP)GO:0006865 amino acid transport	0.917221	38
(BP)GO:0006869 lipid transport	0.999993	54
(BP)GO:0006873 cell ion homeostasis	0.931078	17
(BP)GO:0006874 calcium ion homeostasis	0.201454	9
(BP)GO:0006875 metal ion homeostasis	0.931078	17
(BP)GO:0006879 iron ion homeostasis	0.976021	5
(BP)GO:0006885 regulation of pH	0.0934621	4
(BP)GO:0006886 intracellular protein transport	0.0676697	451
(BP)GO:0006887 exocytosis	0.599532	109
(BP)GO:0006888 ER to Golgi transport	0.851971	13
(BP)GO:0006890 retrograde transport Golgi to ER	0.807774	7
(BP)GO:0006891 intra Golgi transport	0.978479	12
(BP)GO:0006897 endocytosis	0.0462027	106
(BP)GO:0006898 receptor mediated endocytosis	0.759611	34
(BP)GO:0006901 vesicle coating	0.787458	12
(BP)GO:0006903 vesicle targeting	0.455886	10
(BP)GO:0006904 vesicle docking during exocytosis	0.374544	26
(BP)GO:0006907 pinocytosis	0.766789	5
(BP)GO:0006909 phagocytosis	0.0216426	16
(BP)GO:0006913 nucleocytoplasmic transport	0.000353218	62
(BP)GO:0006914 autophagy	0.0341208	13
(BP)GO:0006915 apoptosis	0.00505677	163
(BP)GO:0006916 anti apoptosis	0.121464	33
(BP)GO:0006917 induction of apoptosis	0.00515204	60
(BP)GO:0006928 cell motility	0.000316346	215
(BP)GO:0006935 chemotaxis	0.677083	5
(BP)GO:0006936 muscle contraction	0.97048	74
(BP)GO:0006950 response to stress	0.0537294	285
(BP)GO:0006952 defense response	1	421
(BP)GO:0006954 inflammatory response	0.952943	8
(BP)GO:0006955 immune response	0.975529	93
(BP)GO:0006959 humoral immune response	0.793077	56
(BP)GO:0006960 antimicrobial humoral response sensu Protostomia	0.824407	32
(BP)GO:0006961 antibacterial humoral response sensu Protostomia	0.637497	17
(BP)GO:0006963 antibacterial polypeptide induction	0.208707	12
(BP)GO:0006966 antifungal humoral response sensu Protostomia	0.184191	8
(BP)GO:0006967 antifungal polypeptide induction	0.693601	6
(BP)GO:0006968 cellular defense response	0.191233	10
(BP)GO:0006974 response to DNA damage stimulus	0.00011106	114
(BP)GO:0006979 response to oxidative stress	0.674371	14
(BP)GO:0006996 organelle organization and biogenesis	8.54631e-12	670
(BP)GO:0006997 nuclear organization and biogenesis	0.000161772	22
(BP)GO:0007001 chromosome organization and biogenesis sensu Eukaryota	2.64897e-06	135
(BP)GO:0007005 mitochondrion organization and biogenesis	0.0466535	7
(BP)GO:0007009 plasma membrane organization and biogenesis	0.950009	6
(BP)GO:0007010 cytoskeleton organization and biogenesis	6.86996e-05	442
(BP)GO:0007015 actin filament organization	0.147776	55
(BP)GO:0007016 cytoskeletal anchoring	0.0498684	15
(BP)GO:0007017 microtubule based process	0.0489478	150
(BP)GO:0007018 microtubule based movement	0.412463	69
(BP)GO:0007019 microtubule depolymerization	0.321223	4
(BP)GO:0007020 microtubule nucleation	0.578576	5
(BP)GO:0007028 cytoplasm organization and biogenesis	6.90226e-09	44
(BP)GO:0007030 Golgi organization and biogenesis	0.727721	5
(BP)GO:0007031 peroxisome organization and biogenesis	0.904349	11
(BP)GO:0007032 endosome organization and biogenesis	0.372175	12
(BP)GO:0007033 vacuole organization and biogenesis	0.389847	25
(BP)GO:0007034 vacuolar transport	0.0978593	18
(BP)GO:0007040 lysosome organization and biogenesis	0.389847	25
(BP)GO:0007041 lysosomal transport	0.0978593	18
(BP)GO:0007043 intercellular junction assembly	0.00628547	16
(BP)GO:0007046 ribosome biogenesis	9.38962e-07	24
(BP)GO:0007049 cell cycle	1.69485e-10	417
(BP)GO:0007051 spindle organization and biogenesis	0.524502	20
(BP)GO:0007052 mitotic spindle organization and biogenesis	0.275279	11
(BP)GO:0007059 chromosome segregation	0.0280011	103
(BP)GO:0007062 sister chromatid cohesion	0.908549	11
(BP)GO:0007067 mitosis	0.000138474	209
(BP)GO:0007076 mitotic chromosome condensation	0.568055	10
(BP)GO:0007088 regulation of mitosis	0.0402966	27
(BP)GO:0007093 mitotic checkpoint	0.599191	9
(BP)GO:0007096 regulation of exit from mitosis	0.766412	4
(BP)GO:0007097 nuclear migration	0.00165957	12
(BP)GO:0007098 centrosome cycle	0.239038	8
(BP)GO:0007126 meiosis	0.00382808	79
(BP)GO:0007127 meiosis I	0.0215441	24
(BP)GO:0007131 meiotic recombination	0.00685235	12
(BP)GO:0007140 male meiosis	0.168521	16
(BP)GO:0007143 female meiosis	0.108921	37
(BP)GO:0007154 cell communication	5.38444e-10	1376
(BP)GO:0007155 cell adhesion	0.450301	274
(BP)GO:0007156 homophilic cell adhesion	0.071778	26
(BP)GO:0007157 heterophilic cell adhesion	0.194222	9
(BP)GO:0007160 cell matrix adhesion	0.895051	26
(BP)GO:0007163 establishment and or maintenance of cell polarity	3.68385e-05	67
(BP)GO:0007164 establishment of tissue polarity	0.00545933	38
(BP)GO:0007165 signal transduction	3.16936e-11	1088
(BP)GO:0007166 cell surface receptor linked signal transduction	3.20944e-09	540
(BP)GO:0007167 enzyme linked receptor protein signaling pathway	1.65613e-07	152
(BP)GO:0007169 transmembrane receptor protein tyrosine kinase signaling pathway	4.71575e-06	110
(BP)GO:0007173 epidermal growth factor receptor signaling pathway	0.000648977	33
(BP)GO:0007178 transmembrane receptor protein serine threonine kinase signaling pathway	0.000613097	44
(BP)GO:0007179 transforming growth factor beta receptor signaling pathway	0.00229809	25
(BP)GO:0007186 G protein coupled receptor protein signaling pathway	0.0111568	229
(BP)GO:0007200 G protein signaling coupled to IP3 second messenger phospholipase C activating	0.785918	12
(BP)GO:0007205 protein kinase C activation	0.689975	7
(BP)GO:0007218 neuropeptide signaling pathway	0.650621	28
(BP)GO:0007219 Notch signaling pathway	1.47145e-05	33
(BP)GO:0007222 frizzled signaling pathway	0.366088	17
(BP)GO:0007223 frizzled 2 signaling pathway	0.629348	8
(BP)GO:0007224 smoothened signaling pathway	0.101369	23
(BP)GO:0007242 intracellular signaling cascade	3.68852e-07	441
(BP)GO:0007243 protein kinase cascade	4.58348e-05	112
(BP)GO:0007249 I kappaB kinase NF kappaB cascade	0.29852	7
(BP)GO:0007254 JNK cascade	0.0337459	43
(BP)GO:0007259 JAK STAT cascade	0.0506061	14
(BP)GO:0007263 nitric oxide mediated signal transduction	0.0771386	8
(BP)GO:0007264 small GTPase mediated signal transduction	0.00151084	100
(BP)GO:0007265 Ras protein signal transduction	0.00759198	24
(BP)GO:0007267 cell cell signaling	0.124555	379
(BP)GO:0007268 synaptic transmission	0.0260878	196
(BP)GO:0007269 neurotransmitter secretion	0.358868	97
(BP)GO:0007270 nerve nerve synaptic transmission	0.00340904	42
(BP)GO:0007274 neuromuscular synaptic transmission	0.0109881	22
(BP)GO:0007275 development	1.30339e-17	1313
(BP)GO:0007276 gametogenesis	1.65306e-12	390
(BP)GO:0007277 pole cell development	0.00119152	5
(BP)GO:0007279 pole cell formation	0.00238029	4
(BP)GO:0007280 pole cell migration	0.0112359	13
(BP)GO:0007281 germ cell development	3.77615e-05	101
(BP)GO:0007282 cystoblast division	0.148824	5
(BP)GO:0007283 spermatogenesis	0.000941348	85
(BP)GO:0007286 spermatid development	0.189285	29
(BP)GO:0007291 sperm individualization	0.257625	13
(BP)GO:0007292 female gamete generation	7.93647e-08	284
(BP)GO:0007293 egg chamber formation sensu Insecta	0.000384777	38
(BP)GO:0007294 oocyte fate determination sensu Insecta	0.00222692	16
(BP)GO:0007296 vitellogenesis	0.0196364	5
(BP)GO:0007297 follicle cell migration sensu Insecta	0.18351	28
(BP)GO:0007298 border follicle cell migration sensu Insecta	0.261985	25
(BP)GO:0007300 nurse cell to oocyte transport sensu Insecta	0.31177	25
(BP)GO:0007301 ovarian ring canal formation	0.246905	7
(BP)GO:0007303 cytoplasmic transport nurse cell to oocyte	0.643944	8
(BP)GO:0007304 eggshell formation sensu Insecta	0.0127224	51
(BP)GO:0007305 vitelline membrane formation sensu Insecta	0.136989	6
(BP)GO:0007306 insect chorion formation	0.00123091	38
(BP)GO:0007307 chorion gene amplification	0.0132513	10
(BP)GO:0007308 oocyte construction	0.00848316	72
(BP)GO:0007309 oocyte axis determination	0.00431519	69
(BP)GO:0007310 oocyte dorsal ventral axis determination	0.0711401	23
(BP)GO:0007312 oocyte nucleus migration	0.0595489	5
(BP)GO:0007314 oocyte anterior posterior axis determination	0.0264005	50
(BP)GO:0007315 pole plasm assembly	0.158094	38
(BP)GO:0007316 pole plasm RNA localization	0.316572	30
(BP)GO:0007317 regulation of pole plasm oskar mRNA localization	0.20453	16
(BP)GO:0007318 pole plasm protein localization	0.00470521	11
(BP)GO:0007320 insemination	0.517214	4
(BP)GO:0007338 fertilization sensu Metazoa	0.0514371	6
(BP)GO:0007344 pronuclear fusion	0.0649167	4
(BP)GO:0007346 regulation of progression through mitotic cell cycle	0.0215863	19
(BP)GO:0007349 cellularization	0.165326	23
(BP)GO:0007350 blastoderm segmentation	2.01411e-06	87
(BP)GO:0007351 regional subdivision	0.000234595	45
(BP)GO:0007352 zygotic determination of dorsal ventral axis	0.0254708	5
(BP)GO:0007354 zygotic determination of anterior posterior axis embryo	0.000399672	25
(BP)GO:0007362 terminal region determination	0.00304356	19
(BP)GO:0007365 periodic partitioning	0.00417621	17
(BP)GO:0007367 segment polarity determination	0.160401	10
(BP)GO:0007369 gastrulation	1.90101e-05	43
(BP)GO:0007370 ventral furrow formation	0.00610555	5
(BP)GO:0007377 germ band extension	0.0200972	6
(BP)GO:0007378 amnioserosa formation	0.00658039	4
(BP)GO:0007379 segment specification	0.314439	23
(BP)GO:0007380 specification of segmental identity head	0.548634	7
(BP)GO:0007389 pattern specification	2.71799e-07	224
(BP)GO:0007390 germ band shortening	0.045999	10
(BP)GO:0007391 dorsal closure	0.00268253	70
(BP)GO:0007392 initiation of dorsal closure	0.0838322	11
(BP)GO:0007394 dorsal closure elongation of leading edge cells	0.0463128	5
(BP)GO:0007398 ectoderm development	2.98291e-05	196
(BP)GO:0007399 nervous system development	5.32493e-12	432
(BP)GO:0007400 neuroblast fate determination	0.00448773	27
(BP)GO:0007402 ganglion mother cell fate determination	0.347964	6
(BP)GO:0007409 axonogenesis	0.0346441	92
(BP)GO:0007411 axon guidance	0.00427301	68
(BP)GO:0007412 axon target recognition	0.0486212	4
(BP)GO:0007413 axonal fasciculation	0.656177	9
(BP)GO:0007414 axonal defasciculation	0.703827	4
(BP)GO:0007415 defasciculation of motor neuron	0.703827	4
(BP)GO:0007416 synaptogenesis	0.145192	26
(BP)GO:0007417 central nervous system development	0.00110163	94
(BP)GO:0007419 ventral cord development	0.0957748	21
(BP)GO:0007420 brain development	0.151174	40
(BP)GO:0007422 peripheral nervous system development	1.57507e-06	115
(BP)GO:0007423 sensory organ development	0.00306532	66
(BP)GO:0007424 tracheal system development sensu Insecta	0.00583745	100
(BP)GO:0007425 tracheal epithelial cell fate determination sensu Insecta	0.336026	7
(BP)GO:0007426 tracheal outgrowth sensu Insecta	0.439392	8
(BP)GO:0007427 tracheal epithelial cell migration sensu Insecta	0.103809	18
(BP)GO:0007428 primary tracheal branching sensu Insecta	0.229293	11
(BP)GO:0007430 terminal branching of trachea cytoplasmic projection extension sensu Insecta	0.162218	7
(BP)GO:0007431 salivary gland development	0.00958581	36
(BP)GO:0007432 salivary gland determination	0.121195	13
(BP)GO:0007435 salivary gland morphogenesis	0.244969	12
(BP)GO:0007438 oenocyte development	0.359263	5
(BP)GO:0007439 ectodermal gut development	0.000358365	38
(BP)GO:0007440 foregut morphogenesis	0.174613	10
(BP)GO:0007442 hindgut morphogenesis	0.000932112	34
(BP)GO:0007443 Malpighian tubule morphogenesis	0.0136968	21
(BP)GO:0007444 imaginal disc development	7.42831e-06	256
(BP)GO:0007446 imaginal disc growth	0.0054816	21
(BP)GO:0007447 imaginal disc pattern formation	0.110377	34
(BP)GO:0007448 anterior posterior pattern formation imaginal disc	0.0443484	10
(BP)GO:0007449 proximal distal pattern formation imaginal disc	0.637892	16
(BP)GO:0007450 dorsal ventral pattern formation imaginal disc	0.206194	10
(BP)GO:0007451 dorsal ventral lineage restriction imaginal disc	0.37393	4
(BP)GO:0007452 imaginal disc metamorphosis	0.000201149	205
(BP)GO:0007455 eye antennal disc metamorphosis	6.46052e-05	133
(BP)GO:0007456 eye morphogenesis sensu Endopterygota	4.20323e-07	150
(BP)GO:0007458 progression of morphogenetic furrow sensu Endopterygota	0.0814266	5
(BP)GO:0007459 photoreceptor fate commitment sensu Endopterygota	0.0104495	36
(BP)GO:0007460 R8 cell fate commitment	0.0483414	7
(BP)GO:0007461 restriction of R8 fate	0.0060849	4
(BP)GO:0007464 R3 R4 cell fate commitment	0.0339684	8
(BP)GO:0007465 R7 cell fate commitment	0.174504	16
(BP)GO:0007466 cone cell fate commitment sensu Endopterygota	0.0119528	8
(BP)GO:0007467 photoreceptor cell differentiation sensu Endopterygota	0.0032768	76
(BP)GO:0007469 antennal morphogenesis	0.0388291	12
(BP)GO:0007472 wing disc metamorphosis	0.0451519	86
(BP)GO:0007473 wing disc proximal distal pattern formation	0.190905	4
(BP)GO:0007474 wing vein specification	0.205367	13
(BP)GO:0007475 apposition of dorsal and ventral wing surfaces	0.340126	4
(BP)GO:0007476 wing morphogenesis	0.0371092	84
(BP)GO:0007478 leg disc metamorphosis	0.299343	22
(BP)GO:0007479 leg disc proximal distal pattern formation	0.657147	13
(BP)GO:0007480 leg morphogenesis sensu Endopterygota	0.33812	20
(BP)GO:0007483 genital disc metamorphosis	0.428131	9
(BP)GO:0007484 genitalia morphogenesis sensu Endopterygota	0.398831	6
(BP)GO:0007485 male genitalia morphogenesis sensu Endopterygota	0.685551	4
(BP)GO:0007487 analia morphogenesis sensu Endopterygota	0.172127	5
(BP)GO:0007492 endoderm development	0.225139	11
(BP)GO:0007494 midgut development	0.0675047	20
(BP)GO:0007498 mesoderm development	0.146856	165
(BP)GO:0007500 mesodermal cell fate determination	0.000892716	4
(BP)GO:0007501 mesodermal cell fate specification	0.592495	7
(BP)GO:0007506 gonadal mesoderm development	0.10359	5
(BP)GO:0007507 heart development	0.0571367	51
(BP)GO:0007509 mesoderm migration	0.0271425	6
(BP)GO:0007517 muscle development	0.565964	87
(BP)GO:0007519 myogenesis	0.674146	42
(BP)GO:0007520 myoblast fusion	0.25769	14
(BP)GO:0007522 visceral muscle development	0.046156	7
(BP)GO:0007523 larval visceral muscle development	0.157677	4
(BP)GO:0007525 somatic muscle development	0.495928	6
(BP)GO:0007528 neuromuscular junction development	0.638315	17
(BP)GO:0007530 sex determination	0.000537898	41
(BP)GO:0007538 primary sex determination	0.00493693	14
(BP)GO:0007539 primary sex determination soma	0.00666927	12
(BP)GO:0007541 sex determination primary response to X A ratio	0.0897838	5
(BP)GO:0007548 sex differentiation	0.0463805	41
(BP)GO:0007549 dosage compensation	0.119125	9
(BP)GO:0007552 metamorphosis	0.000338318	226
(BP)GO:0007559 histolysis	0.00407434	64
(BP)GO:0007560 imaginal disc morphogenesis	0.0618957	15
(BP)GO:0007562 eclosion	0.0381538	13
(BP)GO:0007568 aging	0.182614	32
(BP)GO:0007582 physiological process	0.521783	5777
(BP)GO:0007584 response to nutrient	0.0272713	6
(BP)GO:0007591 molting cycle sensu Insecta	0.120456	15
(BP)GO:0007592 cuticle biosynthesis sensu Protostomia and Nematoda	0.549629	16
(BP)GO:0007600 sensory perception	0.0398788	126
(BP)GO:0007601 visual perception	0.00188478	65
(BP)GO:0007602 phototransduction	0.0153254	29
(BP)GO:0007604 phototransduction UV	0.622023	4
(BP)GO:0007605 sensory perception of sound	0.493381	16
(BP)GO:0007606 sensory perception of chemical stimulus	0.517829	45
(BP)GO:0007608 sensory perception of smell	0.277353	19
(BP)GO:0007610 behavior	0.000118059	330
(BP)GO:0007611 learning and or memory	0.0485912	32
(BP)GO:0007612 learning	0.137384	18
(BP)GO:0007613 memory	0.10273	20
(BP)GO:0007616 long term memory	0.147878	9
(BP)GO:0007617 mating behavior	0.422544	36
(BP)GO:0007618 mating	0.231805	4
(BP)GO:0007619 courtship behavior	0.735566	26
(BP)GO:0007622 rhythmic behavior	0.528095	24
(BP)GO:0007623 circadian rhythm	0.499514	30
(BP)GO:0007626 locomotory behavior	0.000117516	262
(BP)GO:0007631 feeding behavior	0.757754	5
(BP)GO:0007632 visual behavior	0.00975759	7
(BP)GO:0007635 chemosensory behavior	0.0806299	22
(BP)GO:0008015 circulation	0.295337	7
(BP)GO:0008016 regulation of heart contraction rate	0.295337	7
(BP)GO:0008033 tRNA processing	5.84946e-05	12
(BP)GO:0008037 cell recognition	0.278352	14
(BP)GO:0008038 neuron recognition	0.278352	14
(BP)GO:0008045 motor axon guidance	0.0949088	5
(BP)GO:0008049 male courtship behavior	0.528623	15
(BP)GO:0008052 sensory organ determination	0.000756459	16
(BP)GO:0008055 ocellus pigment biosynthesis	0.712148	14
(BP)GO:0008057 eye pigment granule morphogenesis sensu Endopterygota	0.251666	4
(BP)GO:0008062 eclosion rhythm	0.167131	9
(BP)GO:0008063 Toll signaling pathway	0.470789	26
(BP)GO:0008064 regulation of actin polymerization and or depolymerization	0.467666	12
(BP)GO:0008069 dorsal ventral axis determination follicular epithelium sensu Insecta	0.0324779	8
(BP)GO:0008088 axon cargo transport	0.256914	5
(BP)GO:0008103 oocyte microtubule cytoskeleton polarization	0.296804	12
(BP)GO:0008104 protein localization	0.00408227	511
(BP)GO:0008105 asymmetric protein localization	9.955e-07	37
(BP)GO:0008150 biological process	0.109044	6488
(BP)GO:0008152 metabolism	0.574495	4286
(BP)GO:0008154 actin polymerization and or depolymerization	0.84456	20
(BP)GO:0008156 negative regulation of DNA replication	0.00977976	6
(BP)GO:0008202 steroid metabolism	1	121
(BP)GO:0008203 cholesterol metabolism	0.827132	23
(BP)GO:0008205 ecdysone metabolism	0.0747358	5
(BP)GO:0008213 protein amino acid alkylation	0.0543269	17
(BP)GO:0008219 cell death	0.000126184	225
(BP)GO:0008258 head involution	0.00213267	18
(BP)GO:0008277 regulation of G protein coupled receptor protein signaling pathway	0.137676	6
(BP)GO:0008283 cell proliferation	3.43068e-14	248
(BP)GO:0008285 negative regulation of cell proliferation	0.000357167	14
(BP)GO:0008286 insulin receptor signaling pathway	0.00171007	11
(BP)GO:0008293 torso signaling pathway	0.00447406	29
(BP)GO:0008298 intracellular mRNA localization	0.0469916	42
(BP)GO:0008299 isoprenoid biosynthesis	0.790977	8
(BP)GO:0008315 meiotic G2 MI transition	0.29021	4
(BP)GO:0008334 histone mRNA metabolism	0.41322	13
(BP)GO:0008340 determination of adult life span	0.182614	32
(BP)GO:0008344 adult locomotory behavior	0.0209704	13
(BP)GO:0008345 larval locomotory behavior	0.346977	9
(BP)GO:0008347 glial cell migration	0.333743	8
(BP)GO:0008354 germ cell migration	0.000155851	27
(BP)GO:0008355 olfactory learning	0.235814	16
(BP)GO:0008356 asymmetric cell division	0.000144209	45
(BP)GO:0008360 regulation of cell shape	0.0544982	82
(BP)GO:0008361 regulation of cell size	0.00017699	32
(BP)GO:0008362 embryonic cuticle biosynthesis sensu Insecta	0.644864	9
(BP)GO:0008380 RNA splicing	7.20623e-06	116
(BP)GO:0008406 gonad development	0.123145	19
(BP)GO:0008407 bristle morphogenesis	0.0521331	19
(BP)GO:0008535 cytochrome c oxidase complex assembly	0.0847474	7
(BP)GO:0008543 fibroblast growth factor receptor signaling pathway	0.17092	10
(BP)GO:0008544 epidermis development	0.0400268	16
(BP)GO:0008582 regulation of synaptic growth at neuromuscular junction	0.671196	10
(BP)GO:0008585 female gonad development	0.586898	8
(BP)GO:0008586 wing vein morphogenesis	0.165947	12
(BP)GO:0008587 wing margin morphogenesis	0.342309	13
(BP)GO:0008589 regulation of smoothened signaling pathway	0.30567	10
(BP)GO:0008590 regulation of frizzled signaling pathway	0.358371	5
(BP)GO:0008593 regulation of Notch signaling pathway	0.377922	6
(BP)GO:0008594 photoreceptor cell morphogenesis sensu Endopterygota	0.00141944	40
(BP)GO:0008595 determination of anterior posterior axis embryo	0.000234595	45
(BP)GO:0008610 lipid biosynthesis	0.99891	81
(BP)GO:0008632 apoptotic program	0.172583	19
(BP)GO:0008643 carbohydrate transport	0.956481	69
(BP)GO:0008652 amino acid biosynthesis	0.913048	55
(BP)GO:0008654 phospholipid biosynthesis	0.913043	24
(BP)GO:0009047 dosage compensation by hyperactivation of X chromosome	0.790188	4
(BP)GO:0009056 catabolism	0.999997	274
(BP)GO:0009057 macromolecule catabolism	0.980442	151
(BP)GO:0009058 biosynthesis	0.00239528	796
(BP)GO:0009059 macromolecule biosynthesis	1.08252e-09	475
(BP)GO:0009060 aerobic respiration	0.716807	31
(BP)GO:0009063 amino acid catabolism	0.99982	42
(BP)GO:0009064 glutamine family amino acid metabolism	0.799608	16
(BP)GO:0009065 glutamine family amino acid catabolism	0.930069	5
(BP)GO:0009066 aspartate family amino acid metabolism	0.764949	6
(BP)GO:0009069 serine family amino acid metabolism	0.566327	17
(BP)GO:0009070 serine family amino acid biosynthesis	0.301495	13
(BP)GO:0009072 aromatic amino acid family metabolism	0.996935	17
(BP)GO:0009074 aromatic amino acid family catabolism	0.875909	5
(BP)GO:0009081 branched chain family amino acid metabolism	0.421471	6
(BP)GO:0009084 glutamine family amino acid biosynthesis	0.442498	7
(BP)GO:0009100 glycoprotein metabolism	0.606142	72
(BP)GO:0009101 glycoprotein biosynthesis	0.612483	71
(BP)GO:0009108 coenzyme biosynthesis	0.578369	74
(BP)GO:0009109 coenzyme catabolism	0.79646	32
(BP)GO:0009110 vitamin biosynthesis	0.998229	18
(BP)GO:0009112 nucleobase metabolism	0.186656	71
(BP)GO:0009116 nucleoside metabolism	0.398737	16
(BP)GO:0009117 nucleotide metabolism	0.585482	127
(BP)GO:0009119 ribonucleoside metabolism	0.960362	5
(BP)GO:0009123 nucleoside monophosphate metabolism	0.08428	17
(BP)GO:0009124 nucleoside monophosphate biosynthesis	0.08428	17
(BP)GO:0009126 purine nucleoside monophosphate metabolism	0.171324	14
(BP)GO:0009127 purine nucleoside monophosphate biosynthesis	0.171324	14
(BP)GO:0009132 nucleoside diphosphate metabolism	0.478484	5
(BP)GO:0009141 nucleoside triphosphate metabolism	0.471662	55
(BP)GO:0009142 nucleoside triphosphate biosynthesis	0.558718	53
(BP)GO:0009144 purine nucleoside triphosphate metabolism	0.534813	53
(BP)GO:0009145 purine nucleoside triphosphate biosynthesis	0.602974	52
(BP)GO:0009147 pyrimidine nucleoside triphosphate metabolism	0.578168	5
(BP)GO:0009150 purine ribonucleotide metabolism	0.215876	71
(BP)GO:0009152 purine ribonucleotide biosynthesis	0.260225	70
(BP)GO:0009156 ribonucleoside monophosphate biosynthesis	0.0693874	16
(BP)GO:0009161 ribonucleoside monophosphate metabolism	0.0693874	16
(BP)GO:0009165 nucleotide biosynthesis	0.174789	86
(BP)GO:0009166 nucleotide catabolism	0.996323	7
(BP)GO:0009167 purine ribonucleoside monophosphate metabolism	0.171324	14
(BP)GO:0009168 purine ribonucleoside monophosphate biosynthesis	0.171324	14
(BP)GO:0009187 cyclic nucleotide metabolism	0.050838	21
(BP)GO:0009199 ribonucleoside triphosphate metabolism	0.534813	53
(BP)GO:0009201 ribonucleoside triphosphate biosynthesis	0.602974	52
(BP)GO:0009205 purine ribonucleoside triphosphate metabolism	0.534813	53
(BP)GO:0009206 purine ribonucleoside triphosphate biosynthesis	0.602974	52
(BP)GO:0009218 pyrimidine ribonucleotide metabolism	0.819482	4
(BP)GO:0009220 pyrimidine ribonucleotide biosynthesis	0.819482	4
(BP)GO:0009225 nucleotide sugar metabolism	0.503925	5
(BP)GO:0009253 peptidoglycan catabolism	0.710767	9
(BP)GO:0009259 ribonucleotide metabolism	0.225501	73
(BP)GO:0009260 ribonucleotide biosynthesis	0.270304	72
(BP)GO:0009266 response to temperature stimulus	0.883997	36
(BP)GO:0009299 mRNA transcription	6.14128e-06	22
(BP)GO:0009308 amine metabolism	0.999176	308
(BP)GO:0009309 amine biosynthesis	0.90038	67
(BP)GO:0009310 amine catabolism	0.999793	45
(BP)GO:0009311 oligosaccharide metabolism	0.672141	11
(BP)GO:0009312 oligosaccharide biosynthesis	0.805502	9
(BP)GO:0009314 response to radiation	0.00550217	43
(BP)GO:0009401 phosphoenolpyruvate dependent sugar phosphotransferase system	0.0819854	17
(BP)GO:0009404 toxin metabolism	0.978769	7
(BP)GO:0009408 response to heat	0.90387	31
(BP)GO:0009410 response to xenobiotic stimulus	0.978769	7
(BP)GO:0009411 response to UV	0.622023	4
(BP)GO:0009416 response to light stimulus	0.00736042	38
(BP)GO:0009451 RNA modification	3.44187e-06	70
(BP)GO:0009453 energy taxis	0.353536	4
(BP)GO:0009566 fertilization	0.0334183	7
(BP)GO:0009581 detection of external stimulus	0.041514	40
(BP)GO:0009582 detection of abiotic stimulus	0.0232124	36
(BP)GO:0009583 detection of light stimulus	0.0153254	29
(BP)GO:0009586 rhodopsin mediated phototransduction	0.110422	15
(BP)GO:0009589 detection of UV	0.622023	4
(BP)GO:0009605 response to external stimulus	0.706253	166
(BP)GO:0009607 response to biotic stimulus	1	429
(BP)GO:0009611 response to wounding	0.696225	29
(BP)GO:0009612 response to mechanical stimulus	0.456739	4
(BP)GO:0009613 response to pest pathogen or parasite	0.928871	75
(BP)GO:0009617 response to bacteria	0.983898	52
(BP)GO:0009620 response to fungi	0.485249	14
(BP)GO:0009628 response to abiotic stimulus	0.993826	281
(BP)GO:0009629 response to gravity	0.796279	4
(BP)GO:0009636 response to toxin	1	118
(BP)GO:0009653 morphogenesis	2.86803e-12	879
(BP)GO:0009719 response to endogenous stimulus	9.01947e-06	129
(BP)GO:0009725 response to hormone stimulus	0.00831541	15
(BP)GO:0009790 embryonic development	3.73506e-14	285
(BP)GO:0009791 post embryonic development	0.00106225	44
(BP)GO:0009792 embryonic development sensu Metazoa	6.91832e-08	158
(BP)GO:0009794 regulation of progression through embryonic mitotic cell cycle	0.400842	5
(BP)GO:0009795 embryonic development	0.189988	17
(BP)GO:0009796 cellularization sensu Metazoa	0.15219	7
(BP)GO:0009798 axis specification	1.81812e-05	147
(BP)GO:0009826 unidimensional cell growth	0.0463128	5
(BP)GO:0009880 embryonic pattern specification	9.62599e-07	111
(BP)GO:0009886 post embryonic morphogenesis	0.0965806	7
(BP)GO:0009887 organ morphogenesis	1.28775e-10	770
(BP)GO:0009888 histogenesis	0.000121848	334
(BP)GO:0009889 regulation of biosynthesis	1.15179e-06	74
(BP)GO:0009890 negative regulation of biosynthesis	0.89193	4
(BP)GO:0009892 negative regulation of metabolism	4.62982e-06	125
(BP)GO:0009893 positive regulation of metabolism	0.00267106	53
(BP)GO:0009913 epidermal cell differentiation	0.0190026	11
(BP)GO:0009948 anterior posterior axis specification	0.00287625	108
(BP)GO:0009949 polarity specification of anterior posterior axis	0.636941	4
(BP)GO:0009950 dorsal ventral axis specification	0.00462055	52
(BP)GO:0009951 polarity specification of dorsal ventral axis	0.636941	4
(BP)GO:0009952 anterior posterior pattern formation	0.000435662	116
(BP)GO:0009953 dorsal ventral pattern formation	0.00645147	65
(BP)GO:0009954 proximal distal pattern formation	0.637892	16
(BP)GO:0009966 regulation of signal transduction	0.000552399	85
(BP)GO:0009967 positive regulation of signal transduction	0.105605	16
(BP)GO:0009968 negative regulation of signal transduction	0.0156922	41
(BP)GO:0009987 cellular process	6.40979e-06	5673
(BP)GO:0009991 response to extracellular stimulus	0.0272713	6
(BP)GO:0009993 oogenesis sensu Insecta	2.40113e-09	254
(BP)GO:0009994 oocyte differentiation	0.00926628	79
(BP)GO:0009996 negative regulation of cell fate specification	4.4979e-05	10
(BP)GO:0010002 cardioblast differentiation	0.187646	7
(BP)GO:0010004 gastrulation sensu Insecta	4.27458e-06	19
(BP)GO:0010033 response to organic substance	0.685861	15
(BP)GO:0012501 programmed cell death	6.18024e-05	223
(BP)GO:0012502 induction of programmed cell death	0.000685259	68
(BP)GO:0015012 heparan sulfate proteoglycan biosynthesis	0.171318	7
(BP)GO:0015031 protein transport	0.05751	461
(BP)GO:0015672 monovalent inorganic cation transport	0.303889	132
(BP)GO:0015674 di tri valent inorganic cation transport	0.736693	28
(BP)GO:0015698 inorganic anion transport	0.995825	43
(BP)GO:0015711 organic anion transport	0.961536	7
(BP)GO:0015837 amine transport	0.917221	38
(BP)GO:0015849 organic acid transport	0.961198	42
(BP)GO:0015893 drug transport	0.928234	8
(BP)GO:0015931 nucleobase nucleoside nucleotide and nucleic acid transport	0.0119584	33
(BP)GO:0015980 energy derivation by oxidation of organic compounds	0.999184	89
(BP)GO:0015985 energy coupled proton transport down electrochemical gradient	0.515555	48
(BP)GO:0015986 ATP synthesis coupled proton transport	0.515555	48
(BP)GO:0015992 proton transport	0.752383	59
(BP)GO:0016042 lipid catabolism	0.923689	18
(BP)GO:0016043 cell organization and biogenesis	5.38992e-15	844
(BP)GO:0016044 membrane organization and biogenesis	0.212064	24
(BP)GO:0016049 cell growth	4.87231e-06	28
(BP)GO:0016051 carbohydrate biosynthesis	0.888428	41
(BP)GO:0016052 carbohydrate catabolism	0.99887	53
(BP)GO:0016053 organic acid biosynthesis	0.996884	29
(BP)GO:0016055 Wnt receptor signaling pathway	0.205477	45
(BP)GO:0016056 rhodopsin mediated signaling	0.936479	6
(BP)GO:0016059 deactivation of rhodopsin mediated signaling	0.192698	9
(BP)GO:0016065 humoral defense mechanism sensu Protostomia	0.937946	37
(BP)GO:0016070 RNA metabolism	6.74586e-26	326
(BP)GO:0016071 mRNA metabolism	8.91787e-11	174
(BP)GO:0016072 rRNA metabolism	9.15557e-09	38
(BP)GO:0016079 synaptic vesicle exocytosis	0.0702569	41
(BP)GO:0016080 synaptic vesicle targeting	0.219434	8
(BP)GO:0016081 synaptic vesicle docking during exocytosis	0.32733	18
(BP)GO:0016082 synaptic vesicle priming	0.226751	10
(BP)GO:0016096 polyisoprenoid metabolism	0.954141	7
(BP)GO:0016125 sterol metabolism	0.632608	29
(BP)GO:0016126 sterol biosynthesis	0.0429076	5
(BP)GO:0016183 synaptic vesicle coating	0.787458	12
(BP)GO:0016192 vesicle mediated transport	0.382954	265
(BP)GO:0016197 endosome transport	0.372175	12
(BP)GO:0016198 axon choice point recognition	0.399461	6
(BP)GO:0016202 regulation of myogenesis	0.894008	6
(BP)GO:0016203 muscle attachment	0.497581	12
(BP)GO:0016246 RNA interference	0.00681841	10
(BP)GO:0016265 death	0.000202478	257
(BP)GO:0016271 tissue death	0.00407434	64
(BP)GO:0016310 phosphorylation	0.000228768	398
(BP)GO:0016311 dephosphorylation	0.113331	87
(BP)GO:0016318 ommatidial rotation	0.00340309	19
(BP)GO:0016319 mushroom body development	0.324667	18
(BP)GO:0016321 female meiosis chromosome segregation	0.115505	23
(BP)GO:0016325 oocyte microtubule cytoskeleton organization	0.190125	19
(BP)GO:0016330 second mitotic wave sensu Endopterygota	0.20429	5
(BP)GO:0016331 morphogenesis of embryonic epithelium	0.000185498	76
(BP)GO:0016332 establishment and or maintenance of polarity of embryonic epithelium	0.000969973	9
(BP)GO:0016333 morphogenesis of follicular epithelium	0.0039468	19
(BP)GO:0016334 establishment and or maintenance of polarity of follicular epithelium	0.0044133	16
(BP)GO:0016335 morphogenesis of larval imaginal disc epithelium	0.103144	5
(BP)GO:0016337 cell cell adhesion	0.11478	113
(BP)GO:0016339 calcium dependent cell cell adhesion	0.0534342	19
(BP)GO:0016348 leg joint morphogenesis sensu Endopterygota	0.26674	6
(BP)GO:0016350 maintenance of oocyte identity sensu Insecta	0.00109893	7
(BP)GO:0016358 dendrite morphogenesis	0.043475	30
(BP)GO:0016360 sensory organ precursor cell fate determination	1.23764e-05	13
(BP)GO:0016441 posttranscriptional gene silencing	0.0125891	12
(BP)GO:0016458 gene silencing	0.00556532	43
(BP)GO:0016476 shape changes of embryonic cells	0.0470554	6
(BP)GO:0016477 cell migration	1.34338e-05	152
(BP)GO:0016478 negative regulation of translation	0.00157564	17
(BP)GO:0016481 negative regulation of transcription	5.98181e-06	94
(BP)GO:0016482 cytoplasmic transport	0.643944	8
(BP)GO:0016485 protein processing	0.247304	28
(BP)GO:0016540 protein autoprocessing	0.135456	5
(BP)GO:0016542 male courtship behavior sensu Insecta	0.574742	12
(BP)GO:0016545 male courtship behavior sensu Insecta wing vibration	0.255493	9
(BP)GO:0016567 protein ubiquitination	0.0519436	102
(BP)GO:0016568 chromatin modification	0.000743688	55
(BP)GO:0016569 covalent chromatin modification	0.0157982	20
(BP)GO:0016570 histone modification	0.0157982	20
(BP)GO:0016571 histone methylation	0.0900577	11
(BP)GO:0016579 protein deubiquitination	0.342494	20
(BP)GO:0016998 cell wall catabolism	0.667414	4
(BP)GO:0017015 regulation of transforming growth factor beta receptor signaling pathway	0.0367681	4
(BP)GO:0017038 protein import	0.0289042	46
(BP)GO:0017085 response to insecticide	0.79694	12
(BP)GO:0017143 insecticide metabolism	0.978769	7
(BP)GO:0017145 stem cell division	0.00250026	32
(BP)GO:0017157 regulation of exocytosis	0.63383	32
(BP)GO:0018193 peptidyl amino acid modification	0.0314592	20
(BP)GO:0018342 protein prenylation	0.908204	6
(BP)GO:0018346 protein amino acid prenylation	0.908204	6
(BP)GO:0018958 phenol metabolism	0.865488	13
(BP)GO:0018988 molting cycle sensu Protostomia and Nematoda	0.229302	18
(BP)GO:0018990 ecdysis sensu Insecta	0.0577645	4
(BP)GO:0018991 oviposition	0.9559	4
(BP)GO:0018992 germ line sex determination	0.0482949	5
(BP)GO:0018993 somatic sex determination	0.0129215	15
(BP)GO:0019094 pole plasm mRNA localization	0.316572	30
(BP)GO:0019098 reproductive behavior	0.534613	39
(BP)GO:0019099 female germ line sex determination	0.113743	4
(BP)GO:0019101 female somatic sex determination	0.320994	5
(BP)GO:0019219 regulation of nucleobase nucleoside nucleotide and nucleic acid metabolism	3.86367e-30	724
(BP)GO:0019220 regulation of phosphate metabolism	0.0915819	8
(BP)GO:0019221 cytokine and chemokine mediated signaling pathway	0.0587311	27
(BP)GO:0019222 regulation of metabolism	1.18167e-33	839
(BP)GO:0019226 transmission of nerve impulse	0.0464805	313
(BP)GO:0019318 hexose metabolism	0.999924	63
(BP)GO:0019319 hexose biosynthesis	0.61996	8
(BP)GO:0019320 hexose catabolism	0.997658	40
(BP)GO:0019362 pyridine nucleotide metabolism	0.997966	13
(BP)GO:0019395 fatty acid oxidation	0.999999	21
(BP)GO:0019438 aromatic compound biosynthesis	0.923074	12
(BP)GO:0019439 aromatic compound catabolism	0.971057	7
(BP)GO:0019538 protein metabolism	0.112716	1814
(BP)GO:0019720 Mo molybdopterin cofactor metabolism	0.829465	5
(BP)GO:0019722 calcium mediated signaling	0.745213	48
(BP)GO:0019725 cell homeostasis	0.982443	51
(BP)GO:0019730 antimicrobial humoral response	0.568849	45
(BP)GO:0019731 antibacterial humoral response	0.339008	29
(BP)GO:0019732 antifungal humoral response	0.386643	12
(BP)GO:0019748 secondary metabolism	0.997661	58
(BP)GO:0019751 polyol metabolism	0.893384	6
(BP)GO:0019752 carboxylic acid metabolism	1	346
(BP)GO:0019827 stem cell maintenance	0.00697374	14
(BP)GO:0019932 second messenger mediated signaling	0.845634	69
(BP)GO:0019933 cAMP mediated signaling	0.129502	8
(BP)GO:0019935 cyclic nucleotide mediated signaling	0.184948	9
(BP)GO:0019941 modification dependent protein catabolism	0.957976	64
(BP)GO:0019953 sexual reproduction	4.70602e-13	398
(BP)GO:0019991 septate junction assembly	0.605052	6
(BP)GO:0030001 metal ion transport	0.369243	111
(BP)GO:0030003 cation homeostasis	0.931078	17
(BP)GO:0030005 di tri valent inorganic cation homeostasis	0.78367	15
(BP)GO:0030010 establishment of cell polarity	0.0366131	9
(BP)GO:0030029 actin filament based process	0.0936054	89
(BP)GO:0030030 cell projection organization and biogenesis	0.139535	33
(BP)GO:0030031 cell projection biogenesis	0.456478	22
(BP)GO:0030036 actin cytoskeleton organization and biogenesis	0.0936054	89
(BP)GO:0030041 actin filament polymerization	0.748338	7
(BP)GO:0030042 actin filament depolymerization	0.754825	4
(BP)GO:0030097 hemopoiesis	4.02662e-05	53
(BP)GO:0030111 regulation of Wnt receptor signaling pathway	0.487864	13
(BP)GO:0030154 cell differentiation	5.92366e-13	427
(BP)GO:0030162 regulation of proteolysis	0.133614	24
(BP)GO:0030163 protein catabolism	0.95637	74
(BP)GO:0030166 proteoglycan biosynthesis	0.19617	12
(BP)GO:0030178 negative regulation of Wnt receptor signaling pathway	0.805227	9
(BP)GO:0030182 neuron differentiation	0.0119151	113
(BP)GO:0030198 extracellular matrix organization and biogenesis	0.130458	28
(BP)GO:0030201 heparan sulfate proteoglycan metabolism	0.171318	7
(BP)GO:0030203 glycosaminoglycan metabolism	0.186157	7
(BP)GO:0030204 chondroitin sulfate metabolism	0.214409	5
(BP)GO:0030206 chondroitin sulfate biosynthesis	0.214409	5
(BP)GO:0030237 female sex determination	0.10836	10
(BP)GO:0030258 lipid modification	0.344105	7
(BP)GO:0030261 chromosome condensation	0.183816	16
(BP)GO:0030307 positive regulation of cell growth	0.00146994	11
(BP)GO:0030381 eggshell pattern formation sensu Insecta	0.0559332	5
(BP)GO:0030384 phosphoinositide metabolism	0.385885	17
(BP)GO:0030423 RNA interference targeting of mRNA for destruction	0.190996	4
(BP)GO:0030431 sleep	0.856825	8
(BP)GO:0030509 BMP signaling pathway	0.0185047	8
(BP)GO:0030534 adult behavior	0.0410334	31
(BP)GO:0030537 larval behavior	0.320805	13
(BP)GO:0030539 male genitalia morphogenesis	0.685551	4
(BP)GO:0030703 eggshell formation	0.0127224	51
(BP)GO:0030704 vitelline membrane formation	0.136989	6
(BP)GO:0030705 cytoskeleton dependent intracellular transport	0.42596	70
(BP)GO:0030706 oocyte differentiation sensu Insecta	0.00222692	16
(BP)GO:0030707 ovarian follicle cell development sensu Insecta	6.72346e-05	112
(BP)GO:0030713 stalk formation sensu Insecta	0.0292869	4
(BP)GO:0030716 oocyte fate determination	0.0014476	18
(BP)GO:0030717 karyosome formation	0.435246	7
(BP)GO:0030718 germ line stem cell maintenance	0.0103958	10
(BP)GO:0030720 oocyte positioning	0.227009	5
(BP)GO:0030722 oocyte nucleus positioning	0.0923163	7
(BP)GO:0030725 ring canal formation	0.178998	8
(BP)GO:0030832 regulation of actin filament length	0.467666	12
(BP)GO:0030855 epithelial cell differentiation	0.0520854	10
(BP)GO:0030859 polarized epithelial cell differentiation	0.104128	5
(BP)GO:0030865 cortical cytoskeleton organization and biogenesis	0.727641	6
(BP)GO:0030866 cortical actin cytoskeleton organization and biogenesis	0.727641	6
(BP)GO:0030951 establishment and or maintenance of microtubule cytoskeleton polarity	0.190125	19
(BP)GO:0030952 establishment and or maintenance of cytoskeleton polarity	0.190125	19
(BP)GO:0031023 microtubule organizing center organization and biogenesis	0.239038	8
(BP)GO:0031032 actomyosin structure organization and biogenesis	0.307047	11
(BP)GO:0031047 RNA mediated gene silencing	0.0125891	12
(BP)GO:0031050 dsRNA fragmentation	0.1457	5
(BP)GO:0031098 stress activated protein kinase signaling pathway	0.0337459	43
(BP)GO:0031109 microtubule polymerization or depolymerization	0.471432	13
(BP)GO:0031110 regulation of microtubule polymerization or depolymerization	0.321223	4
(BP)GO:0031114 regulation of microtubule depolymerization	0.321223	4
(BP)GO:0031123 RNA 3 end processing	0.144903	25
(BP)GO:0031124 mRNA 3 end processing	0.144903	25
(BP)GO:0031175 neurite morphogenesis	0.00939703	109
(BP)GO:0031323 regulation of cellular metabolism	1.09334e-34	804
(BP)GO:0031324 negative regulation of cellular metabolism	2.44177e-06	117
(BP)GO:0031325 positive regulation of cellular metabolism	0.00267106	53
(BP)GO:0031326 regulation of cellular biosynthesis	1.15179e-06	74
(BP)GO:0031327 negative regulation of cellular biosynthesis	0.89193	4
(BP)GO:0031497 chromatin assembly	0.00707223	41
(BP)GO:0031507 heterochromatin formation	0.109242	25
(BP)GO:0031570 DNA integrity checkpoint	0.107535	5
(BP)GO:0031589 cell substrate adhesion	0.895051	26
(BP)GO:0035026 leading edge cell differentiation	0.359252	4
(BP)GO:0035050 embryonic heart tube development	0.187646	7
(BP)GO:0035051 cardiac cell differentiation	0.187646	7
(BP)GO:0035058 sensory cilium biogenesis	0.324933	4
(BP)GO:0035070 salivary gland histolysis	0.00232128	63
(BP)GO:0035071 salivary gland cell death	0.00232128	63
(BP)GO:0035072 ecdysone mediated induction of salivary gland cell death	0.00379649	8
(BP)GO:0035075 response to ecdysone	0.00163766	14
(BP)GO:0035078 induction of programmed cell death by ecdysone	0.0012996	9
(BP)GO:0035081 induction of programmed cell death by hormones	0.000892269	10
(BP)GO:0035088 establishment and or maintenance of apical basal cell polarity	0.000925672	17
(BP)GO:0035089 establishment of apical basal cell polarity	0.0482304	6
(BP)GO:0035107 appendage morphogenesis	0.0132734	107
(BP)GO:0035108 limb morphogenesis	0.277747	27
(BP)GO:0035109 limb morphogenesis sensu Endopterygota	0.274467	21
(BP)GO:0035110 leg morphogenesis	0.277747	27
(BP)GO:0035111 leg joint morphogenesis	0.0880738	10
(BP)GO:0035112 genitalia morphogenesis	0.398831	6
(BP)GO:0035114 appendage morphogenesis sensu Endopterygota	0.0254253	104
(BP)GO:0035146 tube fusion	0.126098	9
(BP)GO:0035147 tracheal branch fusion	0.126098	9
(BP)GO:0035150 regulation of tube size	0.460617	16
(BP)GO:0035151 regulation of tracheal tube size	0.624446	14
(BP)GO:0035152 regulation of tracheal tube architecture	0.535866	20
(BP)GO:0035153 tracheal epithelial cell type specification	0.0629076	5
(BP)GO:0035154 terminal cell fate specification	0.0339343	4
(BP)GO:0035159 regulation of tracheal tube length	0.262792	4
(BP)GO:0035161 imaginal disc lineage restriction	0.15505	8
(BP)GO:0035162 embryonic hemopoiesis	0.0388897	6
(BP)GO:0035166 post embryonic hemopoiesis	0.049954	7
(BP)GO:0035167 lymph gland hemopoiesis sensu Arthropoda	0.049954	7
(BP)GO:0035168 lymph gland hemocyte differentiation sensu Arthropoda	0.120368	6
(BP)GO:0035171 lamellocyte differentiation	0.112273	4
(BP)GO:0035172 hemocyte proliferation sensu Arthropoda	0.0127288	10
(BP)GO:0035186 syncytial blastoderm mitotic cell cycle	0.503457	4
(BP)GO:0035193 central nervous system remodeling sensu Insecta	0.23384	6
(BP)GO:0035194 RNA mediated posttranscriptional gene silencing	0.0125891	12
(BP)GO:0035214 eye antennal disc development	3.84797e-05	135
(BP)GO:0035215 genital disc development	0.328891	13
(BP)GO:0035218 leg disc development	0.328091	36
(BP)GO:0035220 wing disc development	0.0346092	90
(BP)GO:0035222 wing disc pattern formation	0.154012	10
(BP)GO:0035223 leg disc pattern formation	0.657147	13
(BP)GO:0035239 tube morphogenesis	0.00688162	65
(BP)GO:0035264 body growth	0.000815239	13
(BP)GO:0035265 organ growth	3.46813e-05	23
(BP)GO:0035272 exocrine system development	0.00958581	36
(BP)GO:0035277 spiracle morphogenesis	0.305455	4
(BP)GO:0035282 segmentation	7.40232e-06	107
(BP)GO:0035285 appendage segmentation	0.113792	12
(BP)GO:0035286 leg segmentation	0.113792	12
(BP)GO:0035287 head segmentation	0.116182	14
(BP)GO:0035288 anterior head segmentation	0.590786	6
(BP)GO:0035289 posterior head segmentation	0.175321	12
(BP)GO:0035290 trunk segmentation	0.0392733	10
(BP)GO:0035295 tube development	0.00708423	71
(BP)GO:0035296 regulation of tube diameter	0.302233	5
(BP)GO:0035309 wing and notum subfield formation	0.179861	4
(BP)GO:0035315 hair cell differentiation	0.0190026	11
(BP)GO:0035316 trichome organization and biogenesis sensu Insecta	0.0190026	11
(BP)GO:0035317 wing hair organization and biogenesis	0.237964	9
(BP)GO:0040001 establishment of mitotic spindle localization	0.53649	7
(BP)GO:0040003 cuticle biosynthesis sensu Insecta	0.549629	16
(BP)GO:0040007 growth	1.06943e-05	78
(BP)GO:0040008 regulation of growth	0.000142139	53
(BP)GO:0040011 locomotion	0.000349963	219
(BP)GO:0040014 regulation of body size	0.000815239	13
(BP)GO:0040018 positive regulation of body size	0.00948662	9
(BP)GO:0040023 nuclear positioning	0.00341855	14
(BP)GO:0040029 regulation of gene expression epigenetic	0.00059747	62
(BP)GO:0040034 regulation of development heterochronic	0.00218081	10
(BP)GO:0042023 DNA endoreduplication	0.0465437	5
(BP)GO:0042026 protein refolding	0.926633	4
(BP)GO:0042044 fluid transport	0.939743	5
(BP)GO:0042048 olfactory behavior	0.0806299	22
(BP)GO:0042049 cell acyl CoA homeostasis	0.999895	6
(BP)GO:0042051 eye photoreceptor development sensu Endopterygota	0.00196847	35
(BP)GO:0042052 rhabdomere development	0.308716	8
(BP)GO:0042058 regulation of epidermal growth factor receptor signaling pathway	0.0023458	14
(BP)GO:0042059 negative regulation of epidermal growth factor receptor signaling pathway	0.0199555	8
(BP)GO:0042060 wound healing	0.424335	8
(BP)GO:0042063 gliogenesis	0.119118	17
(BP)GO:0042067 establishment of ommatidial polarity sensu Endopterygota	0.00184191	31
(BP)GO:0042078 germ line stem cell division	0.00778946	18
(BP)GO:0042116 macrophage activation	0.952943	8
(BP)GO:0042127 regulation of cell proliferation	0.000166441	24
(BP)GO:0042133 neurotransmitter metabolism	0.392698	12
(BP)GO:0042136 neurotransmitter biosynthesis	0.457108	7
(BP)GO:0042157 lipoprotein metabolism	0.749272	26
(BP)GO:0042158 lipoprotein biosynthesis	0.749272	26
(BP)GO:0042168 heme metabolism	0.799575	9
(BP)GO:0042180 ketone metabolism	0.239634	6
(BP)GO:0042181 ketone biosynthesis	0.0846157	5
(BP)GO:0042214 terpene metabolism	0.954141	7
(BP)GO:0042219 amino acid derivative catabolism	0.619412	5
(BP)GO:0042220 response to cocaine	0.322222	5
(BP)GO:0042221 response to chemical stimulus	0.999556	196
(BP)GO:0042254 ribosome biogenesis and assembly	8.65039e-08	26
(BP)GO:0042303 molting cycle	0.229302	18
(BP)GO:0042306 regulation of protein nucleus import	0.426391	11
(BP)GO:0042308 negative regulation of protein nucleus import	0.187657	4
(BP)GO:0042330 taxis	0.500996	15
(BP)GO:0042331 phototaxis	0.353536	4
(BP)GO:0042332 gravitaxis	0.796279	4
(BP)GO:0042335 cuticle biosynthesis	0.731952	19
(BP)GO:0042364 water soluble vitamin biosynthesis	0.557632	8
(BP)GO:0042384 cilium biogenesis	0.324933	4
(BP)GO:0042386 hemocyte differentiation sensu Arthropoda	0.0057174	23
(BP)GO:0042394 ecdysis sensu Protostomia and Nematoda	0.0577645	4
(BP)GO:0042398 amino acid derivative biosynthesis	0.543184	14
(BP)GO:0042401 biogenic amine biosynthesis	0.66586	12
(BP)GO:0042402 biogenic amine catabolism	0.376648	4
(BP)GO:0042417 dopamine metabolism	0.725737	5
(BP)GO:0042430 indole and derivative metabolism	0.90704	8
(BP)GO:0042434 indole derivative metabolism	0.90704	8
(BP)GO:0042435 indole derivative biosynthesis	0.887409	4
(BP)GO:0042439 ethanolamine and derivative metabolism	0.48013	4
(BP)GO:0042440 pigment metabolism	0.96125	38
(BP)GO:0042441 eye pigment metabolism	0.754894	18
(BP)GO:0042445 hormone metabolism	0.945899	22
(BP)GO:0042446 hormone biosynthesis	0.308744	11
(BP)GO:0042447 hormone catabolism	0.983833	4
(BP)GO:0042461 photoreceptor cell development	0.00100214	42
(BP)GO:0042462 eye photoreceptor cell development	0.00196847	35
(BP)GO:0042493 response to drug	0.710078	14
(BP)GO:0042558 pteridine and derivative metabolism	0.974069	12
(BP)GO:0042559 pteridine and derivative biosynthesis	0.964039	11
(BP)GO:0042592 homeostasis	0.944605	59
(BP)GO:0042594 response to starvation	0.0198216	4
(BP)GO:0042659 regulation of cell fate specification	0.0113324	14
(BP)GO:0042674 cone cell differentiation sensu Endopterygota	0.0260915	9
(BP)GO:0042675 cone cell differentiation	0.0260915	9
(BP)GO:0042676 cone cell fate commitment	0.0119528	8
(BP)GO:0042684 cardioblast cell fate commitment	0.101815	5
(BP)GO:0042688 crystal cell differentiation	0.00836143	5
(BP)GO:0042692 muscle cell differentiation	0.469944	21
(BP)GO:0042706 eye photoreceptor cell fate commitment	0.0188008	30
(BP)GO:0042742 defense response to bacteria	0.951493	48
(BP)GO:0042745 circadian sleep wake cycle	0.338407	6
(BP)GO:0042749 regulation of circadian sleep wake cycle	0.338407	6
(BP)GO:0042752 regulation of circadian rhythm	0.338407	6
(BP)GO:0042766 nucleosome mobilization	0.0515266	5
(BP)GO:0042770 DNA damage response signal transduction	0.0748976	7
(BP)GO:0042773 ATP synthesis coupled electron transport	0.105838	52
(BP)GO:0042775 ATP synthesis coupled electron transport sensu Eukaryota	0.137273	51
(BP)GO:0042810 pheromone metabolism	0.613378	4
(BP)GO:0042981 regulation of apoptosis	0.000770638	101
(BP)GO:0043037 translation	4.12541e-13	172
(BP)GO:0043038 amino acid activation	7.91928e-05	58
(BP)GO:0043039 tRNA aminoacylation	3.21331e-05	57
(BP)GO:0043062 extracellular structure organization and biogenesis	0.0536584	37
(BP)GO:0043063 intercellular bridge organization and biogenesis	0.178998	8
(BP)GO:0043065 positive regulation of apoptosis	0.00312218	62
(BP)GO:0043066 negative regulation of apoptosis	0.114339	36
(BP)GO:0043067 regulation of programmed cell death	9.69239e-05	110
(BP)GO:0043068 positive regulation of programmed cell death	0.000231793	72
(BP)GO:0043069 negative regulation of programmed cell death	0.114339	36
(BP)GO:0043085 positive regulation of enzyme activity	0.180627	11
(BP)GO:0043087 regulation of GTPase activity	0.215413	8
(BP)GO:0043118 negative regulation of physiological process	1.38687e-07	188
(BP)GO:0043119 positive regulation of physiological process	8.14668e-08	146
(BP)GO:0043170 macromolecule metabolism	0.998436	2174
(BP)GO:0043207 response to external biotic stimulus	0.999201	96
(BP)GO:0043279 response to alkaloid	0.322222	5
(BP)GO:0043283 biopolymer metabolism	2.55912e-20	1454
(BP)GO:0043284 biopolymer biosynthesis	0.815056	7
(BP)GO:0043285 biopolymer catabolism	0.963541	77
(BP)GO:0043297 apical junction assembly	0.0166438	15
(BP)GO:0043331 response to dsRNA	0.1457	5
(BP)GO:0043405 regulation of MAPK activity	0.518072	5
(BP)GO:0043406 positive regulation of MAPK activity	0.374435	4
(BP)GO:0043412 biopolymer modification	2.00699e-10	802
(BP)GO:0043413 biopolymer glycosylation	0.622793	69
(BP)GO:0043414 biopolymer methylation	0.00686762	28
(BP)GO:0043449 alkene metabolism	0.954141	7
(BP)GO:0043473 pigmentation	0.999494	35
(BP)GO:0044237 cellular metabolism	0.000903065	3963
(BP)GO:0044238 primary metabolism	0.00445922	3874
(BP)GO:0044242 cellular lipid catabolism	0.998491	9
(BP)GO:0044248 cellular catabolism	1	256
(BP)GO:0044249 cellular biosynthesis	0.000343131	735
(BP)GO:0044255 cellular lipid metabolism	1	311
(BP)GO:0044257 cellular protein catabolism	0.974049	67
(BP)GO:0044260 cellular macromolecule metabolism	0.401183	1849
(BP)GO:0044262 cellular carbohydrate metabolism	1	206
(BP)GO:0044264 cellular polysaccharide metabolism	0.999962	56
(BP)GO:0044265 cellular macromolecule catabolism	0.986541	144
(BP)GO:0044267 cellular protein metabolism	0.164163	1796
(BP)GO:0044270 nitrogen compound catabolism	0.999793	45
(BP)GO:0044271 nitrogen compound biosynthesis	0.90038	67
(BP)GO:0044272 sulfur compound biosynthesis	0.0909437	16
(BP)GO:0044274 organismal biosynthesis	0.731952	19
(BP)GO:0044275 cellular carbohydrate catabolism	0.99887	53
(BP)GO:0045005 maintenance of fidelity during DNA dependent DNA replication	0.230316	8
(BP)GO:0045017 glycerolipid biosynthesis	0.661521	4
(BP)GO:0045034 neuroblast division	0.0693088	12
(BP)GO:0045045 secretory pathway	0.948709	193
(BP)GO:0045047 protein targeting to ER	0.989924	16
(BP)GO:0045055 regulated secretory pathway	0.358868	97
(BP)GO:0045087 innate immune response	0.501552	9
(BP)GO:0045132 meiotic chromosome segregation	0.0661406	33
(BP)GO:0045137 development of primary sexual characteristics	0.123145	19
(BP)GO:0045165 cell fate commitment	4.6914e-10	169
(BP)GO:0045167 asymmetric protein localization involved in cell fate commitment	0.0411103	8
(BP)GO:0045175 basal protein localization	0.310604	5
(BP)GO:0045176 apical protein localization	0.032687	6
(BP)GO:0045184 establishment of protein localization	0.0667177	465
(BP)GO:0045185 maintenance of protein localization	0.683522	8
(BP)GO:0045186 zonula adherens assembly	0.001278	10
(BP)GO:0045187 regulation of circadian sleep wake cycle sleep	0.338407	6
(BP)GO:0045196 establishment and or maintenance of neuroblast polarity	0.0266798	5
(BP)GO:0045197 establishment and or maintenance of epithelial cell polarity	0.000140179	16
(BP)GO:0045198 establishment of epithelial cell polarity	0.104128	5
(BP)GO:0045216 intercellular junction assembly and or maintenance	0.0174557	18
(BP)GO:0045297 post mating behavior	0.713284	5
(BP)GO:0045317 equator specification	0.047711	5
(BP)GO:0045321 immune cell activation	0.952943	8
(BP)GO:0045333 cellular respiration	0.716807	31
(BP)GO:0045433 male courtship behavior sensu Insecta song production	0.255493	9
(BP)GO:0045445 myoblast differentiation	0.42364	17
(BP)GO:0045448 mitotic cell cycle embryonic	0.12261	12
(BP)GO:0045449 regulation of transcription	1.47355e-29	708
(BP)GO:0045450 bicoid mRNA localization	0.392167	5
(BP)GO:0045451 pole plasm oskar mRNA localization	0.449395	28
(BP)GO:0045454 cell redox homeostasis	0.948235	4
(BP)GO:0045456 ecdysteroid biosynthesis	0.0846157	5
(BP)GO:0045465 R8 cell differentiation	0.010374	10
(BP)GO:0045466 R7 cell differentiation	0.0682861	25
(BP)GO:0045467 R7 development	0.0475071	5
(BP)GO:0045471 response to ethanol	0.696823	8
(BP)GO:0045475 locomotor rhythm	0.378623	18
(BP)GO:0045476 nurse cell apoptosis	0.326349	5
(BP)GO:0045478 fusome organization and biogenesis	0.450368	7
(BP)GO:0045494 photoreceptor maintenance	0.137117	5
(BP)GO:0045498 sex comb development	0.876275	5
(BP)GO:0045500 sevenless signaling pathway	0.0219074	7
(BP)GO:0045570 regulation of imaginal disc growth	0.0512621	8
(BP)GO:0045595 regulation of cell differentiation	0.0084216	34
(BP)GO:0045596 negative regulation of cell differentiation	0.000258631	14
(BP)GO:0045610 regulation of hemocyte differentiation	0.00709545	16
(BP)GO:0045704 regulation of salivary gland determination	0.0208457	7
(BP)GO:0045705 negative regulation of salivary gland determination	0.0208457	7
(BP)GO:0045746 negative regulation of Notch signaling pathway	0.289868	4
(BP)GO:0045786 negative regulation of progression through cell cycle	0.101675	8
(BP)GO:0045792 negative regulation of cell size	0.00833067	4
(BP)GO:0045793 positive regulation of cell size	0.000480792	13
(BP)GO:0045810 negative regulation of frizzled signaling pathway	0.178118	4
(BP)GO:0045814 negative regulation of gene expression epigenetic	0.109242	25
(BP)GO:0045815 positive regulation of gene expression epigenetic	0.0689675	4
(BP)GO:0045859 regulation of protein kinase activity	0.291212	9
(BP)GO:0045860 positive regulation of protein kinase activity	0.37696	5
(BP)GO:0045879 negative regulation of smoothened signaling pathway	0.482866	7
(BP)GO:0045887 positive regulation of synaptic growth at neuromuscular junction	0.135657	4
(BP)GO:0045892 negative regulation of transcription DNA dependent	6.99151e-06	82
(BP)GO:0045893 positive regulation of transcription DNA dependent	0.00321356	36
(BP)GO:0045924 regulation of female receptivity	0.846503	4
(BP)GO:0045926 negative regulation of growth	0.0287335	14
(BP)GO:0045927 positive regulation of growth	0.00387214	21
(BP)GO:0045934 negative regulation of nucleobase nucleoside nucleotide and nucleic acid metabolism	2.42623e-06	105
(BP)GO:0045935 positive regulation of nucleobase nucleoside nucleotide and nucleic acid metabolism	0.0023649	52
(BP)GO:0045941 positive regulation of transcription	0.00198477	51
(BP)GO:0045944 positive regulation of transcription from RNA polymerase II promoter	0.144473	14
(BP)GO:0045946 positive regulation of translation	0.000279358	5
(BP)GO:0046011 regulation of oskar mRNA translation	0.00578496	7
(BP)GO:0046034 ATP metabolism	0.444556	49
(BP)GO:0046040 IMP metabolism	0.00202976	5
(BP)GO:0046112 nucleobase biosynthesis	2.59875e-05	6
(BP)GO:0046148 pigment biosynthesis	0.977133	31
(BP)GO:0046152 ommochrome metabolism	0.712148	14
(BP)GO:0046158 ocellus pigment metabolism	0.712148	14
(BP)GO:0046164 alcohol catabolism	0.997658	40
(BP)GO:0046165 alcohol biosynthesis	0.61996	8
(BP)GO:0046328 regulation of JNK cascade	0.0515445	8
(BP)GO:0046356 acetyl CoA catabolism	0.716807	31
(BP)GO:0046364 monosaccharide biosynthesis	0.61996	8
(BP)GO:0046365 monosaccharide catabolism	0.997658	40
(BP)GO:0046394 carboxylic acid biosynthesis	0.996884	29
(BP)GO:0046467 membrane lipid biosynthesis	0.915642	28
(BP)GO:0046474 glycerophospholipid biosynthesis	0.407432	10
(BP)GO:0046483 heterocycle metabolism	0.559748	115
(BP)GO:0046486 glycerolipid metabolism	0.864609	5
(BP)GO:0046489 phosphoinositide biosynthesis	0.42678	9
(BP)GO:0046504 glycerol ether biosynthesis	0.661521	4
(BP)GO:0046530 photoreceptor cell differentiation	0.00296458	83
(BP)GO:0046545 development of primary female sexual characteristics	0.586898	8
(BP)GO:0046552 photoreceptor cell fate commitment	0.0104495	36
(BP)GO:0046578 regulation of Ras protein signal transduction	0.0510333	6
(BP)GO:0046580 negative regulation of Ras protein signal transduction	0.0890676	5
(BP)GO:0046620 regulation of organ size	3.46813e-05	23
(BP)GO:0046621 negative regulation of organ size	0.00961041	8
(BP)GO:0046622 positive regulation of organ size	0.00733477	5
(BP)GO:0046660 female sex differentiation	0.286209	13
(BP)GO:0046661 male sex differentiation	0.165769	7
(BP)GO:0046663 dorsal closure leading edge cell differentiation	0.359252	4
(BP)GO:0046665 amnioserosa maintenance	0.101328	4
(BP)GO:0046666 retinal cell programmed cell death	0.016627	13
(BP)GO:0046667 retinal programmed cell death sensu Endopterygota	0.0296819	9
(BP)GO:0046668 regulation of retinal programmed cell death	0.0297996	9
(BP)GO:0046669 regulation of retinal programmed cell death sensu Endopterygota	0.299121	5
(BP)GO:0046698 metamorphosis sensu Insecta	0.000387112	225
(BP)GO:0046785 microtubule polymerization	0.736411	8
(BP)GO:0046822 regulation of nucleocytoplasmic transport	0.284606	13
(BP)GO:0046823 negative regulation of nucleocytoplasmic transport	0.206622	5
(BP)GO:0046834 lipid phosphorylation	0.508027	5
(BP)GO:0046843 dorsal appendage formation	0.137654	16
(BP)GO:0046845 branched duct epithelial cell fate determination sensu Insecta	0.11996	8
(BP)GO:0046854 phosphoinositide phosphorylation	0.478072	4
(BP)GO:0046879 hormone secretion	0.189894	7
(BP)GO:0046903 secretion	0.94323	207
(BP)GO:0046907 intracellular transport	0.00960594	524
(BP)GO:0046916 transition metal ion homeostasis	0.976021	5
(BP)GO:0046942 carboxylic acid transport	0.961198	42
(BP)GO:0048015 phosphoinositide mediated signaling	0.785918	12
(BP)GO:0048024 regulation of nuclear mRNA splicing via spliceosome	0.0480788	7
(BP)GO:0048056 R3 R4 cell differentiation sensu Endopterygota	0.0339684	8
(BP)GO:0048062 gravitactic behavior	0.796279	4
(BP)GO:0048065 male courtship behavior sensu Insecta wing extension	0.255493	9
(BP)GO:0048066 pigmentation during development	0.999494	35
(BP)GO:0048069 eye pigmentation	0.883678	20
(BP)GO:0048072 eye pigmentation sensu Endopterygota	0.719694	4
(BP)GO:0048096 chromatin mediated maintenance of transcription	0.0689675	4
(BP)GO:0048100 wing disc anterior posterior pattern formation	0.0738658	6
(BP)GO:0048102 autophagic cell death	0.00232128	63
(BP)GO:0048103 somatic stem cell division	0.057126	5
(BP)GO:0048110 oocyte construction sensu Insecta	0.0422978	46
(BP)GO:0048111 oocyte axis determination sensu Insecta	0.0399182	45
(BP)GO:0048112 oocyte anterior posterior axis determination sensu Insecta	0.123618	39
(BP)GO:0048113 pole plasm assembly sensu Insecta	0.195584	36
(BP)GO:0048123 oocyte dorsal ventral axis determination sensu Insecta	0.0017654	6
(BP)GO:0048130 oocyte microtubule cytoskeleton organization sensu Insecta	0.129262	5
(BP)GO:0048134 germ line cyst formation	0.00117938	11
(BP)GO:0048148 behavioral response to cocaine	0.322222	5
(BP)GO:0048149 behavioral response to ethanol	0.517888	7
(BP)GO:0048193 Golgi vesicle transport	0.965625	31
(BP)GO:0048232 male gamete generation	0.000941348	85
(BP)GO:0048278 vesicle docking	0.374544	26
(BP)GO:0048284 organelle fusion	0.0392579	5
(BP)GO:0048332 mesoderm morphogenesis	0.0246523	20
(BP)GO:0048333 mesodermal cell differentiation	0.0648274	12
(BP)GO:0048468 cell development	1.03474e-07	278
(BP)GO:0048469 cell maturation	0.407194	22
(BP)GO:0048477 oogenesis	3.03311e-09	266
(BP)GO:0048488 synaptic vesicle endocytosis	0.677521	32
(BP)GO:0048489 synaptic vesicle transport	0.153413	75
(BP)GO:0048511 rhythmic process	0.460395	31
(BP)GO:0048512 circadian behavior	0.535985	22
(BP)GO:0048513 organ development	3.06382e-11	800
(BP)GO:0048515 spermatid differentiation	0.189285	29
(BP)GO:0048518 positive regulation of biological process	4.10468e-08	180
(BP)GO:0048519 negative regulation of biological process	2.03404e-09	240
(BP)GO:0048522 positive regulation of cellular process	1.08186e-07	161
(BP)GO:0048523 negative regulation of cellular process	3.78419e-09	221
(BP)GO:0048534 hemopoietic or lymphoid organ development	4.02662e-05	53
(BP)GO:0048542 lymph gland development sensu Arthropoda	0.049954	7
(BP)GO:0048545 response to steroid hormone stimulus	0.00163766	14
(BP)GO:0048546 digestive tract morphogenesis	0.000770449	37
(BP)GO:0048547 gut morphogenesis	0.000770449	37
(BP)GO:0048557 embryonic digestive tract morphogenesis	0.0136968	21
(BP)GO:0048558 embryonic gut morphogenesis	0.0136968	21
(BP)GO:0048562 embryonic organ morphogenesis	0.00969328	23
(BP)GO:0048565 gut development	0.000414089	57
(BP)GO:0048566 embryonic gut development	0.0136968	21
(BP)GO:0048567 ectodermal gut morphogenesis	0.000770449	37
(BP)GO:0048568 embryonic organ development	0.00274289	30
(BP)GO:0048569 post embryonic organ development	0.049954	7
(BP)GO:0048589 developmental growth	0.190723	37
(BP)GO:0048592 eye morphogenesis	2.53104e-07	154
(BP)GO:0048598 embryonic morphogenesis	8.81224e-06	94
(BP)GO:0048599 oocyte development	0.0111107	73
(BP)GO:0048609 reproductive organismal physiological process	0.517214	4
(BP)GO:0048611 embryonic ectodermal gut development	0.0136968	21
(BP)GO:0048613 embryonic ectodermal gut morphogenesis	0.0136968	21
(BP)GO:0048619 embryonic hindgut morphogenesis	0.0136968	21
(BP)GO:0048627 myoblast development	0.42364	17
(BP)GO:0048628 myoblast maturation	0.42364	17
(BP)GO:0048646 anatomical structure formation	0.00866197	24
(BP)GO:0048666 neuron development	0.00939703	109
(BP)GO:0048667 neuron morphogensis during differentiation	0.00939703	109
(BP)GO:0050650 chondroitin sulfate proteoglycan biosynthesis	0.214409	5
(BP)GO:0050654 chondroitin sulfate proteoglycan metabolism	0.214409	5
(BP)GO:0050657 nucleic acid transport	0.0335278	20
(BP)GO:0050658 RNA transport	0.0335278	20
(BP)GO:0050684 regulation of mRNA processing	0.0480788	7
(BP)GO:0050767 regulation of neurogenesis	0.0448086	11
(BP)GO:0050768 negative regulation of neurogenesis	0.0191775	4
(BP)GO:0050789 regulation of biological process	5.97086e-39	1244
(BP)GO:0050790 regulation of enzyme activity	0.0237207	26
(BP)GO:0050791 regulation of physiological process	5.66769e-35	1121
(BP)GO:0050793 regulation of development	0.000252861	58
(BP)GO:0050794 regulation of cellular process	5.46666e-38	1155
(BP)GO:0050795 regulation of behavior	0.739745	7
(BP)GO:0050801 ion homeostasis	0.819109	22
(BP)GO:0050802 circadian sleep wake cycle sleep	0.338407	6
(BP)GO:0050803 regulation of synapse structure and function	0.623946	5
(BP)GO:0050808 synapse organization and biogenesis	0.130458	28
(BP)GO:0050829 defense response to Gram negative bacteria	0.22082	11
(BP)GO:0050830 defense response to Gram positive bacteria	0.438881	8
(BP)GO:0050832 defense response to fungi	0.358793	13
(BP)GO:0050874 organismal physiological process	0.381541	642
(BP)GO:0050875 cellular physiological process	0.000481724	5284
(BP)GO:0050876 reproductive physiological process	0.517214	4
(BP)GO:0050877 neurophysiological process	0.00839531	436
(BP)GO:0050878 regulation of body fluids	0.893259	6
(BP)GO:0050896 response to stimulus	0.904226	800
(BP)GO:0050909 sensory perception of taste	0.62226	23
(BP)GO:0050953 sensory perception of light stimulus	0.00188478	65
(BP)GO:0050954 sensory perception of mechanical stimulus	0.376361	17
(BP)GO:0051017 actin filament bundle formation	0.169442	6
(BP)GO:0051028 mRNA transport	0.085153	14
(BP)GO:0051049 regulation of transport	0.311778	48
(BP)GO:0051051 negative regulation of transport	0.206622	5
(BP)GO:0051052 regulation of DNA metabolism	0.00815499	14
(BP)GO:0051053 negative regulation of DNA metabolism	0.0509875	7
(BP)GO:0051056 regulation of small GTPase mediated signal transduction	0.0510333	6
(BP)GO:0051058 negative regulation of small GTPase mediated signal transduction	0.0890676	5
(BP)GO:0051084 posttranslational protein folding	0.896999	5
(BP)GO:0051093 negative regulation of development	0.000515092	21
(BP)GO:0051124 synaptic growth at neuromuscular junction	0.797651	11
(BP)GO:0051128 regulation of cell organization and biogenesis	0.183523	22
(BP)GO:0051129 negative regulation of cell organization and biogenesis	0.600697	6
(BP)GO:0051168 nuclear export	0.0232881	22
(BP)GO:0051169 nuclear transport	0.00229881	57
(BP)GO:0051170 nuclear import	0.0224037	43
(BP)GO:0051174 regulation of phosphorus metabolism	0.0915819	8
(BP)GO:0051179 localization	0.997827	1738
(BP)GO:0051180 vitamin transport	0.693668	4
(BP)GO:0051181 cofactor transport	0.368576	4
(BP)GO:0051186 cofactor metabolism	1	214
(BP)GO:0051187 cofactor catabolism	0.79179	33
(BP)GO:0051188 cofactor biosynthesis	0.737032	84
(BP)GO:0051189 prosthetic group metabolism	0.999993	57
(BP)GO:0051223 regulation of protein transport	0.443172	12
(BP)GO:0051224 negative regulation of protein transport	0.206622	5
(BP)GO:0051225 spindle assembly	0.713771	4
(BP)GO:0051226 meiotic spindle assembly	0.713771	4
(BP)GO:0051234 establishment of localization	0.999926	1670
(BP)GO:0051235 maintenance of localization	0.205534	15
(BP)GO:0051236 establishment of RNA localization	0.0335278	20
(BP)GO:0051239 regulation of organismal physiological process	0.255386	16
(BP)GO:0051242 positive regulation of cellular physiological process	1.96384e-07	144
(BP)GO:0051243 negative regulation of cellular physiological process	8.81553e-08	182
(BP)GO:0051244 regulation of cellular physiological process	3.11735e-36	1088
(BP)GO:0051246 regulation of protein metabolism	4.0957e-06	118
(BP)GO:0051248 negative regulation of protein metabolism	0.175492	16
(BP)GO:0051252 regulation of RNA metabolism	0.0392593	9
(BP)GO:0051258 protein polymerization	0.957988	16
(BP)GO:0051261 protein depolymerization	0.356914	11
(BP)GO:0051276 chromosome organization and biogenesis	3.80384e-06	143
(BP)GO:0051293 establishment of spindle localization	0.27393	8
(BP)GO:0051294 establishment of spindle orientation	0.362723	5
(BP)GO:0051297 centrosome organization and biogenesis	0.239038	8
(BP)GO:0051301 cell division	1.53041e-05	104
(BP)GO:0051321 meiotic cell cycle	0.00382808	79
(BP)GO:0051322 anaphase	0.261638	9
(BP)GO:0051325 interphase	0.125607	20
(BP)GO:0051327 M phase of meiotic cell cycle	0.00382808	79
(BP)GO:0051329 interphase of mitotic cell cycle	0.125607	20
(BP)GO:0051336 regulation of hydrolase activity	0.10052	11
(BP)GO:0051338 regulation of transferase activity	0.291212	9
(BP)GO:0051347 positive regulation of transferase activity	0.37696	5
(BP)GO:0051603 proteolysis during cellular protein catabolism	0.974049	67
(BP)GO:0051606 detection of stimulus	0.041514	40
(CC)GO:0000118 histone deacetylase complex	0.00291784	5
(CC)GO:0000119 mediator complex	0.0457795	29
(CC)GO:0000123 histone acetyltransferase complex	0.275748	9
(CC)GO:0000124 SAGA complex	0.413343	6
(CC)GO:0000139 Golgi membrane	0.959605	14
(CC)GO:0000145 exocyst	0.518239	7
(CC)GO:0000151 ubiquitin ligase complex	0.0385178	112
(CC)GO:0000152 nuclear ubiquitin ligase complex	0.0492966	12
(CC)GO:0000159 protein phosphatase type 2A complex	0.725502	4
(CC)GO:0000176 nuclear exosome RNase complex	3.10929e-05	10
(CC)GO:0000177 cytoplasmic exosome RNase complex	9.00819e-05	6
(CC)GO:0000178 exosome RNase complex	5.06464e-06	11
(CC)GO:0000220 hydrogen transporting ATPase V0 domain	0.971959	11
(CC)GO:0000221 hydrogen transporting ATPase V1 domain	0.909017	9
(CC)GO:0000228 nuclear chromosome	0.109654	25
(CC)GO:0000242 pericentriolar material	0.475693	5
(CC)GO:0000267 cell fraction	1	84
(CC)GO:0000275 proton transporting ATP synthase complex catalytic core F 1 sensu Eukaryota	0.429648	7
(CC)GO:0000276 proton transporting ATP synthase complex coupling factor F o sensu Eukaryota	0.511297	5
(CC)GO:0000307 cyclin dependent protein kinase holoenzyme complex	0.26218	5
(CC)GO:0000313 organellar ribosome	0.0538443	71
(CC)GO:0000314 organellar small ribosomal subunit	0.256498	28
(CC)GO:0000315 organellar large ribosomal subunit	0.14442	43
(CC)GO:0000323 lytic vacuole	0.996034	22
(CC)GO:0000502 proteasome complex sensu Eukaryota	1	37
(CC)GO:0000775 chromosome pericentric region	0.20131	23
(CC)GO:0000776 kinetochore	0.470021	7
(CC)GO:0000777 condensed chromosome kinetochore	0.218343	5
(CC)GO:0000779 condensed chromosome pericentric region	0.218343	5
(CC)GO:0000785 chromatin	0.00271824	51
(CC)GO:0000786 nucleosome	0.104912	9
(CC)GO:0000790 nuclear chromatin	0.125323	13
(CC)GO:0000792 heterochromatin	0.122532	12
(CC)GO:0000793 condensed chromosome	0.0191565	13
(CC)GO:0000796 condensin complex	0.125162	5
(CC)GO:0000803 sex chromosome	0.636315	4
(CC)GO:0000808 origin recognition complex	0.846955	6
(CC)GO:0000922 spindle pole	0.0734029	30
(CC)GO:0000930 gamma tubulin complex	0.460658	7
(CC)GO:0000940 outer kinetochore of condensed chromosome	0.396415	4
(CC)GO:0005575 cellular component	3.36196e-14	4538
(CC)GO:0005576 extracellular region	1	298
(CC)GO:0005578 extracellular matrix sensu Metazoa	0.448583	69
(CC)GO:0005604 basement membrane	0.276084	17
(CC)GO:0005605 basal lamina	0.0366107	11
(CC)GO:0005615 extracellular space	0.999136	7
(CC)GO:0005622 intracellular	1.97118e-34	2823
(CC)GO:0005623 cell	1.27138e-20	3887
(CC)GO:0005624 membrane fraction	1	83
(CC)GO:0005634 nucleus	2.36759e-54	1341
(CC)GO:0005635 nuclear membrane	0.00024936	55
(CC)GO:0005637 nuclear inner membrane	0.376964	4
(CC)GO:0005643 nuclear pore	0.00162681	36
(CC)GO:0005654 nucleoplasm	3.48627e-10	212
(CC)GO:0005656 pre replicative complex	0.131502	8
(CC)GO:0005657 replication fork	0.209532	20
(CC)GO:0005663 DNA replication factor C complex	0.376578	6
(CC)GO:0005664 nuclear origin of replication recognition complex	0.846955	6
(CC)GO:0005665 DNA directed RNA polymerase II core complex	0.00593925	10
(CC)GO:0005666 DNA directed RNA polymerase III complex	0.00170461	6
(CC)GO:0005667 transcription factor complex	0.000141796	74
(CC)GO:0005669 transcription factor TFIID complex	0.159059	24
(CC)GO:0005675 transcription factor TFIIH complex	0.0651968	8
(CC)GO:0005677 chromatin silencing complex	0.246381	4
(CC)GO:0005678 chromatin assembly complex	0.41003	5
(CC)GO:0005680 anaphase promoting complex	0.353766	6
(CC)GO:0005681 spliceosome complex	1.89908e-06	84
(CC)GO:0005682 snRNP U5	0.518566	8
(CC)GO:0005684 major U2 dependent spliceosome	0.00810327	35
(CC)GO:0005685 snRNP U1	0.00669701	8
(CC)GO:0005686 snRNP U2	0.199084	10
(CC)GO:0005688 snRNP U6	0.0263072	7
(CC)GO:0005689 minor U12 dependent spliceosome complex	0.43698	11
(CC)GO:0005694 chromosome	3.16521e-05	149
(CC)GO:0005700 polytene chromosome	0.000403565	39
(CC)GO:0005703 polytene chromosome puff	0.36889	4
(CC)GO:0005720 nuclear heterochromatin	0.261783	8
(CC)GO:0005725 intercalary heterochromatin	0.155846	5
(CC)GO:0005730 nucleolus	1.762e-11	46
(CC)GO:0005732 small nucleolar ribonucleoprotein complex	0.0285982	16
(CC)GO:0005736 DNA directed RNA polymerase I complex	0.000925597	5
(CC)GO:0005737 cytoplasm	0.381228	1337
(CC)GO:0005739 mitochondrion	0.171937	387
(CC)GO:0005740 mitochondrial membrane	0.026476	162
(CC)GO:0005741 mitochondrial outer membrane	0.658851	15
(CC)GO:0005742 mitochondrial outer membrane translocase complex	0.845988	6
(CC)GO:0005743 mitochondrial inner membrane	0.0167974	136
(CC)GO:0005744 mitochondrial inner membrane presequence translocase complex	0.288459	7
(CC)GO:0005746 mitochondrial electron transport chain	0.0763925	56
(CC)GO:0005747 respiratory chain complex I sensu Eukaryota	0.255611	31
(CC)GO:0005750 respiratory chain complex III sensu Eukaryota	0.049097	9
(CC)GO:0005751 respiratory chain complex IV sensu Eukaryota	0.621342	10
(CC)GO:0005753 proton transporting ATP synthase complex sensu Eukaryota	0.259043	16
(CC)GO:0005759 mitochondrial matrix	0.430157	131
(CC)GO:0005761 mitochondrial ribosome	0.0538443	71
(CC)GO:0005762 mitochondrial large ribosomal subunit	0.14442	43
(CC)GO:0005763 mitochondrial small ribosomal subunit	0.256498	28
(CC)GO:0005764 lysosome	0.996034	22
(CC)GO:0005768 endosome	0.224818	10
(CC)GO:0005773 vacuole	0.999561	44
(CC)GO:0005774 vacuolar membrane	0.975359	21
(CC)GO:0005777 peroxisome	1	31
(CC)GO:0005778 peroxisomal membrane	0.979224	13
(CC)GO:0005779 integral to peroxisomal membrane	0.955776	4
(CC)GO:0005783 endoplasmic reticulum	1	143
(CC)GO:0005784 translocon complex	0.986531	7
(CC)GO:0005786 signal recognition particle sensu Eukaryota	0.9641	10
(CC)GO:0005788 endoplasmic reticulum lumen	0.84319	5
(CC)GO:0005789 endoplasmic reticulum membrane	0.999995	39
(CC)GO:0005791 rough endoplasmic reticulum	0.98328	13
(CC)GO:0005792 microsome	1	74
(CC)GO:0005794 Golgi apparatus	0.994749	71
(CC)GO:0005795 Golgi stack	0.944654	24
(CC)GO:0005798 Golgi vesicle	0.836487	9
(CC)GO:0005813 centrosome	0.100289	27
(CC)GO:0005815 microtubule organizing center	0.0635922	33
(CC)GO:0005819 spindle	0.0662082	44
(CC)GO:0005829 cytosol	0.465585	210
(CC)GO:0005830 cytosolic ribosome sensu Eukaryota	0.0703747	82
(CC)GO:0005832 chaperonin containing T complex	0.0427984	7
(CC)GO:0005834 heterotrimeric G protein complex	0.762443	18
(CC)GO:0005838 proteasome regulatory particle sensu Eukaryota	0.999983	21
(CC)GO:0005839 proteasome core complex sensu Eukaryota	0.999595	13
(CC)GO:0005840 ribosome	0.00187534	172
(CC)GO:0005842 cytosolic large ribosomal subunit sensu Eukaryota	0.133738	47
(CC)GO:0005843 cytosolic small ribosomal subunit sensu Eukaryota	0.168079	34
(CC)GO:0005847 mRNA cleavage and polyadenylation specificity factor complex	0.673005	5
(CC)GO:0005849 mRNA cleavage factor complex	0.220819	12
(CC)GO:0005850 eukaryotic translation initiation factor 2 complex	0.0313971	4
(CC)GO:0005851 eukaryotic translation initiation factor 2B complex	0.062536	6
(CC)GO:0005852 eukaryotic translation initiation factor 3 complex	0.00162489	13
(CC)GO:0005853 eukaryotic translation elongation factor 1 complex	0.683359	4
(CC)GO:0005856 cytoskeleton	0.280829	226
(CC)GO:0005860 unconventional myosin	0.55224	5
(CC)GO:0005865 striated muscle thin filament	0.980001	4
(CC)GO:0005868 cytoplasmic dynein complex	0.906223	4
(CC)GO:0005869 dynactin complex	0.977502	8
(CC)GO:0005871 kinesin complex	0.44851	26
(CC)GO:0005874 microtubule	0.379532	31
(CC)GO:0005875 microtubule associated complex	0.377135	77
(CC)GO:0005876 spindle microtubule	0.487683	8
(CC)GO:0005884 actin filament	0.889584	16
(CC)GO:0005885 Arp2 3 protein complex	0.775812	5
(CC)GO:0005886 plasma membrane	6.60756e-05	469
(CC)GO:0005887 integral to plasma membrane	0.19418	167
(CC)GO:0005891 voltage gated calcium channel complex	0.024034	5
(CC)GO:0005892 nicotinic acetylcholine gated receptor channel complex	0.0577372	9
(CC)GO:0005911 intercellular junction	0.0013074	37
(CC)GO:0005912 adherens junction	0.0026148	45
(CC)GO:0005913 cell cell adherens junction	0.00838781	21
(CC)GO:0005915 zonula adherens	0.0149534	6
(CC)GO:0005918 septate junction	0.127318	13
(CC)GO:0005921 gap junction	0.336026	5
(CC)GO:0005924 cell substrate adherens junction	0.217649	13
(CC)GO:0005925 focal adhesion	0.220619	12
(CC)GO:0005938 cell cortex	0.00401732	43
(CC)GO:0005940 septin ring	0.554544	4
(CC)GO:0005941 unlocalized protein complex	0.177265	61
(CC)GO:0005942 phosphoinositide 3 kinase complex	0.604484	4
(CC)GO:0005952 cAMP dependent protein kinase complex	0.0643934	7
(CC)GO:0008021 synaptic vesicle	0.571685	46
(CC)GO:0008023 transcription elongation factor complex	0.672629	5
(CC)GO:0008076 voltage gated potassium channel complex	0.276471	18
(CC)GO:0008180 signalosome complex	0.710809	7
(CC)GO:0008278 cohesin complex	0.866706	5
(CC)GO:0008287 protein serine threonine phosphatase complex	0.657181	19
(CC)GO:0008305 integrin complex	0.479753	7
(CC)GO:0008372 cellular component unknown	0.177434	406
(CC)GO:0008540 proteasome regulatory particle base subcomplex sensu Eukaryota	0.999087	10
(CC)GO:0008541 proteasome regulatory particle lid subcomplex sensu Eukaryota	0.998901	7
(CC)GO:0009288 flagellum sensu Bacteria	0.954778	8
(CC)GO:0012505 endomembrane system	0.784515	112
(CC)GO:0012506 vesicle membrane	0.607241	4
(CC)GO:0015008 ubiquinol cytochrome c reductase complex sensu Eukaryota	0.049097	9
(CC)GO:0015629 actin cytoskeleton	0.987256	75
(CC)GO:0015630 microtubule cytoskeleton	0.108115	134
(CC)GO:0015934 large ribosomal subunit	0.0493686	91
(CC)GO:0015935 small ribosomal subunit	0.123576	63
(CC)GO:0016010 dystrophin associated glycoprotein complex	0.0310335	6
(CC)GO:0016020 membrane	0.990503	1551
(CC)GO:0016021 integral to membrane	0.948791	744
(CC)GO:0016023 cytoplasmic membrane bound vesicle	0.85882	78
(CC)GO:0016027 inaD signaling complex	0.00983654	6
(CC)GO:0016028 rhabdomere	0.00294019	16
(CC)GO:0016272 prefoldin complex	0.392854	5
(CC)GO:0016281 eukaryotic translation initiation factor 4F complex	0.248686	6
(CC)GO:0016282 eukaryotic 43S preinitiation complex	0.00101699	54
(CC)GO:0016283 eukaryotic 48S initiation complex	0.168079	34
(CC)GO:0016323 basolateral plasma membrane	0.00739444	23
(CC)GO:0016324 apical plasma membrane	0.000613674	14
(CC)GO:0016327 apicolateral plasma membrane	0.0102302	32
(CC)GO:0016442 RNA induced silencing complex	0.162013	4
(CC)GO:0016456 dosage compensation complex sensu Insecta	0.790188	4
(CC)GO:0016459 myosin	0.481876	22
(CC)GO:0016469 proton transporting two sector ATPase complex	0.474256	50
(CC)GO:0016471 hydrogen translocating V type ATPase complex	0.975359	21
(CC)GO:0016585 chromatin remodeling complex	0.0601627	23
(CC)GO:0016591 DNA directed RNA polymerase II holoenzyme	0.00119133	80
(CC)GO:0016604 nuclear body	0.07408	7
(CC)GO:0016607 nuclear speck	0.0289791	6
(CC)GO:0017053 transcriptional repressor complex	0.458981	5
(CC)GO:0017177 alpha glucosidase II complex	0.989736	4
(CC)GO:0019005 SCF ubiquitin ligase complex	0.353632	10
(CC)GO:0019861 flagellum	0.954778	8
(CC)GO:0019866 inner membrane	0.0167974	136
(CC)GO:0019867 outer membrane	0.54679	16
[truncated: 1,473 more rows]

## Sheet: Ames Catmap up-regulated
Category id	p-value	Total genes in category
[truncated: 2,339 more rows]

[truncated: 3 more sheets: Ames Catmap down-regulated, Little Catmap up-regulated, Little Catmap down-regulated]
