# Supplementary material for: Evolutionary conservation of regulated longevity assurance mechanisms
Source: Genome Biol. 2007 Jul 5;8(7):R132. doi: 10.1186/gb-2007-8-7-r132 (PMC2323215; doi:10.1186/gb-2007-8-7-r132)
Supplement: Additional data file 7 — Summary of the results of statistical tests for over-representation of gene categories identified by the Catmap analysis [file gb-2007-8-7-r132-S7.xls]

## Sheet: Bootstrap
	Catmap p value <= 0.1		Catmap FDR value <= 0.1
cat.list	n.obs	p.value	n.obs	p.value
fw.up	82	0	22	0
fw.down	167	0.0003	61	0
fa.up	104	0	17	0
fa.down	61	0.7534	7	0.4247
fl.up	108	0	25	0
fl.down	119	0	0	1
wa.up	62	0	4	0.0077
wa.down	45	0.094	4	0.1638
wl.up	38	0.2392	8	0
wl.down	71	0	3	0.0007
fwa.up	35	0	4	0
fwa.down	17	0.1084	1	0.3164
fwl.up	23	0	7	0
fwl.down	37	0	0	1
fwal.up	17	0	4	0
fwal.down	12	0	0	1

## Sheet: p
cat.list	n.obs	n.common	p.value	cat.1	cat.2	cat.3	cat.4	de.1	de.2	de.3	de.4
fw.up	82	1487	0	3094	1763	NA	NA	591	241	NA	NA
fw.down	167	1487	0.0003	3094	1763	NA	NA	1066	461	NA	NA
fa.up	104	1725	0	3094	2339	NA	NA	591	484	NA	NA
fa.down	61	1730	0.7534	3094	2339	NA	NA	1066	256	NA	NA
fl.up	108	1714	0	3094	2326	NA	NA	591	444	NA	NA
fl.down	119	1719	0	3094	2326	NA	NA	1066	316	NA	NA
wa.up	62	1301	0	1763	2339	NA	NA	241	484	NA	NA
wa.down	45	1306	0.094	1763	2339	NA	NA	461	256	NA	NA
wl.up	38	1301	0.2392	1763	2326	NA	NA	241	444	NA	NA
wl.down	71	1306	0	1763	2326	NA	NA	461	316	NA	NA
fwa.up	35	1250	0	3094	1763	2339	NA	591	241	484	NA
fwa.down	17	1255	0.1084	3094	1763	2339	NA	1066	461	256	NA
fwl.up	23	1244	0	3094	1763	2326	NA	591	241	444	NA
fwl.down	37	1249	0	3094	1763	2326	NA	1066	461	316	NA
fwal.up	17	1237	0	3094	1763	2339	2326	591	241	484	444
fwal.down	12	1242	0	3094	1763	2339	2326	1066	461	256	316

## Sheet: FDR
cat.list	n.obs	n.common	p.value	cat.1	cat.2	cat.3	cat.4	de.1	de.2	de.3	de.4
fw.up	22	1487	0	3094	1763	NA	NA	262	38	NA	NA
fw.down	61	1487	0	3094	1763	NA	NA	573	150	NA	NA
fa.up	17	1725	0	3094	2339	NA	NA	262	63	NA	NA
fa.down	7	1730	0.4247	3094	2339	NA	NA	573	45	NA	NA
fl.up	25	1714	0	3094	2326	NA	NA	262	81	NA	NA
fl.down	0	1719	1	3094	2326	NA	NA	573	4	NA	NA
wa.up	4	1301	0.0077	1763	2339	NA	NA	38	63	NA	NA
wa.down	4	1306	0.1638	1763	2339	NA	NA	150	45	NA	NA
wl.up	8	1301	0	1763	2326	NA	NA	38	81	NA	NA
wl.down	3	1306	0.0007	1763	2326	NA	NA	150	4	NA	NA
fwa.up	4	1250	0	3094	1763	2339	NA	262	38	63	NA
fwa.down	1	1255	0.3164	3094	1763	2339	NA	573	150	45	NA
fwl.up	7	1244	0	3094	1763	2326	NA	262	38	81	NA
fwl.down	0	1249	1	3094	1763	2326	NA	573	150	4	NA
fwal.up	4	1237	0	3094	1763	2339	2326	262	38	63	81
fwal.down	0	1242	1	3094	1763	2339	2326	573	150	45	4
