# Supplementary material for: Evolutionary conservation of regulated longevity assurance mechanisms
Source: Genome Biol. 2007 Jul 5;8(7):R132. doi: 10.1186/gb-2007-8-7-r132 (PMC2323215; doi:10.1186/gb-2007-8-7-r132)
Supplement: Additional data file 8 — Output of Clover analysis for gene regulatory motifs for each dataset [file gb-2007-8-7-r132-S8.xls]

## Sheet: worm up
Motif	Description	Name	Consensus	Raw Score	P-value
V$FAC1_01	fetal Alz-50 clone 1	FAC1	NNNCAMAACACRNA	182	0
V$FOXO1_01	fork head box O1	FOXO1	NRWAAACAAN	177	0
V$FOXO4_01	fork head box O4	FOXO4	RWAAACAANNN	121	0
V$HNF3_Q6		HNF-3	NWRARYAAAYANN	112	0
V$SRY_01	sex-determining region Y gene product	SRY	AAACWAM	77.3	0
I$BRCZ1_01	Broad-Complex Z1	BR-C	WNRTAATARACAARWNWN	59.7	0
V$HNF3ALPHA_Q6		HNF-3alpha	TRTTTGYTYWN	50.9	0
V$PAX2_02	paired box factor 2	Pax-2	NNNAAASNN	41.2	0
V$FOXJ2_01	fork head box J 2	FOXJ2	NNNWAAAYAAAYANNNNN	33.8	0
V$FOXO1_02	fork head box O1	FOXO1	GNNTTGTTTACNTT	27.2	0
I$GRH_01		Grainyhead/Elf-1/NTF-1	ACYGGTTT	21.9	0
N$DAF16_01	defective dauer formation 16	DAF-16	NNNTTGTTTACNNY	21.2	0
V$FOXO4_02	fork head box O4	FOXO4	NNGTTGTTTACNTN	21.1	0
V$PADS_C	Retroviral Poly A downstream element	Poly	HGTGGTCTC	15.9	0
V$GR_Q6_01	half-site matrix	GR	NNTGTYCT	15.1	0
V$FOX_Q2		FOX	KATTGTTTRTTTW	14.8	0
V$FOXO3_01	fork head box O3	FOXO3	TNNTTGTTTACNTW	14.6	0
I$BRCZ3_01	Broad-Complex Z3	BR-C	NANTAAACTARANNN	11.7	0
V$HFH3_01	HFH-3 (HNF3/fork head homolog 3)	HFH-3	KNNTRTTTRTTTA	10.7	0
V$CEBP_01	CCAAT/enhancer binding protein	C/EBP	NNTKTGGWNANNN	6.26	0
V$XFD3_01	Xenopus fork head domain factor 3	XFD-3	TNWGTAAACAAWMW	3.11	0
V$GATA1_05	GATA-binding factor 1	GATA-1	NCWGATAACA	0.556	0
V$HFH8_01	HNF-3/Fkh Homolog-8	HFH-8	NNNTGTTTATNTR	-0.0936	0
V$GATA2_02	GATA-binding factor 2	GATA-2	NNWGATAASA	-0.873	0
V$AP1_Q4	activator protein 1	AP-1	RGTGACTMANN	-2.5	0
V$GATA_Q6		GATA	WGATARN	-5.34	0
V$IRF_Q6_01		IRF	RAAANTGAAAN	356	0.001
V$IRF_Q6		IRF	BNCRSTTTCANTTYY	218	0.001
V$SP1_Q4_01		Sp-1	NNGGGGCGGGGNN	168	0.001
V$SP1_Q6	stimulating protein 1	Sp1	NGGGGGCGGGGYN	144	0.001
V$SP1_Q2_01		Sp-1	CCCCGCCCCN	133	0.001
V$AREB6_04	AREB6 (Atp1a1 regulatory element binding factor 6)	AREB6	CBGTTTSNN	111	0.001
V$LEF1_Q2		LEF1	TCAAAG	32	0.001
V$MAF_Q6_01		MAF	NGCTGAGTCAN	2.62	0.001
V$HFH1_01	HNF-3/Fkh Homolog 1	HFH-1	NATTGTTTATWT	-0.582	0.001
V$ERR1_Q2	estrogen-related receptor alpha	ERR	NNNTNAAGGTCANN	-1.09	0.001
V$FREAC7_01	Fork head RElated ACtivator-7	Freac-7	WNNANATAAAYANNNN	-2.69	0.001
V$GATA2_03	GATA-binding factor 2	GATA-2	ASAGATAANA	-3.21	0.001
V$GATA3_02	GATA-binding factor 3	GATA-3	NGAGATAANA	-4.43	0.001
V$GATA1_06	GATA-binding factor 1	GATA-1	MNAGATAANR	-4.57	0.001
V$GC_01	GC box elements	GC	NRGGGGCGGGGCNK	143	0.002
I$ELF1_01	CP2 (human, mouse)	Elf-1	NNKWNYGGTTTTGWAN	17.8	0.002
V$RORA1_01	RAR-related orphan receptor alpha1	RORalpha1	NWAWNNAGGTCAN	-0.653	0.002
V$GATA3_03	GATA-binding factor 3	GATA-3	ANAGATMWWA	-4.81	0.002
V$SP1_Q6_01		Sp-1	GGGGCGGGGC	118	0.003
V$COREBINDINGFACTOR_Q6		core-binding	TGTGGTTW	-1.68	0.003
V$T3R_Q6	half-site matrix	T3R	MNTGWCCTN	-2.08	0.003
V$FREAC2_01	Fork head RElated ACtivator-2	Freac-2	NNANNGTAAACAANNN	-2.83	0.003
V$IRF1_Q6		IRF1	TTCACTT	145	0.004
V$HNF3_Q6_01		HNF3	NNNNNTRTTTRYTYWNKN	33.8	0.004
V$SRY_02	sex-determining region Y gene product	SRY	NWWAACAAWANN	27.9	0.004
V$MYB_Q6	c-Myb	c-Myb	NNNAACTGNC	5.58	0.004
V$FOXD3_01	fork head box D3	FOXD3	NAWTGTTTRTTT	126	0.006
I$BRCZ2_01	Broad-Complex Z2	BR-C	NNBTNTNCTATTTNTT	35.2	0.006
V$LDSPOLYA_B	Lentiviral Poly A downstream element	Poly	NNNSTGTGTDYYCWTN	24.3	0.006
V$TATA_C	Retroviral TATA box	TATA	NCTATAAAAR	-0.993	0.006
V$TAXCREB_02	Tax/CREB complex	Tax/CREB	RTGACGCATAYCCCC	-2.67	0.006
I$ANTP_Q6		Antp	TTWTYMT	55.6	0.007
V$AP1FJ_Q2	activator protein 1	AP-1	RSTGACTNMNW	-2.01	0.008
V$TATA_01	cellular and viral TATA box elements	TATA	STATAAAWRNNNNNN	-3.05	0.008
V$SF1_Q6		SF-1	TGRCCTTG	-3.69	0.008
I$MTTFA_01	mitochondrial transcription factor A	mtTFA	KNCTTATCNNN	-4.64	0.008
V$ZIC2_01	zinc finger protein of the cerebellum 2	Zic2	KGGGTGGTC	20	0.009
I$BRCZ4_01	Broad-Complex Z4	BR-C	WWWRTAAASAWAA	40.1	0.01
V$GATA4_Q3		GATA-4	AGATADMAGGGA	34.1	0.01

## Sheet: worm down
Motif	Description	Name	Consensus	Raw Score	P-value
V$GATA2_02	GATA-binding factor 2	GATA-2	NNWGATAASA	27	0
V$GATA1_05	GATA-binding factor 1	GATA-1	NCWGATAACA	14.7	0
V$LEF1_Q2_01		LEF1	NWTCAAAGNN	13.2	0
V$CAP_01	cap signal for transcription initiation	cap	NCANHNNN	6.91	0
I$MTTFA_01	mitochondrial transcription factor A	mtTFA	KNCTTATCNNN	5.59	0
V$TATA_C	Retroviral TATA box	TATA	NCTATAAAAR	0.399	0
V$GATA1_04	GATA-binding factor 1	GATA-1	NNCWGATARNNNN	-0.0285	0
V$GATA2_03	GATA-binding factor 2	GATA-2	ASAGATAANA	-0.653	0
V$GATA1_06	GATA-binding factor 1	GATA-1	MNAGATAANR	-2.39	0
V$GATA3_02	GATA-binding factor 3	GATA-3	NGAGATAANA	-3.25	0
V$GATA_Q6		GATA	WGATARN	-4.28	0
V$GATA6_01		GATA-6	NNNGATWANN	-4.57	0
V$LMO2COM_02	complex of Lmo2 bound to Tal-1, E2A proteins, and GATA-1, half-site 2	Lmo2	NMGATANSG	-4.65	0
V$GATA_C	GATA binding site	GATA-X	NGATAAGNMNN	-4.67	0
V$AP1_Q4_01		AP-1	TGAGTCAN	-3.43	0.001
V$RREB1_01	Ras-responsive element binding protein 1	RREB-1	CCCCAAACMMCCCC	30.4	0.002
V$MAZR_01	MAZ related factor	MAZR	NSGGGGGGGGMCN	34.6	0.003
V$LEF1_Q2		LEF1	TCAAAG	19.7	0.003
V$AP1_Q6_01		AP-1	NTGACTCAN	-3.63	0.003
V$PAX2_02	paired box factor 2	Pax-2	NNNAAASNN	13.1	0.004
V$LFA1_Q6		LF-A1	GGGSTCWR	-2.43	0.004
V$LEF1TCF1_Q4		LEF1TCF1	MCTTTGWWSNY	1.73	0.006
V$NKX25_01	homeo domain factor Nkx-2.5/Csx, tinman homolog	Nkx2-5	TYAAGTG	-3.76	0.006
V$DTYPEPA_B	poly A signal of D-type LTRs	D-Type	ACCATTAAAC	-4.55	0.006
V$AIRE_01		AIRE	WTNNNWNNTGGWWNNNWNGGNNWNWN	-2.14	0.007
V$TCF4_Q5		TCF-4	SCTTTGAW	0.661	0.008
V$ZTA_Q2		Zta	TNACNNTKRCWCA	2.75	0.009

## Sheet: fly up
Motif	Description	Name	Consensus	Raw Score	P-value
V$TATA_01	cellular and viral TATA box elements	TATA	STATAAAWRNNNNNN	104	0
V$GATA2_02	GATA-binding factor 2	GATA-2	NNWGATAASA	97.4	0
V$TATA_C	Retroviral TATA box	TATA	NCTATAAAAR	91.1	0
V$AP2REP_01	AP-2 repressor	AP-2rep	CAGTGGG	72.6	0
V$GATA1_05	GATA-binding factor 1	GATA-1	NCWGATAACA	59.1	0
V$AP2GAMMA_01		AP-2gamma	GCCYNNGGS	58.6	0
I$MTTFA_01	mitochondrial transcription factor A	mtTFA	KNCTTATCNNN	44.7	0
I$ABDB_01	Abdominal-B	Abd-B	NSNTTTATGGCNNN	36.9	0
V$CREL_01	c-Rel	c-Rel	SGGRNTTTCC	36.2	0
V$GATA1_04	GATA-binding factor 1	GATA-1	NNCWGATARNNNN	29.9	0
V$GATA1_06	GATA-binding factor 1	GATA-1	MNAGATAANR	18.3	0
V$EVI1_03	ectopic viral integration site 1 encoded factor	Evi-1	AGATAAGATAA	11.2	0
V$GATA3_02	GATA-binding factor 3	GATA-3	NGAGATAANA	9.72	0
V$GATA1_01	GATA-binding factor 1	GATA-1	SNNGATNNNN	8.64	0
V$EVI1_02	ectopic viral integration site 1 encoded factor	Evi-1	AGAYAAGATAA	6.46	0
V$EVI1_05	ectopic viral integration site 1 encoded factor	Evi-1	AGATAAGATAN	6	0
V$GATA2_03	GATA-binding factor 2	GATA-2	ASAGATAANA	5.95	0
V$GATA6_01		GATA-6	NNNGATWANN	1.42	0
V$LMO2COM_02	complex of Lmo2 bound to Tal-1, E2A proteins, and GATA-1, half-site 2	Lmo2	NMGATANSG	1.42	0
V$GATA_Q6		GATA	WGATARN	1.39	0
V$NFE2_01	NF-E2 p45	NF-E2	TGCTGAGTCAY	0.173	0
V$GATA_C	GATA binding site	GATA-X	NGATAAGNMNN	-0.337	0
V$FXR_Q3		FXR/RXR-alpha	CARGKTSAWTRACC	-1.74	0
V$AP1_Q4	activator protein 1	AP-1	RGTGACTMANN	-2.55	0
V$GATA2_01	GATA-binding factor 2	GATA-2	NNNGATRNNN	-3.21	0
V$GATA3_01	GATA-binding factor 3	GATA-3	NNGATARNG	-3.59	0
V$AP1_Q6	activator protein 1	AP-1	NNTGACTCANN	-3.99	0
V$AP1_01		AP-1	NNNTGAGTCAKCN	-4.09	0
V$GATA1_02	GATA-binding factor 1	GATA-1	NNNNNGATANKGNN	-4.52	0
V$AP1_C	AP-1 binding site	AP-1	NTGASTCAG	-4.72	0
V$AP1_Q2_01		AP-1	TGACTCANNSKN	-4.74	0
V$OCT1_03	octamer factor 1	Oct-1	NNNRTAATNANNN	-4.82	0
V$PXR_Q2	half-site matrix	PXR,	RRGGTYANTRNM	-4.95	0
V$AP1_Q6_01		AP-1	NTGACTCAN	-5.14	0
V$AP1_Q4_01		AP-1	TGAGTCAN	-5.2	0
V$AP2ALPHA_01		AP-2alpha	GCCNNNRGS	121	0.001
V$ZIC1_01	zinc finger protein of the cerebellum 1	Zic1	KGGGTGGTC	35.3	0.001
V$TTF1_Q6		TTF-1	NNNNCAAGNRNN	18.7	0.001
V$NFKAPPAB_01	NF-kappaB	NF-kappaB	GGGAMTTYCC	14.3	0.001
V$GEN_INI3_B	general initiator seq.(viral+cellular)	GEN_INI	CNNCANTN	5.46	0.001
V$NFKB_Q6_01		NF-kappaB	NNNNKGGRAANTCCCN	32.8	0.002
V$AP1_Q2	activator protein 1	AP-1	RSTGACTNANW	-3.77	0.002
V$CMYB_01	c-Myb	c-Myb	NCNRNNGRCNGTTGGKGG	30	0.003
V$GEN_INI_B	general initiator seq. (viral+cellular)	GEN_INI	CNTCANTY	2.09	0.004
V$TCF11MAFG_01	TCF11:MafG heterodimers	TCF11:MafG	NNNNNATGACTCAGCANTTNNG	-2.81	0.004
V$NFKB_Q6	NF-kappaB	NF-kappaB	NGGGGAMTTTCCNN	6.97	0.005
I$EN_Q6		En	YCAATTA	2.68	0.005
V$AP1FJ_Q2	activator protein 1	AP-1	RSTGACTNMNW	-4.09	0.005
V$HOGNESS_B	Imperfect Hogness /Goldberg Box	Imperfect	GTGGTGGCRCAYRCCTTTAATCCCAGCACT	-3.86	0.006
I$CF2II_02	CF2-II	CF2-II	GTATATATA	65.9	0.007
V$LFA1_Q6		LF-A1	GGGSTCWR	-3.71	0.007
I$BCD_01	Bicoid	Bcd	SGGATTAA	-5.5	0.007
I$KR_01	Krueppel	Kr	AMYGGGTTAW	-4.95	0.008
V$GEN_INI2_B	general initiator seq. (viral+cellular)	GEN_INI	CNTCANTY	4.77	0.01
V$ATATA_B	Avian C-type TATA box	ATATA	STATWTAAGY	-2.21	0.01
V$GATA1_03	GATA-binding factor 1	GATA-1	RNSNDGATTANNGN	-4.32	0.01

## Sheet: fly down
Motif	Description	Name	Consensus	Raw Score	P-value
I$GAGAFACTOR_Q6		GAGA	ASWGAGMGNRA	40.4	0
V$PAX9_B	zebrafish Pax-9 binding sites	Pax-9	RWKACSCANNGNKGMGTGRCSACC	17.2	0
V$STAT_01	signal transducers and activators of transcription	STATx	TTCCCGKAA	2.11	0
V$ZF5_01		ZF5	GSGCGCGR	40.2	0.001
I$DL_02	dorsal	dl	HGRGAAAANCV	40.5	0.002
V$AHRHIF_Q6		AHRHIF	NRCGTGNGN	5.45	0.002
V$HIF1_Q5	hypoxia-inducible factor 1	HIF-1	NGTACGTGCNGB	-0.246	0.004
V$NRF1_Q6		Nrf-1	CGCATGCGCR	17.1	0.005
V$HIF1_Q3	hypoxia induced factor	HIF-1	GNNKACGTGCGGNN	3.68	0.005
V$FOXO1_01	fork head box O1	FOXO1	NRWAAACAAN	98.6	0.006
V$ZF5_B	ZF5 binding sites	ZF5	NRNGNGCGCGCWN	12.3	0.007
V$AR_01	androgen receptor	AR	GGTACANNRTGTTCT	-2.57	0.007
V$MYC_Q2		Myc	CACGTGS	0.49	0.01

## Sheet: Little up
Motif	Description	Name	Consensus	Raw Score	P-value
V$SP1_01	stimulating protein 1	Sp1	GGGGCGGGGT	184	0
I$BRCZ1_01	Broad-Complex Z1	BR-C	WNRTAATARACAARWNWN	173	0
I$HB_01	Hunchback	Hb	SMANAAAAAA	154	0
V$HNF3_Q6		HNF-3	NWRARYAAAYANN	147	0
V$PAX4_04	Pax-4 binding sites	Pax-4	RAAAAWTANNNNNNNNNNNNNNNYCACNCC	135	0
V$EGR_Q6		EGR	GTGGGSGCRRS	126	0
V$FOXD3_01	fork head box D3	FOXD3	NAWTGTTTRTTT	105	0
V$FAC1_01	fetal Alz-50 clone 1	FAC1	NNNCAMAACACRNA	99.9	0
I$BRCZ2_01	Broad-Complex Z2	BR-C	NNBTNTNCTATTTNTT	85.6	0
V$FOXJ2_01	fork head box J 2	FOXJ2	NNNWAAAYAAAYANNNNN	83.7	0
V$HNF3ALPHA_Q6		HNF-3alpha	TRTTTGYTYWN	68.8	0
V$SRY_02	sex-determining region Y gene product	SRY	NWWAACAAWANN	30.2	0
V$CDX_Q5		CDX	NAYNRHNARAKTHATAAA	20.5	0
V$LXR_Q3		LXR	TGGGGTYACTNNCGGTCA	1.01	0
V$LXR_DR4_Q3		LXR	TGACCGNNAGTRACCC	-2.45	0
V$SOX5_01	Sox-5	Sox-5	NNAACAATNN	-3.14	0
V$E2F_Q2		E2F	GGCGSG	-4.05	0
V$ZF5_01		ZF5	GSGCGCGR	-4.34	0
V$ZF5_B	ZF5 binding sites	ZF5	NRNGNGCGCGCWN	-4.81	0
V$SP1_Q6	stimulating protein 1	Sp1	NGGGGGCGGGGYN	481	0.001
V$SP1_Q6_01		Sp-1	GGGGCGGGGC	463	0.001
V$FOX_Q2		FOX	KATTGTTTRTTTW	75.8	0.001
V$SRY_01	sex-determining region Y gene product	SRY	AAACWAM	40.2	0.001
V$HNF1_01	hepatic nuclear factor 1	HNF-1	GGTTAATNWTTAMCN	3.66	0.001
V$SP1_Q4_01		Sp-1	NNGGGGCGGGGNN	506	0.002
V$HNF3_Q6_01		HNF3	NNNNNTRTTTRYTYWNKN	107	0.002
I$BRCZ3_01	Broad-Complex Z3	BR-C	NANTAAACTARANNN	62.8	0.002
V$HNF1_Q6_01		HNF1	NNNNGNTAAWNATTAACYNNN	34.2	0.002
V$SRF_01	serum response factor	SRF	ATGCCCATATATGGWNNT	0.0385	0.002
I$FTZ_01	fushi tarazu	Ftz	ANWGCAATTAAG	-2.4	0.002
I$BRCZ4_01	Broad-Complex Z4	BR-C	WWWRTAAASAWAA	154	0.003
I$HSF_03	heat shock factor (Drosophila)	HSF	AGAANAGAANNTTCT	7.77	0.003
V$AHRHIF_Q6		AHRHIF	NRCGTGNGN	-5.9	0.004
V$GC_01	GC box elements	GC	NRGGGGCGGGGCNK	435	0.005
V$EVI1_04	ectopic viral integration site 1 encoded factor	Evi-1	DGATADGAHWAGATA	59.8	0.005
V$MYB_Q3		MYB	NNNGNCAGTTN	-4.99	0.005
V$ISRE_01	interferon-stimulated response element	ISRE	CAGTTTCWCTTTYCC	31.6	0.006
V$FOXO1_01	fork head box O1	FOXO1	NRWAAACAAN	26.5	0.007
V$CIZ_01	CIZ (Cas-associated zinc finger protein)	CIZ	SAAAAANNN	44.9	0.008
V$HOXA4_Q2		HOXA4	AWAATTRG	-4.53	0.008
V$E2F1_Q3	E2F-1	E2F-1	NKTSSCGC	-5.37	0.008
V$MYCMAX_B	c-Myc:Max binding sites	c-Myc:Max	GCCAYGYGSN	-4.98	0.009
V$ARP1_01	apolipoprotein AI regulatory protein 1	ARP-1	TGARCCYTTGAMCCCW	14	0.01
V$PPARA_02	PPAR-alpha:RXR-alpha heterodimer (peroxisome proliferator activated factor alpha:retinoid X receptor alpha)	PPARalpha:RXR-alpha	NNRGGTCATWGGGGTSANG	1.9	0.01
V$MYB_Q5_01		MYB	NAACNGNCN	-5.23	0.01

## Sheet: Little down
Motif	Description	Name	Consensus	Raw Score	P-value
V$SP1_Q2_01		Sp-1	CCCCGCCCCN	685	0
V$SP1_Q4_01		Sp-1	NNGGGGCGGGGNN	684	0
V$SP1_Q6	stimulating protein 1	Sp1	NGGGGGCGGGGYN	636	0
V$SP1_Q6_01		Sp-1	GGGGCGGGGC	600	0
V$GC_01	GC box elements	GC	NRGGGGCGGGGCNK	597	0
V$KROX_Q6		KROX	CCCGCCCCCRCCCC	346	0
V$SP1_01	stimulating protein 1	Sp1	GGGGCGGGGT	236	0
I$BRCZ4_01	Broad-Complex Z4	BR-C	WWWRTAAASAWAA	224	0
I$BRCZ1_01	Broad-Complex Z1	BR-C	WNRTAATARACAARWNWN	217	0
V$HNF3_Q6		HNF-3	NWRARYAAAYANN	212	0
V$EGR_Q6		EGR	GTGGGSGCRRS	194	0
I$HB_01	Hunchback	Hb	SMANAAAAAA	190	0
V$HNF3_Q6_01		HNF3	NNNNNTRTTTRYTYWNKN	150	0
V$FOXD3_01	fork head box D3	FOXD3	NAWTGTTTRTTT	130	0
V$HNF3ALPHA_Q6		HNF-3alpha	TRTTTGYTYWN	112	0
V$ETF_Q6		ETF	GVGGMGG	111	0
V$FAC1_01	fetal Alz-50 clone 1	FAC1	NNNCAMAACACRNA	109	0
V$FOXJ2_01	fork head box J 2	FOXJ2	NNNWAAAYAAAYANNNNN	108	0
V$FOX_Q2		FOX	KATTGTTTRTTTW	104	0
V$AP2_Q6_01		AP-2	SNNNCCNCAGGCN	100	0
I$BRCZ3_01	Broad-Complex Z3	BR-C	NANTAAACTARANNN	97.5	0
V$SRY_01	sex-determining region Y gene product	SRY	AAACWAM	82.9	0
V$HFH3_01	HFH-3 (HNF3/fork head homolog 3)	HFH-3	KNNTRTTTRTTTA	71.2	0
V$MEF2_Q6		MEF-2	KNTWTAAAHA	69.1	0
I$ANTP_Q6		Antp	TTWTYMT	61.4	0
V$FOXO1_01	fork head box O1	FOXO1	NRWAAACAAN	54.3	0
V$FOXO4_01	fork head box O4	FOXO4	RWAAACAANNN	51.3	0
V$SRY_02	sex-determining region Y gene product	SRY	NWWAACAAWANN	36.9	0
V$AP2_Q6	activator protein 2	AP-2	MKCCCSCNGGCG	16.1	0
V$CP2_01	CP2	CP2	GCHCDAMCCAG	14.7	0
V$POLY_C	Retroviral Poly A signal	Retroviral	CAATAAAACCYYYYKCTN	10.6	0
V$CHCH_01		Churchill	CGGGNN	8.59	0
V$PAX9_B	zebrafish Pax-9 binding sites	Pax-9	RWKACSCANNGNKGMGTGRCSACC	3.7	0
V$AR_03	is recognized by androgen reseptor	AR	NNNNNNRGNACRNNGTGTTCTNNNNNN	-0.224	0
V$ZF5_01		ZF5	GSGCGCGR	-4.39	0
V$HOXA4_Q2		HOXA4	AWAATTRG	-4.4	0
V$E2F_Q2		E2F	GGCGSG	-4.46	0
V$ZF5_B	ZF5 binding sites	ZF5	NRNGNGCGCGCWN	-4.98	0
V$HOXA3_01	HOXA3 (homeobox cluster protein)	HOXA3	CNTANNNKN	-5.19	0
V$AHR_Q5	aryl hydrocarbon / dioxin receptor	AhR	NTNGCGTGNNN	-5.84	0
V$AHRHIF_Q6		AHRHIF	NRCGTGNGN	-6.01	0
V$CP2_02		CP2/LBP-1c/LSF	GCTGGNTNGNNCYNG	36.8	0.001
V$XFD3_01	Xenopus fork head domain factor 3	XFD-3	TNWGTAAACAAWMW	31.6	0.001
V$AP2_Q3		AP-2	GSCCSCRGGCNRNRNN	28.8	0.001
V$AP2ALPHA_01		AP-2alpha	GCCNNNRGS	26.8	0.001
V$NRF1_Q6		Nrf-1	CGCATGCGCR	23.2	0.001
V$CEBP_Q2_01		C_EBP	NTTRCNNAANNN	7.06	0.001
I$ZEN_Q6		Zen	WCATTWAM	-0.968	0.001
V$NMYC_01	N-Myc	N-Myc	NNCCACGTGNNN	-4.85	0.001
V$MYCMAX_B	c-Myc:Max binding sites	c-Myc:Max	GCCAYGYGSN	-5.02	0.001
V$PAX4_04	Pax-4 binding sites	Pax-4	RAAAAWTANNNNNNNNNNNNNNNYCACNCC	176	0.002
V$FOXO3_01	fork head box O3	FOXO3	TNNTTGTTTACNTW	18.6	0.002
V$FREAC3_01	Fork head RElated ACtivator-3	Freac-3	NNNNNGTAAATAAACA	8.32	0.002
V$MAZ_Q6		MAZ	GGGGAGGG	399	0.003
V$PAX2_02	paired box factor 2	Pax-2	NNNAAASNN	30.3	0.003
V$CEBP_Q3		C/EBP	NNNTKNNGNAAN	25.9	0.003
V$HFH8_01	HNF-3/Fkh Homolog-8	HFH-8	NNNTGTTTATNTR	23.3	0.003
V$CIZ_01	CIZ (Cas-associated zinc finger protein)	CIZ	SAAAAANNN	66.2	0.004
V$HNF3B_01	Hepatocyte Nuclear Factor 3beta	HNF-3beta	KGNANTRTTTRYTTW	61.4	0.004
V$MUSCLE_INI_B	Muscle initiator	Muscle	NNNCNCCNCCACCCMGSNGCC	57.6	0.004
V$XFD2_01	Xenopus fork head domain factor 2	XFD-2	WNTATAAACAWNNR	56.2	0.004
V$NF1_Q6_01		NF-1	NTGGNNNNNNGCCAANN	20.2	0.004
V$USF_Q6_01		USF	NRCCACGTGASN	6.11	0.004
V$CEBPA_01	CCAAT/enhancer binding protein alpha	C/EBPalpha	NNATTRCNNAANNN	-0.988	0.004
V$CDXA_02	CdxA	CdxA	AWTWMTR	-4.23	0.004
V$PAX6_Q2		PAX6	CTGACCTGGAACTM	5.51	0.005
V$PAX4_01	Pax-4 binding sites	Pax-4	NGNVGTCANGCGTGNNSNNYN	-4.25	0.006
V$AP2GAMMA_01		AP-2gamma	GCCYNNGGS	29.2	0.007
V$NKX3A_01	NK class homeobox factor 3A	NKX3A	NWATAAGTATWT	-1.23	0.007
V$CDXA_01	CdxA	CdxA	MTTTATR	-3.68	0.007
V$MYC_Q2		Myc	CACGTGS	-4.72	0.007
V$USF2_Q6		USF2	CASGYG	-4.82	0.007
I$HAIRY_01	Hairy	Hairy	NNGGCACGCGMCNN	-5.35	0.007
V$CEBPB_01	CCAAT/enhancer binding protein beta	C/EBPbeta	RNRTKDNGMAAKNN	13.6	0.009
V$DBP_Q6		DBP	AGCAHAC	-3.45	0.009
V$CEBPB_02	CCAAT/enhancer binding protein beta	C/EBPbeta	NKNTTGCNYAAYNN	-4.13	0.009

## Sheet: Ames up
Motif	Description	name	Consensus	Raw Score	P-value
V$SP1_Q4_01		Sp-1	NNGGGGCGGGGNN	inf	0
V$SP1_Q2_01		Sp-1	CCCCGCCCCN	694	0
V$SP1_Q6	stimulating protein 1	Sp1	NGGGGGCGGGGYN	684	0
V$SP1_Q6_01		Sp-1	GGGGCGGGGC	638	0
V$GC_01	GC box elements	GC	NRGGGGCGGGGCNK	603	0
V$SP1_01	stimulating protein 1	Sp1	GGGGCGGGGT	242	0
I$BRCZ1_01	Broad-Complex Z1	BR-C	WNRTAATARACAARWNWN	236	0
I$BRCZ4_01	Broad-Complex Z4	BR-C	WWWRTAAASAWAA	221	0
V$HNF3_Q6		HNF-3	NWRARYAAAYANN	195	0
I$HB_01	Hunchback	Hb	SMANAAAAAA	191	0
V$NFY_01	nuclear factor Y (Y-box binding factor)	NF-Y	NNNRRCCAATSRGNNN	153	0
V$FOXD3_01	fork head box D3	FOXD3	NAWTGTTTRTTT	141	0
V$HNF3_Q6_01		HNF3	NNNNNTRTTTRYTYWNKN	135	0
V$ETF_Q6		ETF	GVGGMGG	113	0
V$FOX_Q2		FOX	KATTGTTTRTTTW	110	0
V$FAC1_01	fetal Alz-50 clone 1	FAC1	NNNCAMAACACRNA	105	0
V$HNF3ALPHA_Q6		HNF-3alpha	TRTTTGYTYWN	103	0
V$AP2_Q6_01		AP-2	SNNNCCNCAGGCN	102	0
I$BRCZ3_01	Broad-Complex Z3	BR-C	NANTAAACTARANNN	81.3	0
V$NFY_C	NF-Y binding site	NF-Y	NCTGATTGGYTASY	72.5	0
V$CAAT_01	cellular and viral CCAAT box	CCAAT	NNNRRCCAATSA	68.4	0
V$HNF3B_01	Hepatocyte Nuclear Factor 3beta	HNF-3beta	KGNANTRTTTRYTTW	65.9	0
V$MEF2_Q6		MEF-2	KNTWTAAAHA	64.7	0
V$NFY_Q6_01		NF-Y	NNNNRRCCAATSR	59.9	0
V$ALPHACP1_01		alpha-CP1	CAGCCAATGAG	59.8	0
V$FOXO1_01	fork head box O1	FOXO1	NRWAAACAAN	57.1	0
V$NFY_Q6	nuclear factor Y (Y-box binding factor)	NF-Y	TRRCCAATSRN	40.8	0
V$SRY_02	sex-determining region Y gene product	SRY	NWWAACAAWANN	34.7	0
V$NRF1_Q6		Nrf-1	CGCATGCGCR	33.4	0
V$HNF1_Q6		HNF-1	WRGTTAATNATTAACNNN	29.4	0
V$STAT5A_01	signal transducer and activator of transcription 5a	STAT5A	NAWTTCYNGGAANYN	28	0
V$AP2ALPHA_01		AP-2alpha	GCCNNNRGS	24.3	0
V$TBP_Q6		TBP	TTTATAN	20.2	0
V$AP2_Q6	activator protein 2	AP-2	MKCCCSCNGGCG	11.8	0
V$NKX62_Q2	NK related homeobox factor 6-2	Nkx6-2	NWADTAAWTANN	9.87	0
V$LHX3_01	LIM homeobox transcription factor 3	Lhx3	AATTAATTAA	5.17	0
V$PBX1_01	Pbx-1	Pbx-1	ANCAATCAW	3.58	0
V$S8_01	S8	S8	WNNANYYAATTANCNN	1.84	0
V$CEBPA_01	CCAAT/enhancer binding protein alpha	C/EBPalpha	NNATTRCNNAANNN	-0.616	0
I$DFD_01	Deformed	Dfd	NNNNNNATTAMYNNNN	-1.92	0
V$CEBP_Q2	CCAAT/enhancer binding factor	C/EBP	NNATTGCNNAANNN	-2.09	0
V$PAX8_B	Pax-8 binding sites	Pax-8	NCNNTNNTGCRTGANNNN	-2.77	0
I$DRI_01	dead ringer	dri	NNRATTAATN	-2.85	0
I$UBX_01	Ultrabithorax	Ubx	NNNNNNTTAATKGNNNNNN	-4.02	0
V$E2F_Q2		E2F	GGCGSG	-4.19	0
V$SOX5_01	Sox-5	Sox-5	NNAACAATNN	-4.2	0
V$CDXA_02	CdxA	CdxA	AWTWMTR	-4.35	0
V$ZF5_01		ZF5	GSGCGCGR	-4.56	0
V$E2F1_Q3	E2F-1	E2F-1	NKTSSCGC	-5.65	0
V$AHRHIF_Q6		AHRHIF	NRCGTGNGN	-6.19	0
V$PAX4_04	Pax-4 binding sites	Pax-4	RAAAAWTANNNNNNNNNNNNNNNYCACNCC	179	0.001
V$HNF1_Q6_01		HNF1	NNNNGNTAAWNATTAACYNNN	53.1	0.001
V$FOXO4_01	fork head box O4	FOXO4	RWAAACAANNN	39.3	0.001
V$AP2_Q3		AP-2	GSCCSCRGGCNRNRNN	33.7	0.001
V$AP2GAMMA_01		AP-2gamma	GCCYNNGGS	30.4	0.001
V$CDX_Q5		CDX	NAYNRHNARAKTHATAAA	24.8	0.001
V$OCT1_03	octamer factor 1	37165	NNNRTAATNANNN	-4.4	0.001
V$NKX25_02	homeo domain factor Nkx-2.5/Csx, tinman homolog	Nkx2-5	CWTAATTG	-5.45	0.001
V$SRY_01	sex-determining region Y gene product	SRY	AAACWAM	46.1	0.002
V$HSF1_Q6		HSF1	NTTCTRGAAVNTTCTYM	26	0.002
V$MINI19_B	Muscle initiator sequences-19	Muscle	NNNNGVCNCCAYNCMRSNGSM	18.3	0.002
I$HSF_04	heat shock factor (Drosophila)	HSF	AGAANNTTCTAGAAN	16.8	0.002
V$STAT5B_01	signal transducer and activator of transcription 5b	STAT5B	NAWTTCYNGGAAWTN	13.5	0.002
I$ELF1_01	CP2 (human, mouse)	Elf-1	NNKWNYGGTTTTGWAN	6.78	0.002
V$HNF1_C	Hepatic nuclear factor 1	HNF-1	DGTTAATKAWTNACCAM	3.12	0.002
V$PAX8_01	Pax-8 binding sites	Pax-8	NNNTNNNGNGTGANN	-4.7	0.002
V$ZF5_B	ZF5 binding sites	ZF5	NRNGNGCGCGCWN	-5.38	0.002
V$HIF1_Q5	hypoxia-inducible factor 1	HIF-1	NGTACGTGCNGB	-6.36	0.002
V$TATA_C	Retroviral TATA box	TATA	NCTATAAAAR	43.6	0.003
V$XFD1_01	Xenopus fork head domain factor 1	XFD-1	YAWGTAAATAWWRY	28.8	0.003
V$STAT_01	signal transducers and activators of transcription	STATx	TTCCCGKAA	10.2	0.003
V$TBP_01	TATA binding protein	TBP	TATAAATW	7.24	0.003
V$HNF1_01	hepatic nuclear factor 1	HNF-1	GGTTAATNWTTAMCN	5	0.003
V$NFE2_01	NF-E2 p45	NF-E2	TGCTGAGTCAY	3.39	0.003
V$ACAAT_B	Avian C-type CCAAT box	ACAAT	SATTGGTGG	-1.47	0.003
V$CDXA_01	CdxA	CdxA	MTTTATR	-4.03	0.003
V$HIF1_Q3	hypoxia induced factor	HIF-1	GNNKACGTGCGGNN	-5.93	0.003
V$MUSCLE_INI_B	Muscle initiator	Muscle	NNNCNCCNCCACCCMGSNGCC	51.5	0.004
V$HFH1_01	HNF-3/Fkh Homolog 1	HFH-1	NATTGTTTATWT	19.4	0.004
V$AHR_Q5	aryl hydrocarbon / dioxin receptor	AhR	NTNGCGTGNNN	-6.22	0.004
V$E2_Q6	papilloma virus regulator E2	E2	NNACCRNNANCGGTRN	-6.6	0.004
V$XFD2_01	Xenopus fork head domain factor 2	XFD-2	WNTATAAACAWNNR	54.9	0.005
V$POU3F2_01		POU3F2	ATGMATWWATTCAT	2.96	0.005
V$MYCMAX_B	c-Myc:Max binding sites	c-Myc:Max	GCCAYGYGSN	-5.37	0.005
V$E2F1_Q4	E2F-1	E2F-1	NTTSGCGG	-5.95	0.005
V$EGR3_01	early growth response gene 3 product	Egr-3	NTGCGTGGGCGK	-3.22	0.006
V$EGR1_01	Egr-1/Krox-24/NGFI-A immediate-early gene product	Egr-1	WTGCGTGGGCGK	-3.36	0.006
V$EN1_01	engrailed 1	En-1	GTANTNN	-5.47	0.006
V$ATF6_01	activating transcription factor 6	ATF6	TGACGTGG	-5.6	0.006
V$CIZ_01	CIZ (Cas-associated zinc finger protein)	CIZ	SAAAAANNN	57.6	0.007
V$CEBPGAMMA_Q6		C/EBPgamma	CTBATTTCARAAW	44.2	0.007
V$EGR_Q6		EGR	GTGGGSGCRRS	153	0.008
V$FOXJ2_01	fork head box J 2	FOXJ2	NNNWAAAYAAAYANNNNN	94.3	0.008
V$PAX4_02	Pax-4 binding sites	Pax-4	NAAWAATTANS	-0.515	0.009
V$POU1F1_Q6		POU1F1	ATGAATAAWT	-0.87	0.009
I$SGF3_Q6		SGF-3	TTRTKCA	-4.82	0.009
V$EGR2_01	Egr-2/Krox-20 early growth response gene product	Egr-2	NTGCGTRGGCGK	-3.3	0.01

## Sheet: Ames down
Motif	description	Name	Consensus	Raw Score	P-value
V$CACBINDINGPROTEIN_Q6		CAC-binding	GRGGSTGGG	547	0
V$KROX_Q6		KROX	CCCGCCCCCRCCCC	487	0
V$SP1_01	stimulating protein 1	Sp1	GGGGCGGGGT	346	0
I$BRCZ4_01	Broad-Complex Z4	BR-C	WWWRTAAASAWAA	277	0
V$EGR_Q6		EGR	GTGGGSGCRRS	256	0
V$HNF3_Q6		HNF-3	NWRARYAAAYANN	238	0
V$MAZR_01	MAZ related factor	MAZR	NSGGGGGGGGMCN	203	0
V$RREB1_01	Ras-responsive element binding protein 1	RREB-1	CCCCAAACMMCCCC	195	0
V$AP2_Q6_01		AP-2	SNNNCCNCAGGCN	174	0
V$ETF_Q6		ETF	GVGGMGG	164	0
V$FOXD3_01	fork head box D3	FOXD3	NAWTGTTTRTTT	152	0
V$FAC1_01	fetal Alz-50 clone 1	FAC1	NNNCAMAACACRNA	135	0
V$SRY_01	sex-determining region Y gene product	SRY	AAACWAM	105	0
V$MEF2_Q6		MEF-2	KNTWTAAAHA	85.7	0
I$ANTP_Q6		Antp	TTWTYMT	76.6	0
V$MEF2_Q6_01		MEF-2	RGCTATWTTTAR	64.6	0
V$AP2GAMMA_01		AP-2gamma	GCCYNNGGS	63.7	0
V$TATA_C	Retroviral TATA box	TATA	NCTATAAAAR	63	0
V$AP2ALPHA_01		AP-2alpha	GCCNNNRGS	51.9	0
V$FOXO1_01	fork head box O1	FOXO1	NRWAAACAAN	50	0
V$PAX2_02	paired box factor 2	Pax-2	NNNAAASNN	45.6	0
V$AP2_Q3		AP-2	GSCCSCRGGCNRNRNN	38	0
V$CDX_Q5		CDX	NAYNRHNARAKTHATAAA	31.9	0
V$CEBPB_01	CCAAT/enhancer binding protein beta	C/EBPbeta	RNRTKDNGMAAKNN	27.3	0
V$NRF1_Q6		Nrf-1	CGCATGCGCR	27.2	0
V$TBP_Q6		TBP	TTTATAN	26.8	0
V$AP2_Q6	activator protein 2	AP-2	MKCCCSCNGGCG	25.9	0
V$MEF2_01	myogenic enhancer factor 2	MEF-2	CTCTAAAAATAACYCY	21.2	0
V$CEBP_Q2_01		C_EBP	NTTRCNNAANNN	10.4	0
V$CHCH_01		Churchill	CGGGNN	9.67	0
V$PAX9_B	zebrafish Pax-9 binding sites	Pax-9	RWKACSCANNGNKGMGTGRCSACC	3.2	0
V$CDXA_01	CdxA	CdxA	MTTTATR	-3.87	0
V$CDXA_02	CdxA	CdxA	AWTWMTR	-4.34	0
V$E2F_Q2		E2F	GGCGSG	-4.66	0
V$ZF5_01		ZF5	GSGCGCGR	-4.71	0
V$ZF5_B	ZF5 binding sites	ZF5	NRNGNGCGCGCWN	-5.3	0
V$AHRARNT_02	aryl hydrocarbon receptor:Arnt heterodimers, fixed core	AhR:Arnt	GRGKATYGCGTGMCWNSCC	-6.4	0
V$GC_01	GC box elements	GC	NRGGGGCGGGGCNK	999	0.001
V$MAZ_Q6		MAZ	GGGGAGGG	517	0.001
V$VDR_Q3	vitamin D receptor; mediates vitamin D3-signaling, often dimerizes with RXR-alpha	VDR	GGGKNARNRRGGWSA	238	0.001
V$HNF3_Q6_01		HNF3	NNNNNTRTTTRYTYWNKN	167	0.001
V$FOXJ2_01	fork head box J 2	FOXJ2	NNNWAAAYAAAYANNNNN	123	0.001
V$NF1_Q6_01		NF-1	NTGGNNNNNNGCCAANN	25.7	0.001
V$P53_DECAMER_Q2		p53	RGRCAWGNCY	15.4	0.001
V$PAX6_Q2		PAX6	CTGACCTGGAACTM	10.5	0.001
V$CEBPB_02	CCAAT/enhancer binding protein beta	C/EBPbeta	NKNTTGCNYAAYNN	-4.22	0.001
V$HOXA4_Q2		HOXA4	AWAATTRG	-4.85	0.001
V$HOXA3_01	HOXA3 (homeobox cluster protein)	HOXA3	CNTANNNKN	-5.53	0.001
I$BRCZ1_01	Broad-Complex Z1	BR-C	WNRTAATARACAARWNWN	247	0.002
V$PAX4_03	Pax-4 binding sites	Pax-4	NNNNNYCACCCB	86.2	0.002
V$FOXO4_01	fork head box O4	FOXO4	RWAAACAANNN	44	0.002
V$CEBPA_01	CCAAT/enhancer binding protein alpha	C/EBPalpha	NNATTRCNNAANNN	-1.06	0.002
I$BRCZ3_01	Broad-Complex Z3	BR-C	NANTAAACTARANNN	98.8	0.003
V$DR1_Q3	Direct repeat 1	PPAR,	RGGNCAAAGGTCA	96.6	0.003
V$CEBP_Q3		C/EBP	NNNTKNNGNAAN	30.4	0.003
V$HMGIY_Q6		HMG	GGAAAWT	20.2	0.003
V$IRF1_01	interferon regulatory factor 1	IRF-1	SAAAAGYGAAACC	19.9	0.003
V$CP2_01	CP2	CP2	GCHCDAMCCAG	15.4	0.003
V$MEF2_03	myogenic MADS factor MEF-2	MEF-2	NNNNNWKCTAWAAATAGMNNNN	11.3	0.003
V$AHRHIF_Q6		AHRHIF	NRCGTGNGN	-6.39	0.003
V$SP1_Q6_01		Sp-1	GGGGCGGGGC	999	0.004
V$T3R_Q6	half-site matrix	T3R	MNTGWCCTN	154	0.004
V$PPAR_DR1_Q2		PPAR	TGACCTTTGNCCY	81	0.004
V$HMEF2_Q6	myocyte enhancer factor	MEF-2	SKYTAAAAATAACYCH	6.1	0.004
V$FOX_Q2		FOX	KATTGTTTRTTTW	98.4	0.005
V$TATA_01	cellular and viral TATA box elements	TATA	STATAAAWRNNNNNN	7.18	0.005
I$GRH_01		Grainyhead/Elf-1/NTF-1	ACYGGTTT	1.42	0.005
V$TAXCREB_01	Tax/CREB complex	Tax/CREB	GGGGGTTGACGYANA	-6.39	0.005
V$HNF4_DR1_Q3		HNF-4	TGAMCTTTGNCCN	57.6	0.006
V$COUP_DR1_Q6		COUP	TGACCTTTGACCC	32.1	0.006
I$HB_01	Hunchback	Hb	SMANAAAAAA	197	0.007
V$AMEF2_Q6	myocyte enhancer factor	aMEF-2	CKGDYTAAAAATAACYMM	24.7	0.007
V$TBP_01	TATA binding protein	TBP	TATAAATW	6.17	0.007
V$AR_03	is recognized by androgen reseptor	AR	NNNNNNRGNACRNNGTGTTCTNNNNNN	-3.25	0.007
V$HNF3ALPHA_Q6		HNF-3alpha	TRTTTGYTYWN	101	0.008
V$FXR_IR1_Q6		FXR	GGGTBAATRACCY	-3.02	0.008
V$HMGIY_Q3		HMGIY	NNKKNAWTTTNYTNN	224	0.009
V$PAX4_04	Pax-4 binding sites	Pax-4	RAAAAWTANNNNNNNNNNNNNNNYCACNCC	208	0.009
V$MMEF2_Q6	myocyte enhancer factor	MEF-2	CKSNYTAAAAAWRMCY	30.8	0.01
