# Supplementary material for: Evolutionary conservation of regulated longevity assurance mechanisms
Source: Genome Biol. 2007 Jul 5;8(7):R132. doi: 10.1186/gb-2007-8-7-r132 (PMC2323215; doi:10.1186/gb-2007-8-7-r132)
Supplement: Additional data file 9 — Final gene lists from our analysis or reanalysis of microarray data [file gb-2007-8-7-r132-S9.xls]

## Sheet: worm final genelist
affy id	mean fc	var a	var b	stat	q	mean sig	WB identifiers	Gene names
190427_s_at	5.55882	39.4292	2.55228	0.857933	0	9.42667	WBGENE00001500	C54F6.14
173033_at	7.15744	106.087	1.08441	0.691384	0	7.79443	WBGENE00008396	D1086.9
189419_at	5.31163	56.7258	3.85679	0.682424	0	8.21492	WBGENE00008850	F15B9.6
192617_at	4.65944	52.5694	14.551	0.56873	0	8.81876	WBGENE00004932	C08A9.1
185026_at	6.9944	161.251	7.78673	0.537971	0	6.12642	WBGENE00015076	B0238.12
193328_at	7.29675	143.39	46.8249	0.529062	0	6.1991	WBGENE00013972	ZK384.2
175815_at	3.84067	53.8123	2.94874	0.509779	0	8.25598	WBGENE00021337	Y34F4.2
184710_at	4.59473	86.4266	2.16452	0.488163	0	6.86151	WBGENE00021183	Y9C9A.16
193024_at	3.802	59.5448	2.29647	0.483474	0	7.90423	WBGENE00003778	C15H9.1
189486_at	5.37289	121.051	4.41327	0.479676	0	7.11188	WBGENE00000756	F02D10.1
194066_s_at	5.31313	123.172	1.55081	0.475749	0	6.79151	WBGENE00014047	ZK666.7
191333_at	3.93048	69.3623	1.96186	0.465401	0	8.00899	WBGENE00013079	Y51A2D.11
172744_at	3.08464	42.3583	1.89863	0.463674	0	10.9978	WBGENE00003473	K11G9.6
192338_at	4.26044	81.9767	2.65405	0.463116	0	8.19133	WBGENE00002012	F38E11.1
189366_at	3.7389	60.4476	5.59464	0.460079	0	7.76843	WBGENE00019472	K07C6.4
182685_at	4.32818	88.9754	2.41612	0.452743	0	6.88519	WBGENE00001841	C36B7.7
177671_at	4.34815	105.195	1.21171	0.421522	0	6.47538	WBGENE00010528	K03D3.2
193849_at	3.17935	55.9544	1.10865	0.420882	0	8.62063	WBGENE00017429	F13D11.4
179418_at	3.66759	76.5325	2.75101	0.411897	0	7.55287	WBGENE00012398	Y6E2A.4
192190_at	2.73625	46.0431	1.11775	0.398441	0	10.3041	WBGENE00019978	R09B5.6
185369_at	4.88573	151.552	6.3303	0.388833	0	4.47538	WBGENE00015694	C10H11.5
177920_at	2.68023	46.5559	1.61674	0.386164	0	10.2888	WBGENE00008390	D1086.3
188177_at	3.33963	73.2902	2.28581	0.384155	0	6.4523	WBGENE00019376	K04A8.5
187962_at	4.60912	138.147	7.03816	0.382522	0	5.6499	WBGENE00002118	K02E2.4
177641_at	5.40718	178.001	30.5308	0.374442	0	4.43716	WBGENE00009486	F36G9.7
188496_s_at	4.76912	165.278	2.78812	0.367873	0	4.33175	WBGENE00011596	T07G12.5
187282_at	2.99975	59.4897	7.87876	0.365474	0	9.18816	WBGENE00017698	F22B7.9
177613_at	3.99849	118.887	4.4542	0.360032	0	6.39291	WBGENE00010216	F57G8.7
181930_at	4.40403	143.821	8.96443	0.356294	0	5.55606	WBGENE00022713	ZK355.3
177496_at	2.64454	55.0017	0.883232	0.353756	0	9.29415	WBGENE00008388	D1086.1
174552_s_at	2.77755	60.8623	1.46879	0.351812	0	9.24886	WBGENE00002263	K08H10.1
181681_at	3.22948	77.6963	7.46739	0.34995	0	6.62167	WBGENE00004998	F08F1.6
177187_at	4.45792	156.563	6.06105	0.349575	0	5.34309	WBGENE00021587	Y46C8AR.1
180256_at	2.9351	71.2537	0.611875	0.346229	0	7.93619	WBGENE00019495	K07E8.3
194157_s_at	3.16367	78.7809	5.68601	0.344229	0	7.39289	WBGENE00009963	F53B6.8
193272_s_at	1.94284	29.5054	2.86016	0.341504	0	11.4115	WBGENE00001387	F15B9.1
192323_at	5.23893	233.558	4.01891	0.339892	0	3.76233	WBGENE00002013	F38E11.2
173475_s_at	2.0155	32.9313	2.66714	0.337806	0	11.3034	WBGENE00014030	ZK637.13
183828_at	3.30457	81.0835	14.6777	0.337692	0	6.81555	WBGENE00007452	C08F11.3
178834_at	2.85995	70.5399	1.64763	0.33661	0	7.89274	WBGENE00009803	F47B8.2
179786_at	2.51586	54.4372	1.80965	0.335458	0	9.23966	WBGENE00013065	Y51A2B.1
182579_at	4.12391	141.71	10.0363	0.334773	0	4.91161	WBGENE00015599	C08E3.7
182846_s_at	2.34026	48.2566	1.60143	0.331433	0	9.9146	WBGENE00019719	M01H9.3
183055_at	4.41365	176.343	5.29567	0.327486	0	4.25677	WBGENE00013516	Y73F4A.3
184713_at	4.10767	142.947	17.3041	0.324485	0	4.7061	WBGENE00018055	F35F10.5
179069_at	2.67546	63.1383	5.34958	0.32329	0	8.3433	WBGENE00007440	C08E8.4
179305_at	2.55644	61.0071	2.21263	0.321521	0	6.7885	WBGENE00013975	ZK455.5
191303_at	3.02518	68.7899	20.8093	0.319594	0	6.98323	WBGENE00001777	Y53F4B.32
190830_at	2.78355	65.8615	11.5388	0.316394	0	9.10588	WBGENE00011894	T21C9.8
183512_at	2.82282	79.4844	1.41796	0.313836	0	7.24072	WBGENE00018406	F44A2.7
181425_at	3.57501	127.066	3.65438	0.312683	0	4.90282	WBGENE00022546	ZC196.2
190628_at	2.34519	55.9534	1.20904	0.310186	0	9.13453	WBGENE00017970	F32A5.4
176009_at	2.41918	61.2783	1.41426	0.305534	0	7.07291	WBGENE00020135	T01B6.3
188582_s_at	4.57607	189.686	43.7979	0.299477	0	4.11032	WBGENE00007473	C08H9.14
178435_at	3.30995	117.492	6.10802	0.297723	0.000103093	5.8112	WBGENE00007660	C17H1.7
191542_at	4.27467	198.187	8.39372	0.297412	0.000103093	5.53185	WBGENE00008297	C54D10.2
180398_s_at	2.66033	77.2492	4.02174	0.295099	0.000103093	8.2074	WBGENE00017485	F15E6.4
189556_at	3.95028	172.242	7.48129	0.294663	0.000103093	4.45477	WBGENE00016697	C45H4.17
191872_at	2.51063	71.7437	2.00411	0.292354	0.000204082	7.4668	WBGENE00006965	F54F7.4
182960_at	2.98528	102.927	1.85525	0.291636	0.000291262	5.43175	WBGENE00001957	F48D6.3
180421_at	3.55764	140.047	9.52879	0.290892	0.000291262	5.3807	WBGENE00013060	Y51A2A.4
173335_s_at	2.5138	73.8295	0.967741	0.290662	0.000291262	9.75782	WBGENE00016052	C24B9.9
178043_at	2.34432	63.9962	1.49157	0.289692	0.000291262	8.17499	WBGENE00008538	F02H6.5
179629_at	4.02108	179.899	13.7071	0.28899	0.000366972	3.31911	WBGENE00007132	B0284.2
177370_s_at	2.6156	78.775	3.26315	0.288777	0.000366972	5.98128	WBGENE00012404	Y6G8.2
180628_at	2.11419	52.4333	1.46719	0.28797	0.000366972	9.63671	WBGENE00016894	C53B7.3
181697_at	3.61315	147.347	10.4808	0.287603	0.000366972	5.17965	WBGENE00015598	C08E3.6
192469_at	1.98127	47.0286	0.7238	0.286712	0.000366972	10.5912	WBGENE00007363	C06B3.4
177951_s_at	2.07172	50.3383	2.25948	0.285659	0.000366972	10.1624	WBGENE00019803	PDB1.1
177478_at	2.40517	72.4379	2.18255	0.278431	0.000512821	6.83464	WBGENE00008389	D1086.2
189179_at	2.23795	62.5859	2.08575	0.278287	0.000512821	7.33464	WBGENE00001852	C30G7.1
177412_at	2.8848	106.227	2.04098	0.277246	0.000512821	6.14391	WBGENE00008315	C54G4.5
189973_at	2.38373	71.5327	2.57877	0.276894	0.000583333	7.51111	WBGENE00003524	T23H4.3
183216_at	3.64885	165.691	8.53539	0.276438	0.000583333	5.78548	WBGENE00013090	Y51B9A.8
192533_at	2.89224	109.271	0.592685	0.275935	0.000645161	6.39329	WBGENE00001751	K08F4.11
189058_at	2.55026	83.488	2.52684	0.274978	0.000645161	7.26888	WBGENE00017806	F26A1.8
174073_at	2.29751	49.5523	20.3567	0.274784	0.000645161	10.3546	WBGENE00006650	F09E10.11
181270_at	3.01628	108.848	12.3127	0.274026	0.000746269	6.06078	WBGENE00017488	F15E6.8
177612_s_at	2.83171	88.7181	19.3567	0.272387	0.000746269	5.80885	WBGENE00008905	F17B5.1
177707_at	2.01981	54.5353	0.833274	0.271443	0.000746269	8.62842	WBGENE00009617	F41E7.1
177397_at	3.64573	176.991	3.45227	0.271402	0.000808824	4.81821	WBGENE00005189	T21C9.7
186446_at	1.8304	45.8959	0.678304	0.268209	0.00121429	10.3738	WBGENE00004068	C10G11.5
179913_at	1.80667	44.5373	0.977051	0.267797	0.00121429	10.5277	WBGENE00017128	E04F6.9
186012_s_at	3.41849	161.663	2.21172	0.267041	0.00121429	5.72212	WBGENE00019021	F57H12.6
189457_at	2.08527	61.1197	0.851033	0.264892	0.00136054	9.30132	WBGENE00015044	B0213.15
193623_at	2.2742	69.8443	3.9731	0.264697	0.00136054	7.89311	WBGENE00017673	F21F3.3
176755_at	2.30522	74.1406	1.83015	0.264478	0.00136054	7.15206	WBGENE00020703	T22F7.4
189485_at	1.90839	51.8487	1.14647	0.262149	0.00156863	9.79241	WBGENE00015043	B0213.14
189300_at	2.5601	88.647	7.38333	0.261248	0.00168831	5.74781	WBGENE00011362	T02B5.1
189717_at	3.78376	202.386	8.92099	0.260296	0.00171974	5.14659	WBGENE00000627	T28F2.6
180045_at	2.26266	65.6232	10.3108	0.259658	0.00171974	6.35387	WBGENE00017243	F08C6.5
174975_at	2.09251	63.1086	2.36361	0.258607	0.00176101	7.10106	WBGENE00011763	T14B1.1
188228_at	1.83048	50.0437	0.571287	0.257291	0.00189024	9.49321	WBGENE00004810	Y60A3A.18
190712_at	3.26516	158.185	2.926	0.257242	0.00189024	4.84756	WBGENE00000108	K04F1.15
181229_at	2.44104	80.4612	10.1061	0.256501	0.00197605	6.41915	WBGENE00017743	F23F1.2
192822_s_at	3.20299	145.601	10.5443	0.256325	0.00202381	4.49503	WBGENE00006416	T13A10.11
190988_at	1.7761	47.5373	0.64707	0.255867	0.00204678	10.8273	WBGENE00013882	ZC410.5
184615_at	2.41262	88.3232	0.796489	0.255565	0.00204678	6.39113	WBGENE00019909	R06A10.1
184955_at	3.1049	139.259	8.48959	0.255437	0.00206897	4.6388	WBGENE00018057	F35F10.7
181694_at	1.62829	40.1281	1.30528	0.252963	0.00230337	10.9491	WBGENE00018602	F48D6.4
191691_at	1.75078	47.1278	0.780089	0.252947	0.00230337	10.7268	WBGENE00008040	C40H1.5
185185_at	2.29513	80.9384	2.2901	0.251577	0.00233333	7.17886	WBGENE00019113	F59E11.7
192357_at	1.83388	52.7892	0.395273	0.251466	0.00233333	10.6226	WBGENE00001397	W06D12.3
183974_at	2.9391	135.426	2.39316	0.250357	0.00244681	7.97459	WBGENE00000551	C50F7.2
187247_at	2.05858	68.0773	0.192969	0.249145	0.00244681	6.82938	WBGENE00010321	F59B10.5
179728_at	3.29422	167.492	7.52534	0.249007	0.00244681	3.87254	WBGENE00015600	C08E3.8
181714_at	1.69283	45.5724	0.853835	0.248446	0.00246073	10.5707	WBGENE00011831	T19B10.2
178382_s_at	2.14169	71.3801	2.94272	0.248425	0.00246073	7.6419	WBGENE00010115	F55F3.1
181722_s_at	1.9681	62.4687	1.70331	0.245682	0.00247475	8.97597	WBGENE00020149	T01D1.4
180410_at	3.26556	170.955	5.99827	0.245487	0.00247475	6.01125	WBGENE00012727	Y39G8B.7
179919_at	2.37753	83.8818	10.4348	0.244811	0.00262376	5.63432	WBGENE00023425	B0286.6
175809_at	1.90129	59.9953	0.717094	0.244011	0.00262376	7.86929	WBGENE00000103	F28H6.1
189755_at	1.59191	42.5729	0.447549	0.242707	0.0029064	11.0387	WBGENE00020909	W01A11.1
194058_s_at	2.03221	69.2248	0.923006	0.242639	0.00294118	9.24046	WBGENE00000102	C12D8.10
192266_s_at	2.25045	85.5962	0.847485	0.242049	0.00296651	6.40781	WBGENE00002026	C12C8.1
188289_s_at	1.53009	39.6881	0.607456	0.241039	0.00296651	10.8977	WBGENE00020784	T24H7.5
181064_at	2.07116	71.4402	2.48748	0.240886	0.00303317	6.79707	WBGENE00020329	T07H3.6
190849_at	1.75601	52.5976	0.834664	0.240229	0.00316038	10.1572	WBGENE00017336	F10D2.11
190094_s_at	1.7053	50.1687	0.676343	0.239154	0.0032093	10.4785	WBGENE00019730	M02D8.4
191485_at	2.55835	109.319	5.43167	0.238827	0.00322581	5.5982	WBGENE00008304	C54D10.10
191666_s_at	1.71519	51.1973	0.537111	0.238464	0.00325688	9.57704	WBGENE00001578	R12A1.4
184451_at	1.8551	59.9497	0.620942	0.238361	0.00328767	8.67051	WBGENE00021965	Y57G7A.1
178961_at	3.18885	172.713	7.78863	0.237352	0.00346847	3.99938	WBGENE00011539	T06E6.5
182787_s_at	1.04409	19.4487	0.142244	0.23589	0.00395556	11.9673	WBGENE00013481	Y69H2.3
192407_at	1.76825	56.6379	0.38382	0.234166	0.00419913	10.3186	WBGENE00001752	K08F4.7
172790_x_at	2.70942	136.893	1.88291	0.229995	0.00468619	5.63634	WBGENE00008519	F02C12.5
175993_at	1.97459	69.0462	4.74814	0.229862	0.00468619	6.56324	WBGENE00016204	C29E4.7
178944_at	2.39843	103.991	5.24286	0.229482	0.00483333	5.48887	WBGENE00009722	F45D3.2
179492_at	2.00648	72.5366	3.93404	0.229449	0.00485477	6.73744	WBGENE00009805	F47B8.4
175212_at	2.43461	100.579	12.2829	0.229168	0.00485597	5.70236	WBGENE00021873	Y54G2A.8
176120_s_at	1.82611	62.2835	1.83782	0.228047	0.00506122	8.92353	WBGENE00017089	E01A2.7
193127_s_at	1.71303	55.7458	0.969846	0.227464	0.00512	9.17919	WBGENE00000929	K07E3.3
180606_at	3.47559	227.447	6.49094	0.227237	0.00512	4.44364	WBGENE00009600	F40G12.5
192496_at	2.55415	125.48	0.907758	0.227192	0.00512	7.54814	WBGENE00000989	ZK816.5
189545_s_at	2.10258	84.291	1.37789	0.227164	0.00512	10.4938	WBGENE00000712	F41F3.4
184850_at	1.99046	76.1201	0.939311	0.226747	0.00525692	6.63108	WBGENE00018056	F35F10.6
182068_at	1.90844	68.0699	2.83934	0.226635	0.00525692	6.82577	WBGENE00011495	T05F1.11
178599_at	2.80375	150.187	3.32404	0.226292	0.00531496	4.83741	WBGENE00004997	T22G5.7
182654_at	3.67444	249.1	15.8876	0.225725	0.00532567	1.9806	WBGENE00008301	C54D10.7
192581_s_at	1.57333	48.4046	0.274237	0.225501	0.00532567	11.0726	WBGENE00021043	W05G11.6
184399_at	2.81637	127.988	28.1688	0.225377	0.00532567	5.21417	WBGENE00012507	Y26D4A.10
193305_at	1.83302	66.0164	0.393015	0.224933	0.00532567	6.67288	WBGENE00016984	C56G3.1
190916_at	2.28951	98.1274	5.82033	0.224562	0.00532567	7.45889	WBGENE00016013	C23G10.6
189870_at	2.33003	106.049	2.10388	0.224049	0.00541985	7.10997	WBGENE00021731	Y49G5A.1
183278_at	3.40479	224.649	8.55299	0.222959	0.00568182	3.0106	WBGENE00016666	C45E5.3
192363_at	1.7681	62.5534	0.383023	0.222873	0.00569811	6.86862	WBGENE00016716	C46F4.2
177815_s_at	1.51717	45.4545	1.05526	0.222465	0.00575188	10.379	WBGENE00008446	E01G4.3
192268_at	1.84133	65.7045	3.77925	0.220897	0.00619403	7.51157	WBGENE00015355	C02F12.5
190168_at	2.13647	89.8573	4.2217	0.220267	0.0063197	5.99617	WBGENE00007036	ZK430.3
190354_at	2.67697	145.086	5.18855	0.218374	0.00658273	4.59064	WBGENE00011264	R13H4.6
179428_at	2.9616	182.315	1.78931	0.21827	0.00663082	3.92623	WBGENE00012399	Y6E2A.5
185557_s_at	1.13443	26.7519	0.326626	0.218004	0.00670213	12.0227	WBGENE00003096	C02A12.4
190139_s_at	2.3259	108.821	5.48566	0.217549	0.00672474	5.61535	WBGENE00008477	E03H4.10
172193_at	2.44323	125.123	1.40143	0.217209	0.00672474	9.03294	WBGENE00011733	T12D8.5
187475_at	1.88844	74.889	2.22228	0.215052	0.00705882	6.51679	WBGENE00014213	ZK1073.1
190957_at	1.82744	71.0292	1.37408	0.214765	0.00706897	6.45181	WBGENE00001763	F37B1.4
182470_at	1.83743	72.8988	0.575789	0.214359	0.00718213	8.26787	WBGENE00017303	F09F7.6
179256_at	3.41985	252.491	3.61366	0.213697	0.00733788	3.16445	WBGENE00008792	F14D7.5
190109_at	3.03897	189.971	14.3372	0.21261	0.00749152	3.06565	WBGENE00007930	C34D1.2
178695_at	2.11271	97.4663	2.3389	0.211477	0.00767677	6.35521	WBGENE00018744	F53B3.6
181354_at	3.07074	206.494	4.74232	0.21128	0.00775168	3.24568	WBGENE00018766	F53G2.1
173919_s_at	1.29557	36.65	1.18842	0.210618	0.00792642	11.0599	WBGENE00008341	C56A3.2
192556_s_at	2.52313	141.12	3.30356	0.209953	0.0079868	4.6407	WBGENE00001623	Y53C12A.2
191695_at	1.64229	60.7783	0.553507	0.209704	0.008	8.4778	WBGENE00008415	D2030.5
177054_at	2.15517	103.359	2.98843	0.208986	0.00806452	5.23251	WBGENE00005735	Y73B6BL.10
177455_s_at	1.48944	50.5121	0.728927	0.208072	0.0083121	9.82478	WBGENE00012164	W01A8.2
177279_at	1.27858	37.329	0.646817	0.20748	0.00848101	11.171	WBGENE00019780	M60.4
185690_at	1.19213	32.2183	0.870132	0.207246	0.0084858	11.4189	WBGENE00016097	C25E10.8
188627_at	1.69117	65.7877	0.962434	0.206995	0.00849057	8.16509	WBGENE00019477	K07C11.4
188100_s_at	3.29857	251.659	3.25772	0.206598	0.00862069	3.45301	WBGENE00001113	F25H8.5
184717_at	3.42745	268.245	7.95251	0.206234	0.00869159	3.41947	WBGENE00016789	C49G7.11
183260_at	2.70765	171.625	0.78111	0.206213	0.00869159	3.57419	WBGENE00021158	Y4C6B.4
190541_at	1.93656	87.6657	1.11271	0.205531	0.00885449	8.43978	WBGENE00016274	C30G12.2
174839_at	1.69208	66.7451	1.61821	0.204649	0.00919753	6.88827	WBGENE00001439	F26D12.1
192458_at	1.64871	64.7538	0.342975	0.204345	0.00927928	7.83718	WBGENE00000002	F27C8.1
180487_at	2.05379	92.475	8.68959	0.204193	0.00927928	6.32254	WBGENE00016172	C27H5.2
187355_at	1.62064	61.4542	1.57502	0.204134	0.00927928	7.53337	WBGENE00016310	C32D5.1
177410_at	1.64237	64.3738	0.384846	0.20409	0.00927928	8.71268	WBGENE00007214	C01A2.2
183018_at	2.55893	147.287	9.96061	0.204065	0.00927928	4.38576	WBGENE00017509	F16B4.7
178432_s_at	1.6531	62.5875	3.06421	0.204022	0.00927928	7.41477	WBGENE00013898	ZC443.3
179815_at	1.7956	78.5865	1.47089	0.200683	0.010177	5.77991	WBGENE00020741	T23F4.3
184438_at	1.92726	90.214	2.30718	0.200364	0.0102047	5.50549	WBGENE00020617	T20D4.11
179818_at	1.82959	82.2893	1.14402	0.200301	0.0102047	7.33156	WBGENE00015549	C06G3.3
180829_at	3.06091	224.108	9.86166	0.200111	0.0102907	2.55896	WBGENE00009077	F23B2.10
191322_at	1.5822	62.7731	0.362541	0.199124	0.0104323	7.44582	WBGENE00007614	C15H11.2
172894_x_at	1.90096	87.4373	4.54675	0.198205	0.0105983	7.08188	WBGENE00002260	T22G5.6
180542_at	2.2993	123.557	11.4305	0.197901	0.0106516	4.70412	WBGENE00020567	T19D2.1
171852_x_at	2.40219	144.036	3.38566	0.197845	0.0106516	4.71077	WBGENE00005644	Y32G9A.4
174333_s_at	2.06045	97.7314	11.5026	0.197144	0.0108333	5.21911	WBGENE00009958	F53B6.2
187828_at	1.6035	61.9593	4.36873	0.196888	0.0108333	8.97642	WBGENE00001491	C24A11.8
173448_s_at	1.45768	54.4493	0.417678	0.196791	0.0108333	9.82572	WBGENE00000073	F57F5.4
191712_s_at	1.66778	71.355	0.678687	0.196504	0.0109141	10.9225	WBGENE00001564	C05E4.9
183014_at	2.19298	123.055	2.56148	0.195664	0.0111475	5.81768	WBGENE00019090	F59A7.2
190817_s_at	1.50588	58.8439	0.455854	0.195553	0.0111475	7.24623	WBGENE00013091	Y51B9A.9
182636_at	1.47774	56.6219	0.927497	0.194795	0.0113587	8.67451	WBGENE00019464	K07B1.4
174720_at	2.22467	125.673	4.92222	0.194672	0.0114092	4.82839	WBGENE00002163	C54D1.3
191086_at	1.80482	85.0545	1.12422	0.194417	0.0115405	5.58004	WBGENE00015138	B0310.2
188214_at	1.68256	74.1297	0.931062	0.194207	0.0115467	7.61632	WBGENE00001693	T01B10.1
191318_s_at	1.66588	72.3687	1.36187	0.194008	0.0115467	8.22424	WBGENE00006602	ZK54.2
183474_at	2.53519	163.799	7.0872	0.193935	0.0115467	3.82678	WBGENE00008507	F01G10.4
180299_s_at	1.44976	54.9244	1.07421	0.193735	0.0116223	9.11896	WBGENE00010408	H19N07.4
183652_at	1.72549	78.0237	1.5981	0.193373	0.0117725	7.35212	WBGENE00001391	K01A2.2
186531_at	1.66829	74.1659	0.882593	0.192575	0.0120997	7.49547	WBGENE00021379	Y37E11B.7
185161_at	1.56963	66.2413	0.364073	0.192328	0.012199	8.31778	WBGENE00021817	Y53G8B.1
190909_at	2.88719	222.586	4.59716	0.191552	0.0123393	3.53499	WBGENE00020934	W02D3.6
188168_at	1.68172	76.6252	0.86341	0.191045	0.0124552	8.61867	WBGENE00019939	R07G3.2
177950_s_at	1.454	58.0648	0.468002	0.190049	0.0130457	9.04238	WBGENE00007024	W01A8.1
180405_at	2.80616	206.35	12.1791	0.189827	0.0131646	3.10226	WBGENE00010761	K10H10.5
191951_at	1.52045	62.1091	2.66761	0.188914	0.0135013	6.90805	WBGENE00020593	T19H12.10
177224_at	1.48784	61.6397	0.622187	0.188558	0.0135427	6.67729	WBGENE00008439	DY3.6
179046_at	2.0799	120.116	1.85586	0.188327	0.013609	6.22192	WBGENE00009754	F46A9.1
186673_at	2.10381	122.119	3.48356	0.187719	0.0137717	4.80923	WBGENE00008168	C48B4.3
191198_at	1.71602	81.9159	1.78678	0.187566	0.0137717	7.04027	WBGENE00009384	F35B12.4
190026_s_at	1.32653	47.4844	2.58268	0.187474	0.0138366	10.1742	WBGENE00016848	C50F7.10
186018_at	1.7504	86.1141	1.8643	0.186617	0.0141667	5.48164	WBGENE00019859	R03H10.7
178512_at	1.66412	79.0695	0.910081	0.186078	0.0143765	6.59924	WBGENE00008295	C54C8.9
184349_at	2.37179	160.019	4.02861	0.185179	0.0148227	4.30104	WBGENE00019211	H18N23.2
177200_at	1.48426	62.8398	1.58213	0.184924	0.0148227	6.80838	WBGENE00021442	Y39A3CL.4
182950_at	1.49215	64.3748	0.863141	0.18474	0.0148227	9.39706	WBGENE00020710	T23B3.2
173109_s_at	3.07608	275.46	2.00469	0.184669	0.0148227	2.56629	WBGENE00021525	Y41D4B.26
180454_s_at	1.60687	74.5947	1.24154	0.184519	0.0148227	6.3188	WBGENE00010522	K03A11.5
192671_at	1.17896	40.647	0.208016	0.184448	0.0148227	11.4051	WBGENE00004798	F43D9.4
183381_at	2.1258	130.753	2.10103	0.184432	0.0148227	6.96402	WBGENE00016845	C50F7.5
189740_at	1.61326	76.0623	0.976431	0.183802	0.0150467	7.60899	WBGENE00018877	F55D10.1
187375_at	2.65613	181.881	27.9888	0.183347	0.0151613	3.98757	WBGENE00020563	T19C3.5
185126_at	1.59565	58.2186	17.6501	0.183192	0.0151613	9.80871	WBGENE00020397	T10B11.1
193303_at	1.50092	66.8034	0.396363	0.183094	0.0151613	5.90113	WBGENE00015544	C06E8.5
179894_at	1.443	61.5291	0.782676	0.182802	0.0151613	7.30877	WBGENE00009820	F47B10.9
182281_at	1.98723	117.959	0.86115	0.182307	0.0152027	5.53459	WBGENE00006226	C12D8.12
192262_at	1.12674	34.1837	4.07772	0.182156	0.0152027	11.4308	WBGENE00011232	R11A5.4
189256_at	1.44337	62.7444	0.348663	0.181714	0.0154484	7.05939	WBGENE00019471	K07C6.3
177235_s_at	1.43076	61.6151	0.499634	0.181539	0.0155257	7.34582	WBGENE00008436	DH11.2
176555_at	3.33194	335.401	4.06727	0.180841	0.0156733	2.76803	WBGENE00021478	Y39H10A.1
179733_s_at	1.4283	61.6721	1.07523	0.18031	0.0160307	6.98896	WBGENE00019655	K11G9.5
179102_at	1.35484	55.9413	0.678841	0.180054	0.0160699	8.91494	WBGENE00012122	T28C6.8
178909_at	2.22432	145.283	8.01009	0.179653	0.0161957	4.16303	WBGENE00012070	T26H5.8
180569_at	1.51361	69.1347	1.93391	0.179546	0.0162907	6.02728	WBGENE00015227	B0507.10
192780_at	1.54506	73.688	0.455584	0.179436	0.0163169	7.44978	WBGENE00012279	W05B10.4
193595_at	1.75992	90.0771	6.44258	0.179137	0.0163169	6.198	WBGENE00009213	F28D1.3
188403_at	2.41328	169.217	12.5696	0.178989	0.0163169	3.86505	WBGENE00007466	C08H9.6
192831_s_at	1.26772	49.8309	0.334947	0.178986	0.0163169	10.5427	WBGENE00002267	C44F1.3
189372_s_at	1.29696	52.5925	0.472872	0.178041	0.0167227	9.3533	WBGENE00000973	Y32H12A.3
183322_at	1.34666	56.2803	1.06894	0.177826	0.0167227	9.33157	WBGENE00007357	C06A12.3
192134_at	1.93347	112.539	6.40139	0.177285	0.0168828	4.88403	WBGENE00011461	T05A10.4
189570_at	2.97222	267.885	13.9275	0.177052	0.016952	3.81431	WBGENE00008592	F08H9.4
176675_at	1.32299	55.3476	0.614611	0.176852	0.0170833	9.41952	WBGENE00018400	F43H9.4
178906_at	1.4568	65.9506	2.15484	0.176527	0.0171933	7.27323	WBGENE00011074	R07A4.3
186259_at	1.70708	89.2216	4.48962	0.176343	0.0173444	5.76318	WBGENE00012629	Y38H6C.17
172628_x_at	1.82638	104.723	2.79472	0.176137	0.0174227	5.98671	WBGENE00012594	Y38E10A.16
178021_at	1.64543	78.8748	8.51757	0.176012	0.0174486	5.41784	WBGENE00008539	F02H6.6
173688_s_at	1.13574	41.283	0.469134	0.175768	0.0174797	11.3593	WBGENE00020674	T22B7.7
172655_x_at	1.33869	57.6328	0.504703	0.175571	0.0174797	9.11262	WBGENE00018532	F47B7.1
176876_at	1.76904	98.0622	3.48783	0.175549	0.0174797	5.44502	WBGENE00016987	CC8.2
193712_s_at	1.49541	70.9667	1.62261	0.17552	0.0174797	6.20393	WBGENE00015781	C14F11.6
192747_at	1.25017	50.8127	0.351832	0.174777	0.0177419	9.86618	WBGENE00020509	T14F9.3
173763_s_at	1.97372	125.057	2.73252	0.174597	0.0178068	5.45158	WBGENE00001789	R13D7.7
187987_at	1.48192	71.6421	0.753842	0.174167	0.017833	6.42414	WBGENE00001432	B0511.1
186309_s_at	1.79077	101.476	4.27747	0.174138	0.017833	4.9151	WBGENE00020276	T05H4.15
175826_s_at	1.41731	61.0907	5.28835	0.17396	0.0178812	7.00593	WBGENE00003965	H42K12.1
187493_at	1.26616	52.9018	0.15196	0.173832	0.0178937	9.57988	WBGENE00020895	T28D9.3
175484_s_at	1.5273	76.4475	0.796153	0.173777	0.0178937	6.68202	WBGENE00016188	C28G1.3
188909_at	1.45898	70.2965	0.903174	0.172906	0.0180888	7.46978	WBGENE00008332	C55A6.3
185670_at	1.33335	58.2109	1.60217	0.172404	0.0182274	7.59057	WBGENE00019854	R03H10.1
187438_s_at	1.29434	55.7249	0.797831	0.172161	0.0183238	9.19718	WBGENE00015163	B0361.9
180707_at	0.868012	25.1997	0.24928	0.172064	0.0183238	11.7401	WBGENE00010135	F55H12.4
185558_at	1.40599	65.2551	1.5556	0.172012	0.0183238	6.07928	WBGENE00020137	T01B10.5
177057_s_at	1.3025	56.9889	0.494296	0.171794	0.018425	9.68336	WBGENE00011274	R53.5
183441_at	1.73424	97.1817	4.84686	0.171691	0.0184877	5.34707	WBGENE00016923	C54F6.5
183653_at	1.38916	65.2962	0.288902	0.171534	0.0186415	7.69358	WBGENE00018282	F41D9.2
181051_at	1.41997	68.1437	0.528968	0.171351	0.0188701	8.06219	WBGENE00020574	T19D7.6
175675_s_at	1.3539	62.1734	0.556528	0.170942	0.0189907	7.09767	WBGENE00006816	F54B11.3
178651_at	2.31906	182.237	3.18274	0.170307	0.0195167	4.56458	WBGENE00008577	F08G2.5
189350_at	1.2805	55.6672	1.45998	0.169418	0.0200552	9.71553	WBGENE00011830	T19B10.1
191527_s_at	1.46469	70.8834	3.93439	0.169334	0.0200552	6.59019	WBGENE00007404	C07A9.8
192144_s_at	1.40942	69.1652	0.387123	0.169	0.0201463	8.54277	WBGENE00000212	ZK455.4
192786_s_at	1.24335	53.0921	1.14466	0.168829	0.0202368	10.4586	WBGENE00015116	B0286.3
189557_at	2.39973	192.074	10.4952	0.168607	0.0203636	3.42237	WBGENE00015062	B0228.5
193825_at	1.69946	98.9672	3.17121	0.168158	0.020471	5.66725	WBGENE00003739	C01C4.1
177786_at	1.34023	63.1149	0.508761	0.168024	0.0206148	7.72483	WBGENE00009677	F44A6.5
175458_at	2.30109	186.407	1.30303	0.167953	0.0206306	4.91262	WBGENE00019622	K10C2.7
188292_at	2.02291	138.76	6.31325	0.167951	0.0206306	4.15975	WBGENE00000853	M142.2
188390_at	1.68889	100.486	1.31645	0.167387	0.0210573	5.4965	WBGENE00004225	F56C11.2
189402_s_at	1.33322	63.0734	0.384811	0.167363	0.0210573	9.15625	WBGENE00004062	T10H9.5
190674_at	1.54165	83.5203	1.59517	0.167102	0.0212165	7.76753	WBGENE00020373	T09A12.2
189578_at	1.58329	86.2963	3.80676	0.166798	0.0215686	6.57878	WBGENE00011672	T10B9.2
179553_at	1.30158	61.0749	0.098742	0.166413	0.0218327	7.7793	WBGENE00010001	F53F8.4
187992_at	1.50614	81.8703	0.620556	0.165829	0.0224071	7.31022	WBGENE00004811	F47H4.10
187765_at	1.25351	56.9181	0.298637	0.165717	0.0224205	8.78149	WBGENE00016101	C25E10.12
174215_s_at	2.54271	218.861	16.8248	0.165627	0.0224691	2.92384	WBGENE00015225	B0507.8
181436_at	1.16602	48.9166	0.74167	0.165466	0.0226761	10.0189	WBGENE00018217	F40A3.2
191541_at	1.1373	46.9569	0.65917	0.164815	0.0230245	10.5481	WBGENE00008296	C54D10.1
178832_at	1.3144	63.2916	0.517811	0.164545	0.0231882	6.15671	WBGENE00011108	R07E3.7
184839_at	1.4356	75.5863	0.617966	0.164454	0.0233565	7.98592	WBGENE00016957	C55F2.1
179158_at	1.43085	74.772	0.979039	0.164399	0.0233854	5.74336	WBGENE00009807	F47B8.6
181805_at	1.34187	66.0756	0.920364	0.16394	0.0238185	8.10145	WBGENE00012987	Y48C3A.3
190467_at	2.54475	235.829	5.64801	0.16376	0.0238185	3.55231	WBGENE00011286	R90.4
183090_s_at	1.57016	88.2874	3.78211	0.163639	0.0238185	5.41771	WBGENE00022814	ZK742.4
191337_at	1.24867	58.0345	0.276892	0.16352	0.0238803	9.39643	WBGENE00001787	Y53F4B.33
190834_at	1.46548	78.579	1.86234	0.163396	0.0239864	5.25399	WBGENE00000133	C05E11.4
191443_at	1.22318	55.8418	0.468514	0.163003	0.0240809	10.1887	WBGENE00013078	Y51A2D.10
189564_s_at	1.2815	59.8427	1.97081	0.162996	0.0240809	6.77033	WBGENE00015067	B0238.1
180006_s_at	2.0543	157.41	1.63683	0.162893	0.0240909	4.33409	WBGENE00015596	C08E3.4
174283_s_at	1.35178	68.3822	0.868152	0.162441	0.0244706	8.39861	WBGENE00018174	F38B6.4
173149_at	2.25032	187.84	4.16397	0.162401	0.0244799	6.42303	WBGENE00004622	F31C3.9
192539_at	1.26718	60.7287	0.5053	0.161936	0.0246833	6.79448	WBGENE00016849	C50H11.1
187841_s_at	1.30995	65.0278	1.32897	0.16081	0.0253289	8.38599	WBGENE00015561	C07A12.7
175646_at	1.5036	87.1412	0.528735	0.160585	0.0254262	7.27613	WBGENE00000012	C50F2.9
185944_at	1.29335	63.3077	2.07798	0.159946	0.0259738	8.09701	WBGENE00012585	Y38E10A.7
180212_at	1.44648	80.9054	1.0332	0.159797	0.0260458	6.15684	WBGENE00016628	C44B7.6
180139_at	2.2791	199.605	4.19281	0.159648	0.0261138	3.5153	WBGENE00019964	R08E5.4
181475_at	2.00634	129.352	29.3553	0.15926	0.0263107	5.23024	WBGENE00005005	K04A8.8
176383_at	1.38104	74.4699	0.779355	0.159204	0.0263107	7.84523	WBGENE00016876	C52D10.2
172248_x_at	1.59946	99.4959	1.49281	0.159161	0.0263107	8.47757	WBGENE00011870	T20G5.8
192948_at	1.11487	49.065	0.180735	0.15887	0.0265113	10.1545	WBGENE00001755	F11G11.2
180489_at	0.855208	28.7384	0.240531	0.158866	0.0265113	11.8585	WBGENE00000273	Y79H2A.1
187522_at	1.16958	53.6441	0.597504	0.158805	0.0265329	9.35349	WBGENE00017773	F25B5.1
181287_at	1.21625	56.8236	1.90136	0.158712	0.0265705	7.76595	WBGENE00016506	C37H5.2
177416_at	2.05043	161.767	5.69635	0.158448	0.0269169	3.73449	WBGENE00005703	R07B5.3
182793_at	1.33666	70.8121	1.16195	0.157555	0.0277215	7.90636	WBGENE00007525	C11G10.1
177629_at	1.26955	63.3163	1.67786	0.157476	0.0277725	8.76027	WBGENE00014003	ZK593.3
182430_at	1.2408	60.8012	1.43258	0.157285	0.0280284	6.33516	WBGENE00019518	K08B5.1
191641_s_at	1.2565	63.793	0.28558	0.156967	0.0283673	9.99604	WBGENE00007969	C36A4.9
189720_s_at	1.947	150.427	4.00305	0.156675	0.0286072	4.33628	WBGENE00004271	W03C9.3
186966_at	1.62017	100.291	6.89633	0.156491	0.0288906	5.4531	WBGENE00021446	Y39A3CR.6
192542_at	1.95504	153.689	3.47511	0.155948	0.0293953	4.27456	WBGENE00011099	R07B7.15
190286_at	1.42159	81.3445	1.83493	0.155871	0.0294272	7.23377	WBGENE00008335	C55A6.6
178642_at	1.47688	87.6019	2.41745	0.15566	0.0296296	5.08517	WBGENE00011400	T03F6.4
180261_s_at	1.36684	74.3214	2.84794	0.155595	0.029661	8.38735	WBGENE00018702	F52E4.5
174195_at	1.26904	65.4632	1.37752	0.155223	0.0299233	6.23475	WBGENE00008760	F13E9.11
180537_s_at	1.20056	60.3565	0.374435	0.154056	0.0309063	8.34217	WBGENE00017563	F18C5.10
178149_s_at	0.875779	32.0284	0.440567	0.153695	0.0312425	11.6578	WBGENE00004986	T07C4.4
179843_s_at	1.30134	67.3901	4.38121	0.153608	0.0312425	5.9729	WBGENE00013490	Y70C5A.2
189734_at	0.957024	37.6584	1.19417	0.153537	0.0312556	11.0309	WBGENE00000535	K08B4.6
175403_s_at	2.06332	177.491	3.60702	0.153324	0.0313542	4.20207	WBGENE00010501	K02C4.2
188781_at	1.26298	66.9925	2.00094	0.152052	0.0327729	6.12955	WBGENE00001441	K03C7.2
176163_at	1.13459	55.3461	0.359193	0.152017	0.0327729	8.93638	WBGENE00022474	Y119C1B.9
188849_at	1.11255	53.4596	0.237322	0.151825	0.0330735	9.76659	WBGENE00016970	C56E6.2
187446_s_at	1.19479	61.7691	0.470343	0.151447	0.0333578	8.94395	WBGENE00008865	F15G9.1
184174_at	1.16088	58.5012	0.358455	0.151314	0.0334114	9.1876	WBGENE00022562	ZC204.12
183084_at	2.559	272.311	13.9575	0.151246	0.0334161	2.37376	WBGENE00008302	C54D10.8
182631_at	1.6928	115.761	10.6069	0.150587	0.0341763	4.68601	WBGENE00018207	F39G3.2
179171_at	1.21428	63.0807	1.95498	0.150572	0.0341763	5.98124	WBGENE00012107	T27F6.8
183894_at	1.50624	94.111	6.35721	0.150273	0.0343247	4.88592	WBGENE00015889	C17C3.3
189832_at	1.16999	59.9113	1.11798	0.149766	0.0351355	7.2609	WBGENE00006610	F15A2.2
192392_at	1.17956	59.5519	2.83735	0.149337	0.0355382	6.53967	WBGENE00004758	R03G5.2
191857_s_at	1.45678	92.745	2.77636	0.149054	0.0358982	5.52124	WBGENE00011462	T05A10.5
187136_s_at	1.3947	74.7518	13.0459	0.148847	0.0360644	7.96885	WBGENE00018657	F49H12.6
173959_at	1.3914	85.3352	2.10527	0.148798	0.0360644	6.35494	WBGENE00004827	K08H2.1
172515_x_at	1.18965	63.4887	0.438153	0.148792	0.0360644	8.88533	WBGENE00021079	W08A12.2
192450_at	1.32193	76.2289	2.77208	0.148728	0.0360918	6.64307	WBGENE00023407	F56D1.6
186903_at	1.18584	62.2723	1.35225	0.148667	0.0360918	8.18321	WBGENE00021909	Y55B1BL.1
194123_s_at	1.2684	71.5869	1.2572	0.148614	0.0360918	7.54064	WBGENE00003603	F32B6.1
174951_at	1.22757	67.8564	0.383348	0.148603	0.0360918	8.52336	WBGENE00016407	C34D10.2
184849_at	1.34077	78.6166	2.80089	0.148591	0.0360918	5.18468	WBGENE00020869	T28A11.2
188946_at	1.19468	62.7546	2.02898	0.148429	0.0363333	7.94992	WBGENE00012005	T24H10.7
178437_at	2.15211	208	5.22835	0.147381	0.0374044	4.04829	WBGENE00008597	F08H9.9
179222_at	1.19252	65.0523	0.722258	0.14704	0.0376975	7.61531	WBGENE00008953	F19C6.4
177515_at	1.33811	80.9335	1.98321	0.146951	0.0377551	6.13406	WBGENE00010566	K04G2.7
178525_at	1.72222	132.852	5.2367	0.146558	0.0381547	4.39153	WBGENE00007133	B0284.3
189247_at	1.21988	66.4726	3.21836	0.146126	0.0386694	6.50411	WBGENE00007691	C23H4.2
193701_s_at	2.22538	224.949	7.17197	0.146066	0.0386694	3.18751	WBGENE00003643	K06B4.11
181588_at	1.14	59.0995	1.81504	0.146064	0.0386694	7.69397	WBGENE00020941	W02D7.5
189098_at	1.58103	109.268	7.92829	0.146044	0.0386694	4.85833	WBGENE00010589	K05D4.4
193636_s_at	1.27323	65.2169	10.7975	0.146035	0.0386694	6.67633	WBGENE00009532	F38B7.1
192270_at	1.30191	75.7737	4.59132	0.145227	0.0401068	6.07246	WBGENE00015497	C05G6.1
176955_at	1.28855	78.2347	0.618096	0.145108	0.0401731	8.74685	WBGENE00001156	Y105E8A.4
179164_at	1.15051	60.534	2.54443	0.144861	0.040492	8.70633	WBGENE00007384	C06G8.1
177378_at	1.20689	65.4334	4.59463	0.144222	0.0418445	6.38521	WBGENE00020079	R52.8
172711_x_at	2.17667	215.26	12.6872	0.14417	0.0418445	3.20238	WBGENE00010343	F59F5.4
187006_at	1.53984	111.854	2.42296	0.144044	0.0420789	5.41264	WBGENE00016734	C46H11.10
181202_at	1.59088	114.68	7.42205	0.143971	0.0421682	4.765	WBGENE00017838	F26G1.2
193159_s_at	1.03354	51.2152	0.493002	0.14373	0.0425066	9.21081	WBGENE00011500	T05G5.5
176271_at	1.19334	68.7004	0.473792	0.143481	0.0429227	8.07237	WBGENE00016875	C52D10.1
183445_at	1.13233	59.8396	2.58503	0.143316	0.0432026	6.13378	WBGENE00016556	C40D2.3
189643_at	2.19949	231.6	3.99123	0.143299	0.0432026	3.5339	WBGENE00008591	F08H9.3
174184_at	1.14337	63.1856	0.6088	0.143151	0.043381	6.67394	WBGENE00021875	Y54G2A.10
185929_at	1.30687	82.2306	1.15043	0.143119	0.043381	6.68641	WBGENE00018448	F45D11.1
178689_at	1.29297	80.7343	1.07753	0.142949	0.0437403	6.55188	WBGENE00002116	W09C5.4
180424_at	1.76438	148.725	3.81276	0.142857	0.0437646	6.02034	WBGENE00017484	F15E6.3
188660_s_at	0.925935	42.3025	0.116729	0.142167	0.0444586	11.1483	WBGENE00017881	F28A12.4
177598_at	1.21576	73.0948	0.157724	0.142048	0.0445374	8.14186	WBGENE00012034	T26C5.4
186194_s_at	1.26387	78.4795	0.740114	0.142	0.0445374	7.35318	WBGENE00012582	Y38E10A.4
180885_s_at	1.4224	94.2791	6.09385	0.141976	0.0445374	5.06243	WBGENE00011935	T22H2.5
189429_at	1.13544	63.3853	0.574889	0.141975	0.0445374	8.20374	WBGENE00017640	F20D6.11
186385_at	1.21524	67.0896	6.25911	0.141895	0.0446456	6.16812	WBGENE00020806	T25F10.3
188522_at	1.50576	111.47	1.6942	0.141547	0.0451008	5.37507	WBGENE00002105	M04D8.2
184714_s_at	1.10391	60.4571	0.38618	0.141523	0.0451195	8.03899	WBGENE00021818	Y53G8B.2
191539_at	1.1759	68.6465	0.402668	0.141511	0.0451256	8.99119	WBGENE00006603	F19H8.1
184068_at	1.50944	107.806	6.53951	0.141158	0.0457447	4.80893	WBGENE00019885	R05D8.7
190865_s_at	1.15616	66.5201	0.730843	0.140984	0.0460799	8.56927	WBGENE00007680	C18D11.2
173756_at	1.13369	64.4518	0.234359	0.140958	0.0460799	9.25799	WBGENE00020865	T27E4.7
192421_s_at	0.464836	10.7307	0.200195	0.140596	0.0465881	12.3715	WBGENE00017166	F01F1.12
194159_s_at	0.443483	9.83049	0.120259	0.140588	0.0465881	12.4564	WBGENE00021768	Y51F10.7
189718_at	1.12999	64.25	0.356648	0.140584	0.0465881	8.6338	WBGENE00006539	T04H1.9
180714_at	1.71141	134.421	14.3813	0.140297	0.0471163	4.01961	WBGENE00019072	F58H7.7
177473_at	1.90782	172.845	12.6213	0.14009	0.0475896	3.58022	WBGENE00011958	T23G4.2
184191_at	1.37152	95.5157	0.399147	0.140042	0.0476296	7.89939	WBGENE00000558	R09B5.9
189480_at	1.18723	71.3402	0.779206	0.139801	0.0480911	7.39421	WBGENE00008748	F13E6.4
182844_s_at	1.61195	131.506	1.70338	0.139664	0.0481197	8.14943	WBGENE00000140	ZK973.6
191571_s_at	1.09827	61.614	0.255819	0.139627	0.0481197	7.10085	WBGENE00022788	ZK682.2
177602_s_at	1.03275	54.5429	0.167705	0.139623	0.0481197	9.38218	WBGENE00010810	M01F1.4
189218_at	1.21399	75.0203	1.02508	0.139212	0.049061	5.21409	WBGENE00011009	R04D3.1
179160_at	1.9889	203.293	2.76686	0.138553	0.0501578	3.35399	WBGENE00012069	T26H5.4
181326_at	1.1415	67.8394	0.321163	0.138265	0.0506659	8.32634	WBGENE00017483	F15E6.2
177660_at	1.26419	82.6888	0.969263	0.138216	0.0507134	6.66888	WBGENE00014006	ZK596.1
189378_at	1.285	83.153	3.40954	0.138114	0.0508685	5.14403	WBGENE00010707	K09A11.4
190938_s_at	0.985629	50.7336	0.210468	0.138091	0.0508685	9.90652	WBGENE00014096	ZK829.7
193574_at	1.08656	61.9079	0.104477	0.137979	0.0511566	7.7778	WBGENE00007302	C04F12.8
190840_at	1.13176	66.952	0.398662	0.137906	0.0513598	8.24641	WBGENE00011276	R53.7
187571_at	1.3062	88.3967	1.35581	0.137875	0.0514183	5.32625	WBGENE00020737	T23F2.4
183045_s_at	1.37185	95.5773	3.44639	0.13786	0.0514406	5.32051	WBGENE00020962	W02H5.8
177724_at	1.39721	97.0393	6.55965	0.137272	0.0523719	5.34656	WBGENE00012255	W04G3.1
191784_s_at	1.13007	67.7915	0.127861	0.137122	0.0526754	5.80668	WBGENE00013013	Y48E1B.16
190977_s_at	1.40731	103.49	2.04524	0.13699	0.0529739	8.40235	WBGENE00009628	F42D1.2
193262_at	1.07039	59.7924	1.27941	0.136969	0.0529739	6.40677	WBGENE00006774	F21F3.5
178790_at	1.19813	74.872	1.67391	0.136944	0.0529739	5.91092	WBGENE00009804	F47B8.3
192962_at	1.05194	58.5456	0.492592	0.136906	0.0530496	9.31561	WBGENE00011718	T11G6.3
180844_at	1.10841	65.0324	0.53118	0.136889	0.0530496	7.67404	WBGENE00012810	Y43F8A.3
193037_s_at	1.04633	58.2887	0.6509	0.136291	0.0545412	6.33347	WBGENE00001182	T22B7.1
175678_at	1.05749	59.4126	1.21632	0.135812	0.0556206	6.88664	WBGENE00000912	R13H8.1
187225_s_at	1.929	200.85	1.62918	0.135563	0.0561449	3.31265	WBGENE00008513	F02A9.1
183536_at	0.992459	53.5542	0.201643	0.135363	0.0565035	9.31903	WBGENE00021159	Y4C6B.5
178395_at	1.69429	155.132	1.58744	0.13534	0.0565076	4.57925	WBGENE00007407	C07B5.2
192218_at	1.06388	61.5258	0.332168	0.135268	0.0565854	8.3839	WBGENE00008311	C54G4.1
192528_at	1.10834	67.0545	0.177986	0.135171	0.0567439	9.60601	WBGENE00007947	C35A5.3
172626_at	1.12884	69.0284	0.979599	0.134914	0.0574653	8.06989	WBGENE00014308	F07H5.4
173314_at	1.30964	88.6135	6.13425	0.134545	0.0582353	5.05302	WBGENE00021685	Y48G8AL.1
177851_at	1.23406	82.1266	2.23654	0.134357	0.0586552	5.25444	WBGENE00012176	W01C9.2
191373_s_at	1.00819	55.6636	0.674073	0.134321	0.0587385	9.81347	WBGENE00000983	F35B12.2
174291_s_at	0.79087	33.5628	1.32384	0.133899	0.0595548	11.3349	WBGENE00017374	F10G7.11
186533_s_at	1.31468	90.0801	6.34012	0.133886	0.0595548	5.43907	WBGENE00021377	Y37E11B.5
180056_at	1.32672	93.2206	5.37662	0.133612	0.0600794	5.35808	WBGENE00017938	F31A3.3
177923_at	1.04661	59.1249	2.26469	0.133579	0.0600794	8.36675	WBGENE00011263	R13H4.5
182180_at	1.16287	75.516	0.323251	0.133532	0.0600794	6.49581	WBGENE00016809	C50D2.6
193608_at	2.01998	227.435	2.98252	0.133073	0.0609326	2.73675	WBGENE00011168	R09D1.12
177748_s_at	0.988484	55.1346	0.0697606	0.13304	0.0609326	10.4634	WBGENE00010065	F54F7.3
172632_x_at	1.36538	103.213	2.12223	0.133035	0.0609326	5.39341	WBGENE00012589	Y38E10A.11
175256_at	1.22975	81.213	4.41641	0.132894	0.0613131	6.7813	WBGENE00015494	C05E11.3
189584_s_at	1.02944	59.389	0.894643	0.132587	0.062074	7.9721	WBGENE00018286	F41E6.5
193483_at	1.17871	74.6953	4.44796	0.132496	0.062318	5.68878	WBGENE00003633	C29E6.5
179282_at	1.00516	57.3113	0.367745	0.132351	0.0626145	7.70002	WBGENE00007550	C13C4.6
190246_at	0.953373	51.8991	0.220087	0.132058	0.0632628	9.86359	WBGENE00000975	K08F4.9
192819_at	1.02436	58.8231	1.40693	0.131992	0.0633149	7.04641	WBGENE00003652	Y67A6A.2
179110_at	0.948352	51.5205	0.193396	0.131876	0.0634441	9.95408	WBGENE00008032	C39E9.8
180933_at	1.24733	89.0164	0.540387	0.131805	0.0635177	6.60458	WBGENE00010368	H06A10.1
191251_at	1.11955	69.8104	2.48168	0.131673	0.0638564	7.47328	WBGENE00007885	C33A12.6
175260_s_at	2.14024	260.856	4.01208	0.131507	0.064426	3.17882	WBGENE00018638	F49E8.7
188665_at	1.0726	65.8476	0.751831	0.131432	0.0646035	6.31945	WBGENE00007877	C33A11.1
190994_at	1.13022	72.9756	1.15133	0.131272	0.0649121	6.11637	WBGENE00004182	C06E8.3
185876_at	1.02701	61.3048	0.337965	0.130808	0.0656659	7.49976	WBGENE00019521	K08B12.2
180490_s_at	1.36801	101.771	7.68814	0.130756	0.0657081	5.37093	WBGENE00002261	F58A3.1
183248_at	1.12783	73.2449	1.1675	0.130744	0.0657081	7.041	WBGENE00011021	R05A10.4
174901_at	1.08939	67.9906	1.56086	0.130626	0.0659739	7.50874	WBGENE00003600	R09G11.2
187885_at	1.56141	133.98	9.05716	0.130554	0.0660586	4.24961	WBGENE00015335	C02D5.1
177958_at	1.37796	111.43	0.240856	0.130396	0.0664751	6.19211	WBGENE00009466	F36D1.7
181869_at	1.54791	140.449	1.33237	0.129997	0.0673712	5.49301	WBGENE00016389	C34B2.4
185275_at	1.42805	118.087	2.60633	0.129988	0.0673712	5.20557	WBGENE00010473	K01D12.14
186734_s_at	1.05164	64.8881	0.603619	0.129949	0.0673712	10.5192	WBGENE00001604	Y105C5B.28
179098_at	1.08188	67.8141	1.50816	0.129941	0.0673712	8.37074	WBGENE00011844	T19C9.8
190365_at	1.04541	64.4892	0.431972	0.129746	0.0677671	8.10394	WBGENE00002131	ZK792.3
178662_s_at	1.04192	63.916	0.609696	0.129709	0.0677671	8.47197	WBGENE00011965	T23G7.2
188567_at	1.34036	103.885	2.96117	0.129671	0.0678252	4.60415	WBGENE00007472	C08H9.13
182186_at	1.15397	78.1102	1.14978	0.129619	0.0678298	5.38421	WBGENE00016999	D1005.5
193516_at	1.0263	61.9432	0.912898	0.12945	0.0684166	8.1233	WBGENE00007697	C24F3.2
192106_at	1.09851	71.3461	1.27542	0.128906	0.0696628	6.20192	WBGENE00007916	C34C6.3
183947_at	1.50672	135.622	1.28419	0.128772	0.0700736	5.55348	WBGENE00019311	K02E7.6
179202_at	1.6631	154.28	12.695	0.128704	0.0702416	3.92379	WBGENE00011383	T02E9.5
180476_at	0.988056	58.7846	0.304389	0.128537	0.0706191	9.64559	WBGENE00019489	K07E1.1
190345_s_at	1.03776	64.2007	1.41052	0.128117	0.0713869	8.48968	WBGENE00022199	Y71H10A.1
183138_at	0.971812	57.3524	0.363157	0.127919	0.0717787	9.21218	WBGENE00015510	C06A6.5
182240_at	0.974407	57.8874	0.165187	0.127888	0.0717787	8.83967	WBGENE00013587	Y80D3A.9
186043_at	1.01467	62.5749	0.439113	0.127823	0.0717787	9.03787	WBGENE00017621	F20A1.10
185451_at	0.995623	59.1586	1.5207	0.127813	0.0717787	7.5458	WBGENE00018044	F35D11.3
180914_at	1.07699	69.8656	1.20351	0.127753	0.0719215	6.51682	WBGENE00007881	C33A12.2
182731_s_at	0.975571	57.6599	0.723688	0.127677	0.0720124	6.77311	WBGENE00010356	H03A11.1
175561_s_at	1.04049	66.2136	0.363997	0.127519	0.0723893	6.75831	WBGENE00006780	B0350.2
190676_at	1.05402	67.6644	0.759443	0.127423	0.0725412	5.79561	WBGENE00017331	F10D2.5
192125_s_at	0.664702	26.8637	0.450861	0.127183	0.0732546	11.5893	WBGENE00004930	C15F1.7
185046_at	1.1939	86.8218	1.64212	0.126936	0.0739959	6.40123	WBGENE00017599	F19F10.3
187838_s_at	1.301	101.133	3.9747	0.1269	0.0740532	5.9286	WBGENE00014918	Y53C10A.14
189261_at	0.905573	50.8043	0.240402	0.12675	0.0744229	10.0519	WBGENE00008992	F21A3.2
185529_at	1.31965	103.385	5.18929	0.126647	0.0746585	5.25145	WBGENE00016349	C33E10.8
173787_at	1.8183	182.834	24.0966	0.126402	0.0753408	4.14521	WBGENE00021654	Y47G7B.2
180842_s_at	0.998863	62.2977	0.195876	0.126354	0.0754878	8.58769	WBGENE00007886	C33A12.7
173560_s_at	0.922943	53.3541	0.119215	0.126214	0.0756609	8.8596	WBGENE00010407	H19N07.3
176798_s_at	1.06203	68.7451	2.07094	0.126204	0.0756609	7.38423	WBGENE00015381	C03B1.13
178393_at	0.956516	56.6514	0.906359	0.126078	0.07571	7.69073	WBGENE00014140	ZK899.1
188790_at	0.995025	61.6022	0.8379	0.125922	0.076004	7.78047	WBGENE00009380	F34H10.3
185565_at	1.24329	96.5248	0.966241	0.125919	0.076004	5.38091	WBGENE00018886	F55E10.7
172429_x_at	1.11047	76.3547	1.67684	0.125711	0.07634	6.1261	WBGENE00009935	F52E10.4
189280_at	1.07997	73.5778	0.30327	0.125645	0.0763936	8.27642	WBGENE00000966	F55A12.4
180946_at	1.55784	150.815	3.00992	0.125606	0.0764471	5.47034	WBGENE00016670	C45G7.3
175989_at	1.06878	71.0634	1.39589	0.125557	0.0765304	7.01625	WBGENE00017042	D2007.2
181615_at	2.09528	272.664	6.79012	0.125339	0.0770495	2.27569	WBGENE00022545	ZC196.1
186942_s_at	0.918453	52.4495	1.50247	0.125041	0.0776703	9.845	WBGENE00008052	C41C4.7
191104_at	1.05673	70.5962	0.839905	0.125028	0.0776703	8.27505	WBGENE00000845	C02C2.3
190757_s_at	0.451663	12.8607	0.19528	0.125	0.0776923	12.2341	WBGENE00018491	F46E10.10
191788_at	1.03377	68.0566	0.417497	0.124929	0.0777876	8.50343	WBGENE00012085	T27D12.1
193986_s_at	0.945128	56.9909	0.290683	0.124877	0.0777876	7.77282	WBGENE00006063	F08C6.4
183755_s_at	1.19239	83.5454	7.88037	0.124705	0.0782434	5.40412	WBGENE00018487	F46C8.8
183838_s_at	1.01392	65.0297	1.43221	0.12437	0.079	5.99084	WBGENE00006685	W06D12.5
184555_at	2.21626	308.557	9.46586	0.124278	0.079	2.51626	WBGENE00020618	T20D4.12
184853_at	0.981115	62.1893	0.139264	0.124273	0.079	9.20881	WBGENE00015947	C18A11.1
188520_at	1.02256	65.1302	2.60238	0.124248	0.079	6.06617	WBGENE00015700	C11D2.2
188078_at	1.04952	71.0932	0.281507	0.124227	0.079	9.64181	WBGENE00009773	F46B6.8
173608_s_at	0.641077	25.8518	0.814892	0.124144	0.0791683	11.7771	WBGENE00001685	K10B3.7
188500_at	1.14668	85.0441	0.337511	0.124096	0.0791683	10.9785	WBGENE00000715	T15B7.4
188508_at	1.10187	74.8348	4.18177	0.123957	0.0792596	5.36839	WBGENE00011158	R09D1.2
181976_at	1.19203	91.5347	0.959626	0.123945	0.0792596	7.52604	WBGENE00006509	Y76A2A.1
193752_s_at	0.956815	59.329	0.325288	0.123882	0.0793282	9.39126	WBGENE00012031	T25G3.4
181707_at	0.968665	60.7461	0.474217	0.123801	0.0794535	7.0048	WBGENE00008652	F10D11.6
188133_at	0.966064	60.197	0.764428	0.123731	0.0795885	6.01392	WBGENE00004226	K07A3.2
173224_s_at	1.57031	155.151	6.01513	0.123694	0.079608	4.67056	WBGENE00002094	C17C3.4
185910_at	1.04648	70.6898	0.954137	0.123635	0.0797137	6.81295	WBGENE00008352	cTel54X.1
187635_at	0.965558	60.8207	0.255507	0.12355	0.0799523	8.3483	WBGENE00015492	C05E11.1
175873_at	0.987286	64.4864	0.277506	0.122681	0.0832574	8.65671	WBGENE00021336	Y34F4.1
190931_s_at	0.981964	64.095	0.187538	0.122475	0.0838447	8.29926	WBGENE00008832	F14H8.1
178591_at	1.55854	159.873	2.23106	0.122411	0.0841249	4.33273	WBGENE00001726	C56A3.1
192321_s_at	1.42793	134.741	1.48935	0.122341	0.0842533	5.12265	WBGENE00018516	F46G11.3
175489_at	1.33042	111.996	6.30879	0.122317	0.0842587	8.47158	WBGENE00017567	F18E3.11
188478_at	1.07655	76.1027	1.79735	0.121974	0.0852399	5.93416	WBGENE00002106	M04D8.3
189315_at	1.08162	76.6576	1.9863	0.121967	0.0852399	5.23935	WBGENE00010705	K09A11.2
178742_s_at	0.866694	49.8581	1.37046	0.12109	0.0879272	10.0292	WBGENE00010197	F57C2.5
176093_at	1.73769	203.82	2.67786	0.120925	0.0884809	3.12082	WBGENE00022786	ZK652.8
190959_s_at	1.06251	76.4477	0.817688	0.120877	0.0886233	6.58314	WBGENE00001764	F37B1.5
175750_s_at	0.992193	65.9875	1.47538	0.120799	0.0888115	7.91593	WBGENE00016283	C31B8.8
192560_at	1.69614	190.457	7.04489	0.120691	0.0891558	3.77951	WBGENE00009892	F49E11.6
191047_at	0.990755	66.7911	0.624302	0.120666	0.0891574	7.27347	WBGENE00002133	W04D2.3
189318_at	0.870995	50.841	1.27258	0.120654	0.0891574	10.0336	WBGENE00001240	F11E6.5
180228_at	1.05893	75.564	1.5356	0.120598	0.089159	6.5008	WBGENE00008575	F08E10.7
183691_at	1.03088	72.1218	1.0474	0.120516	0.0893721	6.44226	WBGENE00018035	F35C8.2
194020_s_at	0.964786	62.2233	1.95926	0.120427	0.0896313	7.8016	WBGENE00002200	M176.7
192681_at	0.963678	63.8652	0.206583	0.120392	0.0897145	8.33199	WBGENE00003151	W09C2.3
188462_at	1.78792	211.998	8.74347	0.120339	0.0898804	3.59229	WBGENE00000222	F45E6.2
188114_at	1.33388	112.566	10.4417	0.120268	0.0899816	4.49488	WBGENE00000950	C47C12.6
184949_s_at	0.978789	66.479	0.314251	0.119763	0.0916515	7.31459	WBGENE00017168	F01F1.14
186270_s_at	1.02968	72.2517	1.75348	0.119693	0.0917802	8.08163	WBGENE00018755	F53C3.12
178554_s_at	0.741031	38.2112	0.15791	0.119631	0.0917802	10.7787	WBGENE00008061	C41G7.3
175027_at	1.24386	107.481	0.778954	0.119547	0.0920218	4.91558	WBGENE00017463	F14D12.1
188421_at	1.24771	106.31	2.86056	0.119415	0.0923556	5.79978	WBGENE00004804	T19E7.2
190208_at	1.1422	89.4582	2.09548	0.119372	0.0923556	6.3453	WBGENE00019249	H28G03.1
188307_at	0.917571	58.8712	0.458917	0.119125	0.0932913	8.001	WBGENE00004234	Y53F4B.28
180523_at	0.950964	63.681	0.138392	0.119039	0.0933214	9.17898	WBGENE00009816	F47B10.5
183541_at	0.977278	65.7655	1.65801	0.119018	0.0933214	6.80856	WBGENE00000761	C24A11.9
174204_at	1.68268	198.333	1.55687	0.119016	0.0933214	3.72235	WBGENE00017618	F20A1.6
183023_at	1.09367	81.0464	3.93688	0.118637	0.0945584	5.77148	WBGENE00019888	R05F9.1
191576_at	0.941754	62.8688	0.240447	0.118547	0.0947556	7.22281	WBGENE00008031	C39E9.7
179805_s_at	0.411133	11.9693	0.0655698	0.118512	0.0947556	12.3239	WBGENE00020218	T04G9.7
193723_s_at	0.99092	69.6988	0.451488	0.118311	0.0953239	8.69373	WBGENE00003163	R03E9.1
176600_s_at	1.02466	74.131	0.954683	0.11825	0.0955585	6.36457	WBGENE00003124	K10B3.9
188581_at	1.5457	168.141	2.98356	0.11816	0.0956272	3.50998	WBGENE00015359	C02G6.1
187660_s_at	0.742651	39.3546	0.207243	0.118072	0.0957621	10.8982	WBGENE00003053	C03B1.12
175645_s_at	1.61293	183.275	3.37617	0.118059	0.0957621	4.32644	WBGENE00000197	F28H1.3
174045_s_at	1.59709	177.045	6.34262	0.117935	0.0960334	3.82262	WBGENE00004900	W03G9.1
177670_at	0.707334	35.8789	0.108668	0.117909	0.0960984	11.1597	WBGENE00022515	ZC64.2
190117_at	1.10265	81.6399	5.85141	0.117884	0.0961053	5.89374	WBGENE00021981	Y58G8A.1
189481_at	1.24456	111.071	1.43284	0.117336	0.0977729	4.83951	WBGENE00015040	B0213.10
181950_at	1.35077	129.616	4.13842	0.116796	0.0997656	4.92407	WBGENE00006368	C54H2.1
190604_at	0.980595	69.0312	1.66558	0.116624	0.100329	7.12943	WBGENE00020142	T01C8.1
187178_s_at	1.07366	77.0329	7.77596	0.116586	0.100369	6.22164	WBGENE00017054	D2024.7
183973_at	1.1628	96.095	3.435	0.116554	0.100369	6.21535	WBGENE00017539	F17E9.2
179779_at	1.00524	72.0693	2.35274	0.116525	0.100369	7.13766	WBGENE00015597	C08E3.5
182528_at	1.59131	183.049	3.59694	0.116478	0.100369	3.69365	WBGENE00017469	F14F9.6
188942_s_at	1.79461	235.233	2.16878	0.116474	0.100369	3.17022	WBGENE00009001	F21C3.2
190316_at	0.995715	71.9575	1.17551	0.116434	0.100369	8.23859	WBGENE00008370	D1054.1
184050_s_at	1.08631	82.8326	4.46604	0.116265	0.100788	5.53555	WBGENE00018405	F44A2.5
179342_at	0.904094	60.2004	0.318725	0.116216	0.100865	6.299	WBGENE00010190	F57B1.7
187397_at	0.917494	60.9249	1.80335	0.115843	0.102072	7.71295	WBGENE00006479	B0563.4
173404_s_at	0.947879	66.8813	0.108465	0.115811	0.102104	5.74199	WBGENE00011305	R186.1
190225_s_at	0.964353	69.9984	0.853433	0.114567	0.105658	6.5458	WBGENE00001898	M163.3
182933_at	0.904356	61.2728	1.31215	0.114315	0.10665	8.81676	WBGENE00016046	C24B5.4
182739_at	1.00576	76.348	1.35434	0.114098	0.107283	5.34844	WBGENE00009572	F40D4.13
172666_x_at	0.926249	64.1381	1.98717	0.113905	0.108069	5.9415	WBGENE00020916	W01B11.4
177250_at	1.34306	136.17	2.92963	0.113876	0.108069	4.80154	WBGENE00010931	M162.5
179914_at	0.886263	59.5191	1.0546	0.113873	0.108069	8.87044	WBGENE00009432	F35E12.8
181974_s_at	1.55532	183.878	2.9983	0.113774	0.108196	3.73396	WBGENE00017854	F27C1.4
179272_at	0.877685	58.1547	1.47797	0.113657	0.108336	9.75778	WBGENE00007365	C06B3.6
180704_at	0.920438	64.4526	1.30014	0.113511	0.108757	6.37672	WBGENE00018946	F56C3.9
191993_at	1.04953	83.6535	1.84778	0.113503	0.108757	5.29704	WBGENE00019789	M116.2
191459_s_at	0.871394	56.9186	2.08463	0.113443	0.108938	7.66415	WBGENE00009554	F39B2.3
186216_at	0.919358	65.3941	0.307955	0.113421	0.108939	6.50463	WBGENE00022386	Y95B8A.6
188105_s_at	1.01697	79.872	0.620117	0.113353	0.109152	8.5147	WBGENE00003497	K07D8.1
177842_at	0.913431	64.2843	0.876386	0.113157	0.109465	5.80601	WBGENE00011927	T22C8.6
179590_at	1.05684	86.87	0.460744	0.11309	0.10966	7.03772	WBGENE00011244	R11D1.3
191662_at	1.22595	114.312	3.60759	0.112897	0.110201	4.70068	WBGENE00011868	T20G5.4
182614_at	0.876722	59.2793	1.39992	0.112549	0.111247	6.90958	WBGENE00006570	F39G3.8
189076_at	1.45959	158.434	9.89213	0.1125	0.111247	3.77864	WBGENE00011888	T21B10.6
180692_at	0.972237	74.1346	0.560262	0.112493	0.111247	5.64992	WBGENE00018903	F55G1.7
173490_s_at	0.86424	58.3189	0.705373	0.112491	0.111247	9.45408	WBGENE00017304	F09F7.7
180845_s_at	0.896083	62.7649	0.915075	0.112291	0.111995	7.74919	WBGENE00019944	R07G3.8
180427_at	0.940054	69.588	0.607375	0.112202	0.11222	9.32424	WBGENE00022597	ZC395.5
191524_at	0.839984	55.5187	0.700955	0.112028	0.112788	9.68663	WBGENE00010117	F55F3.3
191869_at	0.956716	72.1213	0.871051	0.111981	0.112926	8.04029	WBGENE00020481	T13C2.6
186421_at	0.930156	68.689	0.360968	0.111937	0.113059	7.56924	WBGENE00017653	F21C10.3
182747_at	1.23014	119.956	0.873313	0.11191	0.113097	5.69004	WBGENE00019963	R08E5.3
183197_at	1.93848	280.902	20.6559	0.111629	0.113673	3.38063	WBGENE00004994	T25C12.2
177129_at	1.09819	94.0765	2.72093	0.111621	0.113673	5.16711	WBGENE00021561	Y45G5AM.9
181782_at	0.890501	62.7504	1.09238	0.11145	0.114159	7.52437	WBGENE00017257	F08F1.3
179119_at	0.904124	65.7256	0.333252	0.11124	0.114669	8.65854	WBGENE00007091	B0001.6
179374_at	1.09093	90.7423	5.59093	0.111149	0.114992	5.0049	WBGENE00011770	T14G8.2
182150_at	0.904059	65.9316	0.241177	0.111137	0.114992	6.8596	WBGENE00006504	R13A1.2
178998_at	1.56125	194.566	2.91948	0.111097	0.115105	3.33477	WBGENE00012381	Y2H9A.4
193386_at	0.760242	46.1782	0.994567	0.110689	0.116829	10.4305	WBGENE00018218	F40A3.3
187060_at	0.893669	62.7194	2.49172	0.110666	0.116862	7.11396	WBGENE00010795	M01A8.1
178286_at	1.13727	105.133	0.627298	0.110586	0.117243	5.45819	WBGENE00008036	C40C9.3
188727_s_at	0.810187	53.6233	0.0677178	0.110569	0.117269	8.93589	WBGENE00011270	R31.2
189975_at	1.11113	100.135	0.954726	0.110512	0.117458	7.06983	WBGENE00008593	F08H9.5
189845_at	0.921333	65.0165	5.05147	0.110067	0.119263	8.0811	WBGENE00011832	T19B10.3
186128_at	0.907682	67.7997	0.298614	0.109993	0.119571	7.65965	WBGENE00016378	C33H5.11
177313_at	0.929646	71.6091	0.181558	0.109719	0.120888	6.83878	WBGENE00021544	Y43B11AR.3
172003_x_at	1.06017	92.0291	1.42928	0.109665	0.120917	5.28344	WBGENE00002270	R07B1.2
187759_s_at	0.981603	74.0685	6.12535	0.109614	0.121168	5.62251	WBGENE00006779	K11E8.1
185911_at	0.969619	77.6222	0.984763	0.109363	0.121956	8.64486	WBGENE00018953	F56C9.10
189737_at	0.999784	82.6382	0.982005	0.109333	0.121956	7.87812	WBGENE00012326	W07E11.1
180044_at	1.61977	205.463	14.0256	0.109332	0.121956	3.79853	WBGENE00020640	T20H9.4
192098_at	0.836878	58.298	0.370072	0.10926	0.122242	9.95156	WBGENE00000117	F42G9.5
184845_at	0.849778	59.1176	1.42456	0.109214	0.122506	8.83419	WBGENE00018758	F53E10.1
190330_s_at	0.878885	64.5887	0.219817	0.109173	0.122602	7.61696	WBGENE00017781	F25E2.3
182980_at	0.853561	61.0192	0.153908	0.109133	0.122602	8.38771	WBGENE00020341	T08B1.4
185816_at	0.916262	69.7783	0.728922	0.10912	0.122602	5.88032	WBGENE00018476	F45E12.6
180557_at	0.842208	57.5502	2.12108	0.109028	0.122613	6.2605	WBGENE00018576	F47G3.1
184322_at	0.936428	72.3836	1.40723	0.109012	0.122613	8.21154	WBGENE00010695	K08H10.2
183641_at	0.561865	26.4614	0.107002	0.109006	0.122613	11.6463	WBGENE00008572	F08B12.4
174386_at	0.856556	60.9355	0.814003	0.109003	0.122613	7.7292	WBGENE00003589	T07C4.9
185849_s_at	0.879792	64.9799	0.47055	0.108749	0.123538	5.99089	WBGENE00016006	C23F12.1
192896_at	0.911655	65.6878	4.75892	0.108618	0.124037	7.6197	WBGENE00008588	F08G12.5
179714_at	0.83216	58.1321	0.591292	0.108593	0.124109	8.83784	WBGENE00008739	F13D12.3
180687_at	0.856377	59.8137	2.40393	0.10857	0.124121	7.35078	WBGENE00019611	K10B3.5
188980_at	0.881886	65.9073	0.204844	0.108461	0.124598	7.02338	WBGENE00019233	H23N18.2
185820_at	0.939789	72.1665	3.2013	0.108252	0.125378	5.79904	WBGENE00019006	F57B10.9
191060_at	0.433223	15.8146	0.21716	0.108198	0.125533	12.0854	WBGENE00011571	T07C12.7
174123_s_at	0.882512	66.5236	0.0906377	0.108128	0.125716	7.90278	WBGENE00007737	C25G4.11
191755_at	0.972449	79.5303	1.36988	0.108117	0.125716	5.4869	WBGENE00005133	K02A2.2
175655_s_at	0.906786	65.7636	4.59826	0.108103	0.125716	5.71761	WBGENE00001631	H38K22.5
177694_at	0.936906	71.3391	3.90862	0.108006	0.126087	6.26576	WBGENE00008447	E01G4.5
176410_at	0.859514	63.5828	0.129843	0.107681	0.127327	8.38256	WBGENE00016264	C30F12.5
193993_s_at	0.8597	62.8285	1.02238	0.107588	0.127639	9.36087	WBGENE00003903	F18H3.3
187433_at	1.49263	186.005	7.11599	0.107408	0.128036	3.91497	WBGENE00014245	ZK1307.2
172439_x_at	1.48383	188.769	2.94008	0.107168	0.129352	3.47093	WBGENE00000555	R09B5.2
188512_at	0.972451	79.9493	2.39109	0.107167	0.129352	5.10877	WBGENE00011159	R09D1.3
181972_at	0.512252	22.5306	0.355112	0.107078	0.129564	11.8859	WBGENE00001692	W05E7.1
186052_at	0.785675	53.4801	0.41024	0.107026	0.12971	10.2391	WBGENE00013633	Y105C5A.8
188281_s_at	1.09613	104.155	0.752695	0.107018	0.12971	9.43959	WBGENE00000657	F38A3.1
181181_at	0.864222	61.9101	3.87863	0.106549	0.131747	7.00391	WBGENE00020786	T25B2.2
189386_at	0.872127	65.3038	1.83898	0.106434	0.132036	7.32346	WBGENE00016768	C49C8.4
173035_s_at	0.905817	72.2268	0.223722	0.106419	0.132036	8.39933	WBGENE00003528	C37H5.9
191616_at	0.758909	50.702	0.25523	0.106313	0.132493	10.0983	WBGENE00009340	F32G8.4
192472_at	1.53294	205.746	2.25469	0.10629	0.132548	3.13882	WBGENE00002195	F08F1.1
185291_at	1.60321	218.451	9.4239	0.106204	0.132817	3.22605	WBGENE00018506	F46F5.15
183209_at	1.16795	111.859	10.0894	0.105763	0.135079	4.80691	WBGENE00017265	F08F3.9
177558_at	0.867866	66.3132	1.10974	0.105694	0.135157	7.10893	WBGENE00009618	F41E7.2
190586_at	0.936724	75.7619	2.82557	0.105666	0.135178	5.39749	WBGENE00003551	K04E7.3
186337_at	1.13712	115.984	0.869447	0.105192	0.137755	6.95366	WBGENE00018380	F43C11.3
181557_at	0.795496	55.7138	1.55369	0.10512	0.138041	7.84308	WBGENE00018952	F56C9.8
192037_at	0.81786	60.2841	0.359194	0.105024	0.138462	9.09821	WBGENE00000224	F26D10.9
174832_at	1.23384	132.99	5.43384	0.10487	0.139023	5.18181	WBGENE00016704	C46C11.1
176205_at	0.800513	57.6944	0.67096	0.104783	0.139326	5.9902	WBGENE00016207	C29E4.10
185367_at	1.10521	106.573	4.71704	0.104765	0.139354	5.1972	WBGENE00015434	C04E12.4
179986_at	0.932863	75.0002	4.319	0.104744	0.139425	6.43368	WBGENE00014113	ZK856.12
178751_at	0.856071	66.2804	0.777097	0.104541	0.139979	8.03082	WBGENE00007267	C03A3.2
190798_at	0.916672	74.8976	2.09535	0.104469	0.140223	5.51889	WBGENE00011097	R07B7.13
186758_at	0.831106	62.2574	1.03751	0.104465	0.140223	6.48546	WBGENE00021445	Y39A3CR.5
179547_at	0.784726	55.3785	1.11273	0.104407	0.140369	8.94588	WBGENE00014152	ZK930.2
180814_s_at	0.807685	59.5663	0.405391	0.104296	0.140701	10.3376	WBGENE00008607	F09B12.3
186610_s_at	0.862728	67.1022	1.32363	0.104295	0.140701	5.67712	WBGENE00000383	C17G10.4
178900_s_at	0.825525	62.4581	0.293291	0.104212	0.141151	10.4626	WBGENE00009724	F45D3.4
181640_at	1.33175	160.449	2.99265	0.10417	0.141198	3.82188	WBGENE00015019	B0205.4
186472_at	0.44098	17.7191	0.211283	0.104141	0.141315	11.9524	WBGENE00000534	R01B10.1
188162_at	0.75961	53.3173	0.0472132	0.103983	0.141723	10.6732	WBGENE00015660	C09H5.2
183009_at	0.845594	65.8181	0.487241	0.103845	0.1424	7.60393	WBGENE00012610	Y38F1A.8
194023_s_at	0.892177	73.8982	0.141561	0.103686	0.143208	7.08998	WBGENE00011564	T07C5.1
188391_at	0.93692	79.8405	1.89194	0.103635	0.143208	5.87778	WBGENE00000252	F59E12.12
173684_s_at	0.882291	72.4018	0.0841489	0.10363	0.143208	8.54709	WBGENE00019381	K04C2.3
188934_at	0.895746	74.1475	0.637902	0.10358	0.143301	9.11977	WBGENE00019232	H23N18.1
183154_at	0.842406	65.816	0.353968	0.10356	0.143313	9.39021	WBGENE00012439	Y12A6A.1
172872_x_at	0.804314	59.7447	0.836127	0.103338	0.144455	9.33844	WBGENE00020736	T23F2.3
178669_s_at	1.68674	243.94	22.6591	0.103304	0.144615	2.79399	WBGENE00002107	ZC334.3
193392_at	0.782023	56.9734	0.36693	0.103274	0.14468	10.2257	WBGENE00006861	C24H10.5
182673_at	0.911732	76.0878	1.91701	0.10323	0.144871	5.18046	WBGENE00020735	T23F2.2
176385_at	1.08208	105.084	4.95195	0.103156	0.145275	5.06251	WBGENE00021419	Y38F2AR.1
182827_at	0.809641	61.183	0.488534	0.103098	0.145542	5.81228	WBGENE00020975	W03B1.6
183575_at	0.87623	72.0121	0.429608	0.102949	0.146054	7.32057	WBGENE00020497	T14A8.2
193653_s_at	0.820249	63.4138	0.181834	0.102857	0.146523	9.2136	WBGENE00017864	F27D9.5
184569_at	1.51915	216.226	2.40361	0.102742	0.14717	3.45495	WBGENE00021081	W08A12.4
179758_at	0.816071	62.2509	0.869935	0.102717	0.14717	6.23918	WBGENE00019300	K02D7.5
184788_at	0.847613	68.1969	0.149908	0.102527	0.148098	9.17381	WBGENE00018656	F49H12.5
173496_s_at	0.866761	71.098	0.381792	0.10252	0.148098	8.63155	WBGENE00011966	T23G7.3
192315_at	1.32983	160.981	7.29063	0.102516	0.148098	3.68815	WBGENE00000442	F20D12.6
183311_at	0.819263	63.6093	0.369743	0.102425	0.148465	8.05126	WBGENE00018249	F40H3.1
181305_s_at	0.639864	38.0765	0.966022	0.102405	0.148465	11.3546	WBGENE00022781	ZK622.3
187850_s_at	0.870373	70.0105	2.27861	0.102369	0.148507	7.22374	WBGENE00018872	F55C12.5
178960_at	1.55668	228.896	3.05441	0.102212	0.149345	3.34455	WBGENE00009420	F35E8.6
192909_at	0.758207	54.996	0.136086	0.102114	0.14976	9.21101	WBGENE00008412	D2030.2
AFFX-r2-3026-5_at	0.613104	36.0678	0.054942	0.10201	0.150333	11.3269	WBGENE00011884	T21B10.2
179772_at	0.83058	64.4449	1.89608	0.101974	0.150493	6.23063	WBGENE00018346	F42C5.4
185229_at	0.846287	68.725	0.54956	0.101679	0.151886	8.85729	WBGENE00012668	Y39B6A.5
184759_at	1.24296	144.849	4.89483	0.101574	0.15221	4.08701	WBGENE00013159	Y53F4B.12
180157_at	0.854651	70.4189	0.449812	0.101522	0.15221	7.0247	WBGENE00010221	F57G12.1
181741_s_at	0.791239	59.7496	1.01131	0.101507	0.15221	7.9954	WBGENE00018522	F46H5.7
189186_at	0.804763	60.8758	1.98286	0.101504	0.15221	7.09313	WBGENE00000993	T25G12.7
179727_at	0.862498	71.9015	0.319537	0.101491	0.15221	9.71042	WBGENE00012783	Y43C5A.3
184662_at	0.843381	68.1975	1.07995	0.101328	0.152622	5.49825	WBGENE00012917	Y46G5A.29
186521_at	0.546286	29.0515	0.12518	0.101135	0.15378	11.571	WBGENE00017659	F21C10.10
188332_at	0.860776	72.6993	0.475306	0.100626	0.156834	8.15749	WBGENE00010593	K06A4.3
183608_at	0.779229	59.8097	0.175225	0.100611	0.156834	8.48486	WBGENE00018403	F44A2.3
176397_at	0.801977	63.0406	0.558943	0.100562	0.157078	6.94006	WBGENE00000237	Y71F9AR.1
188085_s_at	0.806046	63.4972	0.972341	0.100388	0.157932	8.0014	WBGENE00004228	R09H10.4
191675_s_at	0.840632	69.9477	0.295524	0.100301	0.158352	7.99887	WBGENE00022500	ZC8.4
189182_at	0.860727	73.4089	0.272678	0.100274	0.158444	7.41809	WBGENE00015164	B0361.10
179048_at	0.792136	61.5314	0.965236	0.100201	0.15852	6.15811	WBGENE00014081	ZK795.1
185743_at	0.792673	62.1169	0.53459	0.100145	0.158863	8.66019	WBGENE00012434	Y11D7A.10
187812_s_at	1.21574	146.206	1.28231	0.100107	0.15909	4.56728	WBGENE00003601	C32F10.6
179851_at	0.766732	58.2912	0.721485	0.0998092	0.16076	10.7329	WBGENE00012544	Y37D8A.2
183102_at	1.34961	171.032	12.0638	0.0997395	0.16101	4.56768	WBGENE00015583	C08A9.3
190451_at	0.911951	81.4301	2.20076	0.0997213	0.1611	4.9379	WBGENE00010342	F59F5.3
191213_at	0.841804	71.3362	0.196197	0.0995312	0.161949	6.70027	WBGENE00009386	F35B12.6
183566_at	1.03783	107.351	1.39995	0.0995193	0.161949	8.47649	WBGENE00015756	C14C6.2
172971_s_at	0.792122	63.1555	0.513476	0.0992723	0.163561	7.82713	WBGENE00021876	Y54G2A.11
177564_at	1.05238	109.882	2.58026	0.0992363	0.163561	5.3814	WBGENE00008532	F02E9.9
183376_at	0.780754	60.5402	1.36874	0.0992288	0.163561	6.80168	WBGENE00012687	Y39B6A.28
191736_s_at	0.778157	60.4919	1.04015	0.0992012	0.163561	9.22049	WBGENE00014202	ZK1058.1
190896_at	0.873177	75.8658	1.82014	0.0990675	0.164579	8.29148	WBGENE00007304	C04G2.1
181159_s_at	0.840116	71.4901	0.647538	0.0989142	0.165137	5.23211	WBGENE00017489	F15E6.9
188170_at	1.32884	172.31	8.44287	0.0988397	0.165479	3.99357	WBGENE00004224	F55F8.1
189150_at	0.806188	66.2458	0.434687	0.0987272	0.165932	7.22612	WBGENE00002188	ZC416.4
174789_at	1.54035	212.629	30.9682	0.0986923	0.166067	4.053	WBGENE00020379	T09B4.5
183371_at	0.791979	64.3138	0.325859	0.0985063	0.16723	5.72283	WBGENE00019047	F58E2.3
192731_at	0.707198	51.4359	0.133164	0.0984797	0.167351	10.2936	WBGENE00011399	T03F6.3
178094_at	0.852509	75.747	0.209082	0.0978178	0.171527	8.27714	WBGENE00009623	F41E7.7
188395_at	1.39071	197.778	4.91775	0.0976821	0.172055	3.75118	WBGENE00008971	F20C5.6
184818_at	0.934774	89.0114	2.59246	0.0976675	0.172055	5.54586	WBGENE00020720	T23B12.5
193216_at	0.85263	75.7527	0.501586	0.0976402	0.172055	7.06165	WBGENE00000250	C50B8.2
187434_at	0.978113	99.2994	1.09267	0.0976201	0.172055	5.89435	WBGENE00015262	B0563.5
187997_s_at	0.326709	11.0998	0.105875	0.0975983	0.172055	12.2803	WBGENE00001398	VZK822L.1
181366_at	0.787194	64.7092	0.360934	0.0975867	0.172055	6.44658	WBGENE00012512	Y26E6A.1
193503_s_at	0.845351	74.5533	0.57941	0.0975265	0.172076	7.25328	WBGENE00004459	C23G10.4
185798_at	0.846935	74.7262	0.820089	0.0974414	0.172574	6.19694	WBGENE00017880	F28A12.3
192930_s_at	1.48429	221.832	10.5258	0.0973738	0.172825	3.21956	WBGENE00001429	ZC455.10
180862_s_at	0.739575	57.0562	0.73345	0.0972874	0.173465	7.85572	WBGENE00020301	T07D1.2
173930_s_at	0.612682	39.6341	0.084575	0.0972159	0.173737	11.1138	WBGENE00016630	C44B7.10
187681_at	0.783297	62.1547	2.87924	0.0971307	0.174089	6.31079	WBGENE00020801	T25D10.4
173083_s_at	1.51132	230.973	11.3012	0.0970961	0.174089	2.98791	WBGENE00019184	H10E21.4
178613_at	0.797185	67.2126	0.278363	0.0970368	0.174089	8.33049	WBGENE00009476	F36F2.2
189560_at	0.752013	59.4237	0.719662	0.0969686	0.174089	9.33951	WBGENE00008110	C46C2.2
189089_at	1.33761	187.736	2.54878	0.096968	0.174089	3.62882	WBGENE00001510	ZK1307.6
185361_at	0.769658	62.4825	0.520792	0.0969652	0.174089	6.83888	WBGENE00015919	C17G10.7
193688_s_at	1.84196	356.812	4.78692	0.0968649	0.174442	2.58399	WBGENE00002173	F33D4.2
189461_at	0.815718	68.1019	2.84533	0.0968438	0.174506	5.55618	WBGENE00015042	B0213.12
185969_s_at	0.623415	41.1974	0.290858	0.0967865	0.174851	10.8125	WBGENE00016332	C32F10.4
180448_s_at	0.764526	59.9777	2.51653	0.0967102	0.175259	8.98132	WBGENE00011427	T04C12.1
185101_at	1.51513	226.66	19.2766	0.0966135	0.175918	3.18421	WBGENE00020873	T28A11.6
190053_at	0.841807	72.2791	3.70005	0.0965752	0.175926	5.54471	WBGENE00000004	F52H2.2
179454_at	0.792136	66.9266	0.513186	0.0964587	0.176243	8.6909	WBGENE00008198	C49C3.8
189689_at	0.908818	85.1144	3.67439	0.096449	0.176243	5.21439	WBGENE00015041	B0213.11
185774_s_at	0.744117	59.6963	0.0544497	0.0962652	0.177218	10.6525	WBGENE00004993	C28C12.5
185840_at	0.722824	56.128	0.28428	0.0962378	0.177334	7.8702	WBGENE00019657	K11G12.6
193599_at	0.840002	71.8291	4.61967	0.0960716	0.178035	5.61034	WBGENE00009214	F28D1.4
173632_s_at	1.09958	128.103	2.91271	0.0960648	0.178035	10.4197	WBGENE00000703	M18.1
174422_at	0.74724	60.1266	0.442007	0.0960144	0.178224	9.18888	WBGENE00003822	F59A6.1
174840_s_at	0.774926	63.9388	1.42167	0.0958524	0.178789	7.32176	WBGENE00019844	R03E9.3
177508_at	0.745965	60.2179	0.383476	0.0958246	0.178789	7.68388	WBGENE00009851	F48F7.6
180562_at	0.803068	69.6531	0.598543	0.0958128	0.178789	10.1594	WBGENE00015052	B0218.8
185549_at	0.834557	73.7377	2.16783	0.0957898	0.178903	6.06069	WBGENE00000246	M7.3
175917_at	0.763496	62.1693	1.39293	0.095765	0.178917	6.15317	WBGENE00018257	F41B4.1
186348_s_at	1.1503	142.497	1.85853	0.09574	0.178917	5.16206	WBGENE00009594	F40F12.5
189531_s_at	0.752711	60.3571	1.89146	0.0954033	0.18106	7.53323	WBGENE00013963	ZK287.2
187814_s_at	0.752408	61.6508	0.653143	0.0953226	0.181467	7.45242	WBGENE00016511	C37H5.13
181686_at	1.02518	115.096	1.21303	0.0950587	0.183047	5.83853	WBGENE00017284	F09E5.5
186856_at	1.35196	183.14	19.7515	0.0949145	0.183963	3.5086	WBGENE00015439	C04E12.10
176246_at	0.937392	95.4332	2.16848	0.0948839	0.183975	5.14343	WBGENE00022472	Y119C1B.6
191853_at	0.723452	57.91	0.226148	0.0948827	0.183975	7.75576	WBGENE00010730	K10C3.2
190640_s_at	0.821921	68.7214	6.33912	0.094869	0.183975	5.8404	WBGENE00006839	F09B9.2
184266_at	0.719632	56.6557	0.948275	0.0948165	0.184182	7.61613	WBGENE00013111	Y51H4A.17
179122_at	0.717865	57.3092	0.0366594	0.0947964	0.18425	9.92865	WBGENE00011205	R10E4.9
181222_s_at	1.03049	108.435	9.76252	0.0947845	0.184271	4.9924	WBGENE00006477	ZK721.1
187084_at	0.701037	54.5999	0.146533	0.0947464	0.184514	10.6144	WBGENE00001758	Y45G12C.2
188962_at	0.872974	84.8154	0.227089	0.0946636	0.184962	7.30889	WBGENE00019234	H23N18.3
181195_at	0.773097	65.1696	1.60271	0.0946097	0.185368	6.20504	WBGENE00010175	F56H11.2
180439_at	0.734606	59.5669	0.805204	0.0945446	0.18558	6.26217	WBGENE00016133	C26B9.3
182619_at	1.25955	168.188	9.60368	0.0944629	0.186133	3.78715	WBGENE00019845	R03G5.3
183036_at	0.74935	62.6214	0.351566	0.0944296	0.186242	8.5013	WBGENE00017979	F32B5.6
185519_at	0.451956	22.7224	0.224686	0.0943479	0.186468	11.8155	WBGENE00023417	C25E10.9
181052_at	0.70329	55.4609	0.118224	0.0943363	0.186468	9.36388	WBGENE00017840	F26G1.4
189820_at	0.769582	66.5364	0.403471	0.0940616	0.188023	7.01668	WBGENE00007904	C33G3.4
190377_s_at	0.80385	72.9919	0.163156	0.0939838	0.188575	8.84434	WBGENE00000971	E04F6.7
193855_at	0.745544	62.3428	0.5975	0.0939742	0.188575	6.37085	WBGENE00016531	C39D10.3
189469_at	0.960873	102.337	2.30362	0.0939327	0.188802	6.81098	WBGENE00000782	F36D3.9
193270_at	0.906695	92.5284	0.69776	0.0939058	0.188802	5.03787	WBGENE00001388	F15B9.2
175355_s_at	0.777384	67.6206	0.971053	0.0938642	0.189005	6.27073	WBGENE00018051	F35D11.11
190978_at	1.14053	146.905	1.27777	0.0936929	0.190023	7.06236	WBGENE00010790	K12G11.3
179636_at	0.740658	61.8633	0.662559	0.0936673	0.190132	7.44915	WBGENE00008404	D2013.6
181082_at	0.808338	73.1446	1.51349	0.0935523	0.190565	7.20408	WBGENE00022769	ZK563.5
180464_s_at	0.837479	78.3949	1.78641	0.0935271	0.190565	6.29751	WBGENE00000876	C52E4.6
184656_at	1.1778	155.727	3.76913	0.0932598	0.192	3.82165	WBGENE00020578	T19D12.3
183970_at	0.827781	78.9333	0.281444	0.0930064	0.193827	7.46195	WBGENE00011428	T04C12.3
179060_at	1.01738	118.501	1.28141	0.092958	0.193962	5.12099	WBGENE00007906	C33G3.6
184814_at	1.57037	263.853	21.9499	0.0928899	0.194249	2.14693	WBGENE00021182	Y9C9A.15
179334_s_at	0.705593	57.2106	0.495015	0.0928849	0.194249	9.05456	WBGENE00013884	ZC412.3
188873_at	1.17881	151.727	9.55417	0.0928224	0.194709	4.07957	WBGENE00006953	ZK1037.10
188446_at	1.2666	172.381	13.982	0.0927809	0.194732	3.61219	WBGENE00011157	R09D1.1
178993_at	1.2974	190.617	4.92228	0.0927802	0.194732	3.52858	WBGENE00010504	K02D3.1
189731_at	0.752178	65.651	0.0791506	0.0927766	0.194732	8.23644	WBGENE00009106	F25C8.4
190391_s_at	0.884066	86.7945	4.59891	0.0924757	0.196631	5.08001	WBGENE00011004	R04B5.6
178327_s_at	0.788211	72.1872	0.54392	0.0924235	0.197081	8.07053	WBGENE00011106	R07E3.5
192189_at	0.75416	63.4567	3.37835	0.092249	0.198199	6.33974	WBGENE00003647	T05B4.2
192067_at	0.797471	72.0895	2.96378	0.0920513	0.198927	5.92093	WBGENE00018076	F35H12.4
182142_at	0.713586	59.4444	0.666084	0.0920389	0.198955	6.67133	WBGENE00017908	F28H1.1
188632_at	0.753988	66.6556	0.509038	0.0920014	0.199095	7.21337	WBGENE00010661	K08E3.1
181491_at	1.12353	146.911	2.53979	0.0919043	0.199734	4.98805	WBGENE00009686	F44D12.9
178452_s_at	0.833662	81.7285	0.724743	0.0918092	0.200565	8.01475	WBGENE00010018	F54B8.3
180800_at	0.701962	58.087	0.42982	0.0917642	0.200897	7.98043	WBGENE00001649	H13N06.3
193690_at	0.749082	66.16	0.54151	0.0917195	0.201166	7.93408	WBGENE00009435	F35G2.1
183958_s_at	0.667838	51.355	1.68355	0.0917012	0.201171	10.5064	WBGENE00018395	F43E2.7
176747_s_at	0.74836	66.4012	0.207855	0.0916947	0.201171	7.36117	WBGENE00001748	F56C9.1
190457_s_at	1.26059	183.388	5.91998	0.0916201	0.201316	3.78971	WBGENE00003219	F54F7.5
188744_s_at	0.678349	54.3351	0.487574	0.0916163	0.201316	9.65674	WBGENE00016316	C32D5.8
178295_at	1.00503	116.514	4.19986	0.0914747	0.202286	4.78143	WBGENE00009835	F47H4.2
179713_at	1.01491	115.968	7.31618	0.0914062	0.202484	4.68335	WBGENE00005702	F46B6.11
190445_at	1.12425	147.042	4.23701	0.0914057	0.202484	4.30995	WBGENE00008490	F01D4.8
175559_s_at	1.30039	199.815	2.97294	0.091317	0.202921	3.43647	WBGENE00013678	Y105E8A.20
190961_s_at	1.29651	198.424	3.85595	0.0911587	0.203846	3.1574	WBGENE00014375	F44D12.11
187648_s_at	0.94733	105.249	3.0154	0.0910457	0.204627	6.87517	WBGENE00001023	C04A2.7
188031_s_at	0.682088	56.0142	0.140339	0.0910223	0.204706	9.4472	WBGENE00006890	K07E3.8
187736_s_at	0.806855	76.7103	1.94916	0.0909745	0.20497	5.9985	WBGENE00020188	T03F1.6
192919_s_at	0.755373	68.8063	0.213885	0.0909229	0.205103	6.59004	WBGENE00002232	F11A6.1
185634_at	0.741156	65.7685	0.754301	0.0908707	0.205233	6.14601	WBGENE00019987	R09F10.3
177808_at	0.774134	66.5088	6.16993	0.0908056	0.205425	8.60913	WBGENE00011252	R11H6.4
185739_at	0.86616	85.6405	5.35923	0.0907983	0.205425	5.38422	WBGENE00016068	C24H10.2
193128_at	1.09279	140.683	4.28402	0.0907616	0.205622	4.29317	WBGENE00020023	R12C12.3
175819_s_at	0.760849	67.2215	3.09138	0.0907363	0.205781	8.04136	WBGENE00008239	C50H2.1
188507_s_at	0.72638	62.9344	1.34937	0.0905968	0.206568	8.27855	WBGENE00004321	F54E7.7
191688_at	1.16555	163.511	2.10905	0.0905682	0.206609	4.14482	WBGENE00008851	F15B9.8
178804_at	0.722999	63.5398	0.293967	0.0904925	0.207141	8.76822	WBGENE00010188	F57B1.5
188233_at	0.979811	115.031	2.27878	0.0904638	0.207368	4.84615	WBGENE00006388	F54F7.1
188624_at	0.796501	77.3139	0.316584	0.0904003	0.207627	5.67375	WBGENE00001078	F22B7.10
178922_at	0.407251	20.1543	0.149465	0.0903803	0.207627	11.8876	WBGENE00012140	T28F4.5
191622_s_at	0.733772	65.6576	0.301981	0.0903488	0.207901	7.14401	WBGENE00003954	C10F3.5
184162_at	0.852965	77.1278	12.0455	0.0903261	0.208031	5.82224	WBGENE00001064	T14B4.6
182444_at	0.698293	59.4681	0.34041	0.0902934	0.208162	7.58596	WBGENE00017582	F18G5.6
181675_at	0.992752	118.479	2.82334	0.0901376	0.208671	4.36318	WBGENE00019847	R03G5.6
182498_at	0.822802	82.2505	1.08122	0.0901343	0.208671	7.57781	WBGENE00010411	H25K10.1
180726_s_at	0.708032	60.8293	0.882689	0.0901298	0.208671	7.59391	WBGENE00009679	F44D12.2
182237_at	1.09268	140.085	7.01202	0.0900932	0.208864	4.3843	WBGENE00009086	F23D12.2
176196_at	0.775279	71.9549	2.2446	0.0900031	0.209353	6.51538	WBGENE00022333	Y82E9BL.17
181117_at	0.752849	69.5627	0.510718	0.0899355	0.209751	8.39386	WBGENE00017445	F14B8.2
185632_at	1.11726	149.878	4.46355	0.0899316	0.209751	4.06173	WBGENE00004145	T03G11.1
185837_at	0.794135	77.2944	0.736959	0.0899	0.209931	6.96087	WBGENE00017654	F21C10.4
178098_at	0.857458	83.7838	7.41069	0.0897901	0.210644	6.91154	WBGENE00007348	C05G5.2
190364_s_at	0.719536	63.991	0.492998	0.0896038	0.211492	7.22783	WBGENE00001488	ZK270.2
193958_at	0.797988	79.1723	0.325959	0.0894989	0.21213	10.8273	WBGENE00000784	F44C4.3
190288_at	0.800619	78.6674	1.45564	0.0894432	0.212627	8.81699	WBGENE00007071	AC3.5
186067_s_at	0.770063	72.6962	1.71318	0.0892714	0.214052	8.14391	WBGENE00016318	C32D5.11
191617_at	0.717433	58.9095	5.74912	0.0892212	0.214417	5.79255	WBGENE00011755	T13H5.1
192325_s_at	1.07181	140.224	4.24051	0.0891736	0.214783	4.06936	WBGENE00001135	ZK512.6
176624_at	1.30797	201.175	15.35	0.0888882	0.216299	3.54747	WBGENE00000435	W03A3.1
192781_s_at	0.685638	59.3787	0.214603	0.088817	0.216636	7.66361	WBGENE00001955	F58A4.7
184674_at	0.671558	56.4039	0.807845	0.0887853	0.216636	6.33485	WBGENE00019178	H10D18.2
179780_s_at	0.761315	68.2943	5.24464	0.088778	0.216636	6.5699	WBGENE00017151	EGAP9.3
187337_at	0.694089	60.3591	0.777733	0.0887695	0.216636	6.86911	WBGENE00016315	C32D5.7
187618_at	0.694096	60.5378	0.630335	0.0887477	0.216636	8.26403	WBGENE00001793	Y46G5A.31
173040_at	0.716412	62.7803	2.38759	0.0887454	0.216636	7.64785	WBGENE00006862	C42D8.3
179570_at	0.796515	79.5157	1.05553	0.0887368	0.216636	7.51875	WBGENE00008708	F11E6.4
173705_s_at	0.697422	61.6727	0.106855	0.0887306	0.216636	8.56638	WBGENE00019427	K06A1.5
192119_s_at	0.581335	42.8978	0.0520808	0.0887045	0.216849	10.8885	WBGENE00018701	F52E4.1
185521_at	0.945219	109.006	4.61611	0.088675	0.217057	4.88003	WBGENE00021629	Y47D9A.2
176090_at	0.726499	66.4343	0.784431	0.0886115	0.217657	6.30091	WBGENE00021517	Y41D4B.15
185855_s_at	0.776451	74.8875	2.04078	0.088526	0.218268	7.03825	WBGENE00003566	Y113G7A.4
177019_s_at	0.602441	46.2893	0.10628	0.0884456	0.218785	10.7694	WBGENE00021883	Y54G2A.18
187894_at	1.04014	132.242	6.1606	0.0884137	0.218894	4.14996	WBGENE00002988	K03E6.1
181670_at	0.871395	95.7546	1.51202	0.0883554	0.219153	5.92099	WBGENE00016522	C39B5.4
172686_x_at	1.07979	138.464	11.0596	0.0883049	0.219323	3.97036	WBGENE00017396	F12A10.7
187304_s_at	0.680677	58.2216	1.22115	0.088286	0.21938	7.88884	WBGENE00016500	C37C3.8
184224_at	0.766675	75.0284	0.456299	0.0882433	0.219549	7.29972	WBGENE00012886	Y45F10D.6
180412_at	1.3981	238.521	13.0436	0.0881479	0.22022	3.23724	WBGENE00011042	R05H10.1
185628_at	0.963043	118.507	1.23797	0.0880069	0.220969	4.65084	WBGENE00017663	F21D12.3
186263_at	0.727648	67.3453	1.01852	0.0880052	0.220969	8.40613	WBGENE00018384	F43C11.7
182306_at	0.761854	73.8595	1.11284	0.0879876	0.221004	5.62295	WBGENE00019407	K05F1.5
187701_at	1.03167	129.229	8.75608	0.0878266	0.221998	4.33097	WBGENE00004996	T25D10.3
188132_at	0.684891	60.783	0.0609452	0.0878038	0.222124	9.07214	WBGENE00000652	M110.1
175850_at	0.698304	62.4197	0.879121	0.0877701	0.222407	6.87833	WBGENE00019904	R05G9.2
183941_s_at	0.704146	61.3842	2.99573	0.0877582	0.222411	6.13327	WBGENE00018969	F56D3.1
189263_at	0.691095	61.7458	0.417138	0.0876541	0.223313	7.23074	WBGENE00016147	C26F1.2
183548_at	0.778583	73.8817	5.28972	0.0875026	0.224734	5.85422	WBGENE00016846	C50F7.6
192091_at	1.39836	250.009	5.50106	0.0874815	0.22477	2.47259	WBGENE00019019	F57H12.4
174691_at	0.729104	69.0319	0.573932	0.0873911	0.225567	8.62586	WBGENE00009201	F28C1.3
172352_at	0.790994	81.8842	0.462161	0.0871668	0.226605	6.87145	WBGENE00007883	C33A12.4
174776_at	0.790841	77.7502	4.57785	0.0871596	0.226605	6.13859	WBGENE00020917	W01B11.6
181963_at	0.830808	90.7133	0.306816	0.0870827	0.226745	5.00978	WBGENE00016022	C23H3.9
187053_at	0.708719	66.1938	0.163402	0.0870021	0.227266	5.74137	WBGENE00007405	C07A9.9
190270_at	0.690121	62.2548	0.666232	0.0870016	0.227266	9.18946	WBGENE00020651	T21D12.12
177557_at	0.752766	68.1541	6.80571	0.0869453	0.227699	5.64729	WBGENE00012175	W01C9.1
182513_at	0.644507	53.9964	1.0591	0.0868615	0.228267	8.96755	WBGENE00006649	F08F1.8
188282_at	0.831592	91.8359	0.238735	0.0866643	0.229527	7.6462	WBGENE00002016	Y46H3A.3
187854_s_at	0.69963	64.4448	0.828792	0.0865963	0.22993	7.03903	WBGENE00000072	F39C12.2
193559_s_at	0.781026	76.8677	4.4785	0.0865958	0.22993	5.32208	WBGENE00003644	F36D3.2
185195_at	0.755998	75.3045	0.949742	0.0865743	0.229975	5.78515	WBGENE00013548	Y75B8A.11
178654_s_at	0.743359	73.6658	0.272832	0.0864496	0.230594	6.31268	WBGENE00012239	W04A8.4
174534_at	1.4296	263.471	10.0236	0.0864452	0.230594	2.71813	WBGENE00022982	F09E10.10
184797_at	1.18068	177.303	9.27724	0.0864372	0.230609	3.54377	WBGENE00005842	H06H21.2
188044_s_at	0.703815	64.539	1.86298	0.086371	0.230934	7.01107	WBGENE00006753	K10D3.2
191403_s_at	0.733232	71.821	0.408103	0.086275	0.231163	9.14753	WBGENE00011629	T08G11.1
190560_at	0.668996	59.5958	0.62438	0.086209	0.231481	9.32739	WBGENE00011105	R07E3.4
173612_s_at	0.717032	66.9884	2.26591	0.0861619	0.231824	7.4924	WBGENE00003806	Y77E11A.13
177295_at	1.04971	147.983	1.53545	0.0858468	0.234386	4.15737	WBGENE00021360	Y37E11AL.4
190962_s_at	0.776375	80.7754	1.37643	0.085657	0.236041	5.10223	WBGENE00001767	F37B1.8
176285_s_at	0.625354	52.1776	1.18256	0.0856087	0.236289	10.5997	WBGENE00022178	Y71H2AM.13
177886_at	1.33106	238.558	3.75712	0.0855081	0.236866	3.61789	WBGENE00010202	F57E7.1
177016_at	0.805762	87.8893	0.959174	0.0854834	0.237014	5.91543	WBGENE00021658	Y48G1A.2
184868_at	0.71525	62.4	7.81668	0.0853567	0.237573	6.22026	WBGENE00017390	F12A10.1
184602_at	0.643667	56.3262	0.58166	0.0853247	0.237755	9.77079	WBGENE00015692	C10H11.3
180210_s_at	0.658183	58.2178	1.33762	0.0852877	0.238114	6.06431	WBGENE00012491	Y20C6A.1
192206_at	0.676105	61.5015	1.40317	0.0852457	0.238412	6.06421	WBGENE00018739	F53B1.8
181543_at	0.64903	57.8324	0.150647	0.0852342	0.238412	9.20902	WBGENE00016610	C43G2.1
186755_s_at	0.644055	55.9519	1.17248	0.0852142	0.238534	8.9998	WBGENE00011849	T19H5.4
193562_s_at	0.812002	89.7623	1.28693	0.0850979	0.239314	7.18413	WBGENE00001444	F23B2.5
190198_at	0.765821	77.1515	3.95273	0.0850365	0.24	5.8101	WBGENE00010788	K12G11.1
183861_at	0.706405	68.7265	0.367621	0.0849833	0.240396	7.18572	WBGENE00012216	W02D9.10
185954_at	0.683008	64.4065	0.26108	0.0849342	0.240752	8.32858	WBGENE00013216	Y54G11A.7
174029_at	0.6929	65.2525	1.35105	0.0849028	0.240857	5.82433	WBGENE00003968	T14F9.4
174413_at	0.692903	66.3355	0.330756	0.0848632	0.240933	7.02329	WBGENE00023159	W06H8.5
180034_at	1.23157	203.833	6.88402	0.0848419	0.241048	3.35053	WBGENE00020637	T20H9.1
181823_s_at	0.808325	89.3277	1.53993	0.0847972	0.241383	6.9764	WBGENE00016971	C56E6.3
181870_at	0.491701	33.342	0.293255	0.0847819	0.241383	11.6635	WBGENE00000677	F56B3.1
186676_s_at	0.683056	63.8158	1.11551	0.0847675	0.241383	7.69641	WBGENE00018073	F35H10.10
189785_at	0.655872	59.2974	0.583591	0.0847568	0.241383	8.81298	WBGENE00008345	C56A3.6
188026_at	0.514415	36.7141	0.124075	0.0847549	0.241383	11.1216	WBGENE00003588	ZC155.1
180622_at	0.76557	80.5616	1.17807	0.0846776	0.241933	6.33078	WBGENE00018523	F46H5.8
180322_at	1.24633	206.548	10.174	0.0846608	0.242052	3.09803	WBGENE00001994	F20B6.8
189864_s_at	0.916244	111.83	5.44306	0.0846082	0.242175	4.59719	WBGENE00000684	F19C7.7
188614_at	1.02228	143.063	2.95092	0.0846007	0.242175	4.07981	WBGENE00000648	W09G10.1
189854_s_at	0.692933	66.9247	0.172232	0.0845941	0.242175	7.38699	WBGENE00018146	F37C4.6
192182_at	0.780743	83.911	1.27864	0.0845891	0.242175	6.35157	WBGENE00012225	W03G11.3
180717_at	0.739324	75.4943	1.13719	0.0844561	0.243555	6.15612	WBGENE00018521	F46H5.5
186250_s_at	0.809564	91.3863	0.520277	0.0844458	0.243555	6.41517	WBGENE00016319	C32D5.12
179175_at	0.634845	56.4085	0.160805	0.0844068	0.243555	8.99051	WBGENE00011423	T04B2.5
173026_at	0.75735	78.296	2.24279	0.0843905	0.243572	5.60589	WBGENE00018517	F46G11.4
185869_at	0.863932	103.152	1.904	0.0842885	0.244477	5.10963	WBGENE00018069	F35H10.3
172043_x_at	0.50218	35.4465	0.0685086	0.0842662	0.244477	11.3073	WBGENE00002265	F52H3.7
184879_at	1.31824	235.439	9.42812	0.0842419	0.244598	2.77598	WBGENE00020510	T14G11.1
192027_s_at	0.665677	62.243	0.276468	0.0841891	0.244986	9.00243	WBGENE00000221	T04C10.4
183956_at	0.69691	67.9514	0.580378	0.0841842	0.244986	8.54232	WBGENE00016749	C48E7.1
191496_s_at	0.64747	58.9798	0.199792	0.0841654	0.245102	7.89817	WBGENE00012097	T27E9.7
185117_at	0.685616	66.4304	0.160673	0.0840181	0.24644	8.45521	WBGENE00016657	C44E12.1
187849_at	0.686575	66.5067	0.392626	0.0839416	0.247082	8.52589	WBGENE00004131	F55A12.9
189927_at	0.694873	67.3602	1.1813	0.0839322	0.247082	7.10374	WBGENE00017124	E04F6.4
188364_s_at	1.06465	159.037	2.12781	0.0838633	0.247212	3.98687	WBGENE00000704	F08G5.4
184840_at	0.684814	66.0726	0.630002	0.0838497	0.247284	9.2375	WBGENE00012910	Y46G5A.20
179947_at	0.520085	38.476	0.0867362	0.0837511	0.247454	11.4018	WBGENE00020158	T02C5.1
194000_at	1.31996	243.479	5.22808	0.0836984	0.247867	3.10168	WBGENE00010169	F56H6.8
182675_at	0.679291	65.7184	0.452932	0.0835066	0.249301	5.91995	WBGENE00021157	Y4C6B.3
191856_s_at	0.803526	91.7725	0.818699	0.0835055	0.249301	6.67312	WBGENE00003515	K12F2.1
191693_at	0.610366	53.271	0.162757	0.0834993	0.249301	10.2197	WBGENE00001790	D1053.1
183971_at	0.648551	60.3364	0.111477	0.0834168	0.249355	8.24753	WBGENE00015942	C18A3.4
172347_at	1.21502	201.146	11.1467	0.0833905	0.249499	3.48801	WBGENE00007970	C36A4.10
183631_at	0.673094	64.2301	0.936559	0.0833803	0.249504	8.03039	WBGENE00007453	C08F11.5
177952_s_at	0.681749	66.55	0.521673	0.0832443	0.250217	8.72199	WBGENE00010507	K02E2.6
191305_at	0.509972	37.2128	0.404866	0.0831477	0.251136	11.0462	WBGENE00020185	T03F1.3
181394_at	0.692669	69.0452	0.403194	0.0831179	0.251347	5.76869	WBGENE00017745	F23F1.4
188352_at	0.710033	70.7421	2.2884	0.0830857	0.251406	6.32675	WBGENE00000660	T21B4.2
180075_s_at	0.898216	99.1662	17.8272	0.0830425	0.251509	4.76574	WBGENE00019363	K03E5.5
182812_at	0.655437	59.4055	2.89198	0.0830416	0.251509	5.86488	WBGENE00017716	F22F4.1
192170_s_at	0.679288	64.638	2.27776	0.0830405	0.251509	7.32859	WBGENE00018610	F48E8.3
186150_s_at	0.673514	65.1795	0.738903	0.0829552	0.251868	7.11535	WBGENE00020025	R12C12.5
177775_at	0.701066	69.2468	2.21013	0.0829348	0.251912	5.49339	WBGENE00013870	ZC373.5
187013_at	0.654916	61.9278	0.516983	0.0828776	0.25222	8.17977	WBGENE00022307	Y77E11A.2
192901_s_at	0.632187	57.5694	0.625515	0.0828711	0.25222	7.71911	WBGENE00007666	C18B12.4
182332_at	0.695593	63.9974	6.49485	0.0828484	0.252259	6.54794	WBGENE00019748	M03A8.2
186418_at	0.673242	65.6297	0.443208	0.0828247	0.252325	8.11576	WBGENE00012759	Y41C4A.13
175947_at	0.918246	115.736	7.2018	0.0828164	0.252329	4.4592	WBGENE00022659	ZK112.3
187441_at	0.717763	74.0466	1.26512	0.0827085	0.252821	6.44097	WBGENE00022439	Y110A2AL.2
182630_at	0.702937	69.3582	2.882	0.082704	0.252821	6.02304	WBGENE00009930	F52D10.2
179993_at	0.655618	61.2695	1.63312	0.082664	0.252869	6.55153	WBGENE00009405	F35C11.6
192699_s_at	0.64921	61.4081	0.282831	0.0826561	0.252869	7.57254	WBGENE00000170	C01G6.1
185476_at	0.665072	64.3886	0.457565	0.0825898	0.253135	7.18448	WBGENE00015567	C07D10.2
179081_at	1.60553	376.415	1.59488	0.0825783	0.253139	2.19766	WBGENE00009421	F35E8.7
175407_at	1.05791	163.948	0.291328	0.0825489	0.253294	4.05118	WBGENE00008743	F13D12.9
179325_at	0.650626	61.3138	0.901648	0.0824865	0.253434	5.52685	WBGENE00011692	T10G3.1
188192_at	0.66681	63.7747	1.58159	0.0824819	0.253434	5.64664	WBGENE00004229	T07H8.6
187718_at	0.632631	58.7588	0.197825	0.0823918	0.253951	8.43708	WBGENE00015294	C01C10.2
181122_at	0.635344	59.0426	0.4251	0.0823889	0.253951	8.94206	WBGENE00017748	F23F1.7
192101_at	0.633352	58.8466	0.263253	0.0823787	0.253951	8.52706	WBGENE00016509	C37H5.6
187598_at	0.718916	75.3178	1.2496	0.0821592	0.255601	6.6755	WBGENE00007957	C35C5.8
177319_s_at	0.828694	101.13	0.799073	0.0820815	0.256101	5.0141	WBGENE00019783	M70.1
193811_at	0.690689	70.4554	0.656165	0.0819054	0.257139	7.48352	WBGENE00001644	F22D6.12
176676_s_at	0.652748	63.4223	0.146244	0.0818699	0.257336	9.87366	WBGENE00020696	T22F3.3
180310_s_at	0.606276	52.4235	2.46418	0.0818338	0.257336	8.98456	WBGENE00019946	R08C7.2
175450_at	0.688683	68.5565	2.26974	0.0818318	0.257336	8.80192	WBGENE00010150	F56D5.6
192739_at	0.630588	59.1914	0.195766	0.0818275	0.257336	8.12001	WBGENE00006660	B0334.2
192766_at	0.657358	63.929	0.705567	0.0817654	0.257457	7.88577	WBGENE00004192	ZK809.7
189484_at	0.635629	59.5831	0.860907	0.0817574	0.257457	8.08177	WBGENE00007653	C17G1.7
193138_at	0.634681	60.0466	0.31493	0.0816912	0.257956	7.67531	WBGENE00009663	F43G6.11
189243_at	0.639455	60.8423	0.45432	0.0816755	0.258002	6.30794	WBGENE00000083	F08C6.1
173691_s_at	0.6501	62.9637	0.471968	0.0816232	0.258225	7.98606	WBGENE00022797	ZK688.2
190055_s_at	0.600297	54.0397	0.148494	0.0815481	0.25877	9.89043	WBGENE00010809	M01F1.3
188158_at	0.662926	65.1259	1.02217	0.0815092	0.259067	7.65271	WBGENE00001573	T17H7.4
179607_at	0.610065	55.8868	0.153077	0.0814943	0.259067	9.77985	WBGENE00007689	C18E9.9
182411_at	0.648964	62.9189	0.509039	0.0814856	0.259067	7.53669	WBGENE00012564	Y37H2A.4
192605_at	1.00103	149.764	1.26308	0.0814557	0.25909	4.25862	WBGENE00008678	F11A5.12
185357_at	0.659025	65.3807	0.115333	0.0814319	0.259148	8.69731	WBGENE00012554	Y37D8A.16
180520_at	0.696115	72.8336	0.289875	0.0814053	0.259381	8.29077	WBGENE00012143	T28H10.2
193332_at	0.636177	60.8002	0.398662	0.0813217	0.260158	6.98744	WBGENE00012478	Y18D10A.8
174068_s_at	0.655819	64.117	1.12289	0.0811946	0.260594	6.73671	WBGENE00004272	D1037.4
188058_at	0.388476	19.1378	3.77243	0.0811615	0.260702	12.1195	WBGENE00004999	K09F5.3
175523_at	0.74606	80.5124	4.27637	0.0810223	0.261309	7.21489	WBGENE00021278	Y23H5B.7
177915_at	0.697834	72.3734	1.95729	0.0809408	0.261954	6.16179	WBGENE00000105	F48F7.1
187821_at	0.687748	72.1197	0.103681	0.0809264	0.262018	8.82718	WBGENE00016266	C30F12.7
186773_s_at	0.652224	63.3541	1.90827	0.0807357	0.263675	8.39135	WBGENE00000277	C23H4.1
190933_at	0.859436	111.692	1.63426	0.0807325	0.263675	4.73936	WBGENE00012162	VZC374L.1
188353_s_at	0.641823	62.9482	0.292041	0.0807083	0.263675	7.72788	WBGENE00001455	C05E11.8
172364_x_at	0.889292	116.02	5.7948	0.0805738	0.264996	5.48617	WBGENE00019945	R08C7.1
190284_s_at	0.614521	57.0743	1.13186	0.0805476	0.264996	7.65827	WBGENE00006833	F53F10.4
179054_at	0.965275	140.947	2.96596	0.0804638	0.265576	4.68175	WBGENE00008075	C43F9.7
185069_s_at	0.630243	60.8455	0.508121	0.0804614	0.265576	8.1816	WBGENE00022847	ZK1055.6
190237_at	0.67855	68.9128	2.4367	0.0803316	0.266222	5.42703	WBGENE00003722	R11G11.1
192802_s_at	0.658533	66.849	0.435792	0.0802822	0.266675	7.08289	WBGENE00001173	F55A8.2
173588_s_at	0.713495	77.3823	1.60436	0.0802813	0.266675	7.84797	WBGENE00011746	T13F2.6
174108_s_at	0.660424	64.9845	2.75868	0.0802399	0.266677	5.72585	WBGENE00004924	T23H2.2
190758_at	0.649262	65.3526	0.247763	0.0801617	0.267248	6.82031	WBGENE00003729	B0395.1
181702_at	0.70774	76.6398	1.34263	0.0801448	0.267248	7.58184	WBGENE00022712	ZK355.2
180202_at	0.603178	56.1046	0.541441	0.0801421	0.267248	9.65068	WBGENE00020219	T05A7.1
189346_at	0.658836	66.4871	1.13807	0.0801168	0.267333	6.18193	WBGENE00006372	F48F7.2
178148_at	0.665006	68.7497	0.295743	0.080031	0.267954	5.84732	WBGENE00009838	F47H4.7
173911_s_at	0.657152	67.2879	0.245464	0.0799662	0.268327	10.0439	WBGENE00019060	F58F9.7
193611_at	0.505043	39.8967	0.0458863	0.0799116	0.268876	11.0998	WBGENE00001749	R107.7
192967_at	0.780986	89.8943	5.76469	0.079851	0.269314	5.44946	WBGENE00004398	ZK1290.3
190070_at	0.62361	60.8755	0.286643	0.0797392	0.270025	8.11884	WBGENE00017747	F23F1.6
184635_at	1.13501	177.492	25.1319	0.0797357	0.270025	3.48613	WBGENE00001185	F38G1.2
185122_s_at	0.726929	82.4149	0.700409	0.0797354	0.270025	6.18605	WBGENE00009632	F42E11.2
179043_at	0.705789	76.4967	1.9024	0.0797112	0.270025	5.47154	WBGENE00007495	C09G9.5
180650_at	0.6279	59.8804	2.32609	0.0796109	0.270593	6.31734	WBGENE00016866	C52B9.3
193834_at	0.641681	64.7081	0.349956	0.0795552	0.27087	7.16655	WBGENE00004902	T13B5.1
180406_at	0.737608	85.3202	0.689569	0.0795337	0.271087	6.08907	WBGENE00019108	F59D6.7
190929_at	0.883907	119.84	3.73762	0.0795128	0.271116	4.38712	WBGENE00001762	F37B1.3
185406_at	0.639039	64.3965	0.270439	0.0794669	0.271382	6.52312	WBGENE00022383	Y95B8A.2
180615_at	0.654522	66.5807	1.26476	0.0794628	0.271382	7.54826	WBGENE00009876	F49C12.6
178129_at	0.891944	122.185	4.13049	0.0793613	0.272288	4.88128	WBGENE00001730	ZC168.5
186358_at	0.783571	92.4468	5.37812	0.0792234	0.2733	6.28535	WBGENE00022759	ZK546.2
176099_at	0.736573	79.6489	6.96249	0.0791458	0.273668	5.61089	WBGENE00021738	Y50D4A.4
192677_at	0.632802	62.0959	1.97248	0.079058	0.274174	8.25377	WBGENE00017268	F08F8.2
189966_s_at	0.613152	59.4999	0.659977	0.0790523	0.274174	6.00846	WBGENE00003733	F57C7.2
185058_at	0.669151	70.8261	0.944595	0.078986	0.274631	6.12505	WBGENE00013784	Y116A8C.3
182506_at	0.638229	64.8394	0.575415	0.0789112	0.274659	6.15063	WBGENE00010282	F58G11.4
176686_at	1.31759	256.112	24.2991	0.0786832	0.276271	2.56792	WBGENE00017020	D1014.7
188957_at	0.646075	66.9934	0.429731	0.0786826	0.276271	6.93747	WBGENE00011424	T04B2.6
189646_at	0.607196	59.6316	0.314064	0.0784242	0.278286	8.7568	WBGENE00019550	K09C4.5
192107_s_at	0.670443	72.7658	0.398058	0.0783815	0.278565	8.20174	WBGENE00004258	D2023.2
174019_s_at	0.682151	74.5382	1.22029	0.0783727	0.27859	5.20525	WBGENE00003682	Y41D4B.8
191802_at	0.597362	57.977	0.167256	0.0783401	0.278873	7.87025	WBGENE00013920	ZC506.3
180037_at	0.65415	66.8425	3.26064	0.0781284	0.280866	6.34133	WBGENE00012252	W04E12.7
189926_at	0.64569	68.1442	0.161366	0.078126	0.280866	7.8647	WBGENE00011583	T07D10.3
185427_s_at	0.599593	57.7729	1.17171	0.078097	0.280866	8.23416	WBGENE00004892	H21P03.3
180576_at	0.864328	119.483	3.01236	0.0780942	0.280866	4.78307	WBGENE00003134	F10C5.1
177977_s_at	0.625742	63.666	0.670848	0.0780127	0.281527	7.71048	WBGENE00007931	C34D1.4
177679_at	0.890927	115.062	15.5338	0.077961	0.28187	4.51634	WBGENE00005104	T02B5.4
181967_at	0.623801	62.8561	1.28325	0.0778904	0.28255	7.63074	WBGENE00016028	C24A1.1
172259_x_at	0.473913	36.9882	0.0935562	0.0778248	0.283077	11.0432	WBGENE00007855	C31H5.4
188356_at	0.437612	31.4872	0.210151	0.077728	0.284133	11.8151	WBGENE00000673	F14F7.1
186707_at	0.70361	81.5744	0.421513	0.0777027	0.284204	6.14255	WBGENE00022882	ZK1248.13
184709_at	1.06804	168.104	21.0111	0.0776649	0.284518	3.92691	WBGENE00013251	Y57A10A.6
173650_s_at	0.716736	84.1949	1.35206	0.077492	0.285401	6.03298	WBGENE00000639	ZK265.2
187671_at	0.564411	52.5329	0.520815	0.0774885	0.285401	9.76648	WBGENE00000787	C41D11.8
186248_at	0.585599	56.37	0.745114	0.0774863	0.285401	7.22395	WBGENE00018804	F54D10.3
193373_at	1.17758	226.309	4.72667	0.077473	0.285401	2.84645	WBGENE00014122	ZK863.1
183603_at	0.618392	63.0829	0.687839	0.0774378	0.285401	6.49125	WBGENE00009080	F23B12.3
180888_at	0.624767	64.6355	0.461127	0.0774354	0.285401	7.21363	WBGENE00008515	F02C12.1
185001_at	0.652104	65.8287	5.1069	0.0774256	0.285401	8.41147	WBGENE00007460	C08F11.13
188393_at	0.629881	63.9299	2.36035	0.0773631	0.285833	8.01398	WBGENE00001453	T06C10.4
174119_at	0.666325	73.9744	0.255981	0.0773384	0.285833	9.15617	WBGENE00003678	K08A2.5
179510_at	0.673276	75.0627	0.795008	0.0773025	0.285926	5.75076	WBGENE00010285	F58H1.2
180546_at	0.728773	86.0529	2.84611	0.0772937	0.285943	5.61849	WBGENE00018219	F40A3.4
189580_at	0.53375	47.0249	0.770106	0.0772053	0.286545	10.645	WBGENE00000789	M04G12.2
178975_at	1.06471	186.864	4.05375	0.0770562	0.287378	3.36037	WBGENE00009613	F41D3.8
181937_s_at	0.587251	57.7878	0.318268	0.0770394	0.287458	9.86612	WBGENE00017852	F27C1.2
183600_at	0.616698	62.335	1.85725	0.0769717	0.28811	6.03945	WBGENE00018466	F45E1.5
178772_at	0.736749	88.0089	3.93748	0.0768337	0.289427	7.20015	WBGENE00009475	F36F2.1
194078_s_at	0.610885	62.2637	0.969212	0.0768224	0.289439	7.22115	WBGENE00004259	D2085.1
191884_s_at	0.717712	85.2756	2.0572	0.0768001	0.289735	6.35202	WBGENE00003609	B0280.8
187692_at	0.718531	84.0213	3.96435	0.0766019	0.291706	5.68817	WBGENE00015478	C05D10.2
192185_at	0.710271	82.5714	3.58219	0.0765221	0.29238	5.12295	WBGENE00006874	K12F2.2
179768_at	0.66658	73.6051	2.29895	0.0765103	0.29243	5.36399	WBGENE00006310	C54D2.4
185573_at	1.20802	244.673	4.87582	0.0764711	0.292615	3.49988	WBGENE00004991	T08A9.10
189297_at	0.586513	58.4085	0.420241	0.0764685	0.292615	7.73221	WBGENE00018334	F42A9.5
182405_at	0.785493	103.84	1.68487	0.0764653	0.292615	4.90274	WBGENE00007231	C01G10.4
189517_at	0.463204	36.4843	0.243353	0.0764321	0.292959	11.3059	WBGENE00020471	T13B5.3
182910_at	0.604618	62.6109	0.0415033	0.0763857	0.293367	8.57075	WBGENE00012443	Y15E3A.4
186605_s_at	0.597373	60.9657	0.265445	0.0763412	0.293692	8.26535	WBGENE00012463	Y17G7B.10
189887_at	0.575703	56.6802	0.197413	0.0763357	0.293692	8.85137	WBGENE00004437	C03D6.8
190682_at	0.592705	60.1756	0.280812	0.0762285	0.294334	9.195	WBGENE00017329	F10D2.2
177339_at	0.63649	69.468	0.467049	0.0761104	0.2957	8.37828	WBGENE00011293	R102.6
187508_at	1.14599	210.871	16.309	0.0760318	0.29611	4.18072	WBGENE00000143	K06H7.6
184531_s_at	0.607287	61.4608	2.35676	0.0760194	0.29611	6.07374	WBGENE00021134	W10G11.1
177848_at	0.749539	92.0366	5.42596	0.0759233	0.29696	5.45876	WBGENE00007975	C36B1.8
183599_at	0.928935	147.833	1.88346	0.0759189	0.29696	4.06662	WBGENE00000583	C48E7.5
191384_s_at	0.578729	58.0414	0.125741	0.0758816	0.297179	9.89424	WBGENE00007591	C14H10.1
189452_at	0.665636	76.1025	0.859294	0.0758751	0.297179	6.61358	WBGENE00000747	F46C8.2
181935_s_at	0.632778	68.9606	0.599185	0.0758704	0.297179	7.87059	WBGENE00007586	C14C10.3
181391_at	0.723866	88.1439	2.90357	0.075862	0.297179	5.08915	WBGENE00015618	C08G5.6
193733_at	1.08084	199.978	3.54192	0.0757634	0.298146	3.48576	WBGENE00002151	K04G11.5
176213_at	1.01728	175.795	4.62452	0.0757354	0.298406	3.70771	WBGENE00022488	Y119D3B.11
181822_at	0.903831	134.503	8.06576	0.0756963	0.298671	4.06574	WBGENE00017021	D1022.2
192989_at	0.648847	70.5882	2.91023	0.0756839	0.298671	6.16363	WBGENE00011639	T09A5.12
186772_at	0.609406	64.1353	0.722339	0.0756705	0.298734	5.90157	WBGENE00007611	C15H7.4
183103_at	0.701582	85.0541	0.9936	0.0756326	0.29912	4.94833	WBGENE00017783	F25E5.2
178105_at	0.80569	108.805	4.74487	0.0756094	0.299194	4.44959	WBGENE00010863	M04D8.5
177799_at	0.645914	70.5556	2.46137	0.0755898	0.299257	5.55383	WBGENE00012408	Y7A5A.2
191778_s_at	0.583266	58.9994	0.580099	0.0755646	0.299423	9.44834	WBGENE00020592	T19H12.9
179699_at	0.611026	62.2737	3.1215	0.0755591	0.299423	6.74199	WBGENE00020066	R13F6.5
179302_at	0.608311	62.8497	2.04349	0.0755138	0.299654	8.70009	WBGENE00009049	F22B8.7
173769_s_at	0.619308	66.9454	0.483874	0.0754193	0.300895	8.53215	WBGENE00010945	M176.8
182640_at	0.671899	76.2223	3.18244	0.0754017	0.300918	5.22321	WBGENE00015984	C18G1.6
184488_s_at	0.643508	72.3394	0.50002	0.0753999	0.300918	7.23205	WBGENE00016606	C43E11.8
181252_at	0.572652	57.2275	0.747967	0.0752088	0.302507	8.20941	WBGENE00013576	Y76A2B.4
183309_at	0.475006	39.1518	0.841503	0.0751114	0.303095	11.3681	WBGENE00019368	K03H6.2
189095_at	0.589183	61.4366	0.273516	0.0750019	0.304474	9.83376	WBGENE00014001	ZK593.1
188431_s_at	0.582986	60.2494	0.247554	0.0749534	0.304891	7.19535	WBGENE00015776	C14F5.1
193758_at	0.593771	62.2351	0.644088	0.0748799	0.305447	6.455	WBGENE00004825	R12H7.3
173928_at	0.629424	69.6836	0.992381	0.0748699	0.30545	7.02534	WBGENE00003233	F45H11.4
181677_at	0.608741	63.8093	2.34635	0.0748427	0.30545	5.72593	WBGENE00001440	F40H3.4
190966_at	0.910598	139.222	8.86236	0.0748293	0.30545	4.52231	WBGENE00007517	C11E4.2
178017_s_at	0.567496	57.4605	0.160838	0.0747603	0.305955	10.1727	WBGENE00008492	F01D5.1
178509_at	1.16089	230.711	10.4577	0.0747531	0.305955	2.94483	WBGENE00009047	F22B8.4
174324_s_at	0.610922	66.3883	0.477294	0.074711	0.306482	7.83766	WBGENE00021148	W10G11.19
191415_at	0.579579	59.9085	0.328688	0.0746758	0.306645	5.93433	WBGENE00003368	F42G10.2
180561_at	0.655627	72.2928	4.82642	0.0746579	0.306764	5.66767	WBGENE00021019	W04B5.2
172422_x_at	0.70276	86.7994	1.85039	0.0746394	0.306876	6.79248	WBGENE00010742	K10D6.2
194203_x_at	0.605031	64.6837	1.07172	0.0746125	0.306931	5.82311	WBGENE00012261	W04G3.8
173485_s_at	0.577627	59.5333	0.425637	0.0745968	0.306931	8.09486	WBGENE00015251	B0546.4
183281_at	0.619163	68.109	0.857314	0.0745566	0.306984	5.80022	WBGENE00022426	Y104H12D.2
188171_s_at	0.777016	106.963	1.7949	0.0745073	0.307118	4.76473	WBGENE00004220	C53C11.3
177115_at	0.587101	61.9938	0.259465	0.0744101	0.30827	9.40396	WBGENE00010901	M28.10
190552_at	0.754554	101.289	1.59969	0.0743885	0.308306	4.68541	WBGENE00019147	H02F09.4
191156_at	0.569095	57.6797	0.858346	0.0743816	0.308306	9.09121	WBGENE00007430	C08B6.10
182286_at	0.669871	80.82	0.376403	0.0743401	0.308573	5.97789	WBGENE00018465	F45E1.4
190879_at	0.607367	66.8032	0.0550562	0.0742803	0.308842	8.48324	WBGENE00007072	AC3.7
193299_at	0.65322	75.1331	2.22088	0.0742708	0.308842	7.45199	WBGENE00013708	Y106G6E.4
178069_s_at	0.662309	78.671	0.944216	0.0742271	0.309149	7.62995	WBGENE00013859	ZC247.1
178029_at	0.608984	65.6137	2.00144	0.07406	0.31052	6.63493	WBGENE00007417	C07E3.6
177772_at	0.616771	68.5893	0.787367	0.0740486	0.31052	7.99391	WBGENE00011829	T19A6.4
187935_s_at	0.582274	61.5947	0.261827	0.0740345	0.31052	7.71028	WBGENE00004222	F44F4.4
186600_at	0.614821	68.4678	0.668958	0.0739426	0.311451	5.67489	WBGENE00014166	ZK945.4
179026_at	0.545523	53.6767	0.759903	0.0739379	0.311451	10.2167	WBGENE00007649	C17G1.2
179341_at	0.57168	59.6015	0.204354	0.0739233	0.311565	8.29102	WBGENE00008859	F15D4.2
191891_at	0.596111	64.9478	0.270713	0.0738145	0.312346	7.54865	WBGENE00004184	T19D2.2
191066_s_at	0.55528	55.6005	1.08948	0.0737494	0.312809	9.77908	WBGENE00013906	ZC455.6
176347_at	0.531568	51.7779	0.193914	0.0737353	0.312809	10.4751	WBGENE00021253	Y22D7AL.15
180833_s_at	0.924927	155.63	1.98905	0.0736721	0.313301	4.5721	WBGENE00003752	D1009.4
193420_s_at	0.594704	64.7984	0.37214	0.0736674	0.313301	7.36765	WBGENE00000421	C48B4.4
191009_s_at	0.645494	76.6256	0.254203	0.0736183	0.313503	7.61479	WBGENE00012868	Y45F10A.6
187754_s_at	0.675158	78.6664	5.48422	0.0735998	0.313503	5.30526	WBGENE00017507	F16B4.5
192108_at	0.561418	58.1345	0.0892409	0.073576	0.313503	6.44157	WBGENE00008320	C54G10.4
177118_s_at	0.666036	80.0736	2.04019	0.0735004	0.314222	5.65677	WBGENE00011256	R13.1
181587_at	0.610007	68.5863	0.411879	0.0734372	0.314592	8.4164	WBGENE00010972	R01H10.4
185885_at	0.936111	158.557	3.97969	0.0734263	0.314592	4.17197	WBGENE00015787	C15B12.6
192806_at	0.592901	64.7028	0.515204	0.0734173	0.314592	6.5386	WBGENE00017428	F13D11.3
180602_at	0.897245	142.672	6.78471	0.0733927	0.314633	4.18898	WBGENE00020613	T20D4.7
186279_at	0.606857	66.9063	1.4786	0.0733849	0.314633	5.55883	WBGENE00016909	C54A12.2
193277_at	0.577124	61.5435	0.366895	0.0733479	0.314953	7.57372	WBGENE00004317	F20D1.6
183240_s_at	0.570627	59.9433	0.693591	0.0732798	0.315288	7.85293	WBGENE00010425	H37A05.1
177353_s_at	0.647277	77.2753	0.871804	0.0732207	0.315954	8.29686	WBGENE00010953	M199.4
187972_at	0.654779	79.7628	0.305852	0.0731751	0.316179	6.13659	WBGENE00001483	C03C11.2
172434_at	0.704783	91.1391	1.67474	0.0731559	0.316179	5.01179	WBGENE00018743	F53B3.5
189563_at	1.14088	236.835	6.96647	0.0730671	0.317188	2.94529	WBGENE00001818	Y57G11C.1
188762_s_at	0.637585	73.293	3.30215	0.0728513	0.31896	5.64796	WBGENE00013578	Y76A2B.6
177111_at	0.670673	82.3716	2.53875	0.0727831	0.319492	7.413	WBGENE00004881	Y73B6BL.18
181234_at	0.809528	117.808	5.90735	0.0727814	0.319492	4.39484	WBGENE00008023	C39B10.3
191904_s_at	0.555622	58.0398	0.353795	0.0727105	0.320407	7.70726	WBGENE00010724	K09E9.1
192520_s_at	0.620344	67.684	5.20729	0.0726599	0.320676	5.49936	WBGENE00009500	F36H2.3
193078_s_at	0.822743	126.75	1.70691	0.0725915	0.321282	4.77238	WBGENE00009977	F53C11.8
178419_at	0.564093	60.3581	0.0833584	0.0725577	0.321673	5.54969	WBGENE00005780	T26H5.5
187498_at	0.570678	61.6422	0.273683	0.0725254	0.321836	8.75068	WBGENE00015088	B0252.3
181109_at	0.611383	68.9849	2.13387	0.0724972	0.321916	7.48796	WBGENE00015219	B0507.2
190309_at	0.613176	71.1153	0.442982	0.0724862	0.321916	6.89446	WBGENE00003012	F18A1.2
193255_at	0.582508	64.5154	0.113222	0.0724586	0.322014	7.56915	WBGENE00011436	T04F3.1
183963_at	0.606011	69.9395	0.325719	0.0722954	0.323248	6.33821	WBGENE00016217	C29F9.2
186959_at	0.606968	70.4423	0.132894	0.0722503	0.323248	6.11398	WBGENE00011554	T07A5.1
181410_s_at	0.638199	76.6205	1.57514	0.0721713	0.324116	6.78507	WBGENE00017841	F26G1.5
181727_at	0.556722	59.3752	0.292652	0.0720723	0.324943	8.1684	WBGENE00015008	B0041.3
172339_s_at	1.08657	225.451	2.21241	0.0720128	0.325719	3.51374	WBGENE00007412	C07E3.1
189121_s_at	0.552661	58.8236	0.175789	0.0719508	0.326025	9.10542	WBGENE00018764	F53F10.2
190439_s_at	0.577166	63.3069	1.12381	0.0719042	0.326476	6.3125	WBGENE00000302	C56A3.7
188806_at	0.566765	61.0894	1.10352	0.0718674	0.32678	7.92131	WBGENE00007340	C05D12.2
189944_at	0.580131	63.8906	1.4567	0.0717649	0.327915	6.95094	WBGENE00018603	F48E3.2
189878_at	0.577055	64.1993	0.530885	0.0717239	0.328384	8.42562	WBGENE00002202	C03C10.1
172914_x_at	0.593092	67.7476	0.693926	0.0716906	0.328384	5.88536	WBGENE00004036	F31B12.1
172848_x_at	0.221379	9.36358	0.173482	0.071685	0.328384	12.3807	WBGENE00018800	F54D8.2
192725_at	1.11877	241.682	2.22749	0.0716354	0.328732	2.53249	WBGENE00009100	F25B3.3
191683_at	0.53452	55.436	0.267608	0.071618	0.328732	10.1853	WBGENE00015778	C14F11.1
177523_at	0.555298	60.2634	0.0629271	0.0714945	0.329825	7.78383	WBGENE00011984	T24C2.5
174281_at	0.576752	64.4306	0.791313	0.0714155	0.330132	6.33908	WBGENE00022314	Y77E11A.14
188676_at	0.559845	61.2041	0.32237	0.0713734	0.330746	8.50745	WBGENE00009582	F40F9.5
193874_at	0.687428	92.0241	0.804507	0.0713488	0.330972	8.40692	WBGENE00011679	T10B10.2
189715_s_at	0.636605	79.3059	0.438736	0.0712884	0.331688	5.34009	WBGENE00004276	K09A9.2
192404_at	0.657587	82.2089	2.95138	0.0712581	0.331724	7.02091	WBGENE00008027	C39E9.2
177871_at	0.55222	59.083	1.00957	0.0712363	0.331724	7.96471	WBGENE00007760	C27B7.2
191781_s_at	0.592207	68.8771	0.262382	0.0712215	0.331724	9.34284	WBGENE00017686	F21H12.6
182720_s_at	1.00512	197.921	1.60718	0.071157	0.332077	3.69412	WBGENE00019514	K08B4.2
176579_s_at	0.625323	71.2505	5.98956	0.0711513	0.332077	5.47177	WBGENE00003102	C08C3.3
190456_at	0.966524	181.643	3.46122	0.0710404	0.333314	4.4131	WBGENE00008464	E02H4.6
177485_s_at	0.593549	69.484	0.44483	0.0709787	0.333461	7.46403	WBGENE00013919	ZC506.1
172572_x_at	1.18162	274.32	3.38925	0.0709058	0.334284	2.72945	WBGENE00004064	H12C20.2
188180_at	0.547473	59.1479	0.604104	0.070825	0.334778	6.92518	WBGENE00001450	F49E10.3
184564_at	1.01263	202.955	1.86469	0.0707565	0.335635	3.38542	WBGENE00022605	ZC404.11
182254_s_at	0.586862	68.6123	0.269008	0.0707107	0.33601	8.41776	WBGENE00020251	T05C1.4
178113_at	0.794	114.611	12.3135	0.070477	0.338439	4.57569	WBGENE00008738	F13D2.4
172722_x_at	0.608706	72.9349	1.66957	0.0704734	0.338439	5.21453	WBGENE00003649	T27B7.1
183287_at	0.595706	71.3246	0.244882	0.0704155	0.338922	7.69883	WBGENE00021156	Y4C6B.2
192756_s_at	0.515819	52.4583	1.20331	0.070415	0.338922	9.71319	WBGENE00010778	K11H3.1
191349_at	0.530555	55.5363	1.28566	0.0703837	0.339145	9.78696	WBGENE00009664	F43G9.1
181151_at	0.763151	104.018	13.5708	0.0703764	0.339145	4.84396	WBGENE00016132	C26B9.2
191998_at	0.580095	67.7323	0.224794	0.070369	0.339145	7.9874	WBGENE00004933	F55H2.1
192480_s_at	0.587508	69.227	0.653092	0.0702808	0.339623	7.9578	WBGENE00000613	C27H5.5
180470_at	0.488009	48.1297	0.127221	0.0702503	0.339864	10.547	WBGENE00017719	F22F7.1
187573_at	0.587695	69.7543	0.254071	0.0702388	0.339902	5.7008	WBGENE00012062	T26G10.5
176451_at	0.576106	66.6273	0.701622	0.0702105	0.340251	5.28689	WBGENE00021369	Y37E11AR.2
176978_at	0.589517	69.7654	0.765832	0.0701949	0.340251	5.91627	WBGENE00021701	Y48G9A.7
188721_at	0.574383	66.7181	0.322359	0.0701508	0.340701	6.17315	WBGENE00000174	C32C4.2
185999_at	0.607155	72.8122	2.12109	0.0701394	0.340775	5.92557	WBGENE00015402	C03G6.17
187729_s_at	0.572117	65.0776	1.48672	0.0701236	0.340927	5.65682	WBGENE00006611	C23H3.7
173144_at	0.364298	26.8456	0.171273	0.0700873	0.341411	11.708	WBGENE00021872	Y54G2A.6
182339_at	0.647096	85.0055	0.412702	0.0700154	0.342274	8.2982	WBGENE00019597	K09H9.5
180695_at	0.741747	109.39	2.92837	0.0699893	0.342373	5.05869	WBGENE00012299	W06D11.1
189328_at	0.587522	69.318	1.18388	0.0699719	0.342476	5.7072	WBGENE00013896	ZC443.1
191613_s_at	0.66245	84.4416	5.22842	0.0699567	0.342476	4.94582	WBGENE00010558	K04D7.4
184136_at	0.688122	95.3166	1.64603	0.0698817	0.343131	4.74027	WBGENE00020918	W01C8.1
186545_s_at	0.542091	59.7773	0.593898	0.0697682	0.344064	7.92918	WBGENE00021926	Y55F3AM.9
185085_at	0.668743	86.1692	5.78977	0.0697368	0.344272	5.06342	WBGENE00013503	Y71A12B.6
183718_at	0.610821	75.3916	1.4865	0.0696647	0.345136	6.28293	WBGENE00012750	Y41C4A.2
180768_at	0.591753	71.0035	1.17112	0.0696543	0.345174	5.63071	WBGENE00018184	F38E9.1
172654_x_at	0.536277	58.8398	0.44972	0.0696467	0.345213	9.7994	WBGENE00022131	Y71F9B.13
188063_s_at	0.559228	63.7757	0.72598	0.0696311	0.345348	7.92065	WBGENE00010897	M28.6
193111_s_at	0.582076	69.9375	0.219205	0.0694936	0.346433	9.19289	WBGENE00006351	K03A1.5
191607_s_at	0.197459	7.97203	0.103443	0.0694854	0.346433	12.5398	WBGENE00000217	R12H7.2
188106_at	0.56126	64.8233	0.4625	0.0694632	0.346433	6.54788	WBGENE00011321	T01C3.4
187623_at	0.614808	73.3617	5.03578	0.0694366	0.3465	5.7114	WBGENE00006438	C01F6.6
193075_at	0.666345	91.2838	0.823434	0.0694308	0.3465	8.65828	WBGENE00007144	B0334.4
183357_at	0.648546	86.7834	0.529608	0.0694067	0.346679	7.23878	WBGENE00013046	Y50E8A.1
178607_s_at	0.534269	57.8439	1.49156	0.069359	0.347076	9.14642	WBGENE00009140	F26A3.1
174315_at	0.605552	75.1973	1.05874	0.0693448	0.347076	8.01078	WBGENE00022039	Y65B4BL.7
190314_at	0.594971	73.1749	0.442905	0.0693433	0.347076	9.62649	WBGENE00009772	F46B6.7
184314_at	0.575096	64.8452	4.03837	0.0692919	0.347368	5.65503	WBGENE00020832	T26C12.2
188210_at	0.576834	68.9076	0.611445	0.0691829	0.348557	5.64288	WBGENE00005602	C03G6.3
188324_at	0.609521	76.4632	1.26342	0.0691359	0.348919	6.101	WBGENE00000100	C25A11.4
172564_x_at	0.624146	79.0743	2.54559	0.0690856	0.349315	5.30715	WBGENE00017813	F26A10.1
183359_at	0.595263	71.93	2.39311	0.0690474	0.349315	5.14306	WBGENE00019048	F58E2.4
185259_at	0.538892	60.5893	0.358842	0.0690274	0.349315	8.10098	WBGENE00018294	F41E6.13
189148_at	0.533137	59.0674	0.616124	0.0690099	0.349315	6.36762	WBGENE00016513	C38C3.4
193148_at	0.576682	67.9922	1.87256	0.0689933	0.349315	7.26654	WBGENE00006923	F08B1.1
192851_s_at	0.531964	58.6707	0.831319	0.068963	0.349315	7.4597	WBGENE00001747	F29F11.6
184073_at	0.72168	108.469	1.04824	0.0689609	0.349315	4.73919	WBGENE00006623	K07B1.1
190908_s_at	0.563068	64.6939	1.98912	0.0689529	0.349315	6.65394	WBGENE00008585	F08G12.1
171956_s_at	0.540953	61.2599	0.308249	0.0689416	0.349315	7.83475	WBGENE00004237	ZK270.1
181977_s_at	0.555396	64.1614	0.741434	0.0689399	0.349315	8.0837	WBGENE00018349	F42C5.9
181924_at	0.890277	159.084	7.82175	0.0689111	0.349493	3.935	WBGENE00019037	F58E1.5
177225_at	0.562905	65.925	0.813732	0.0689043	0.349493	7.92178	WBGENE00022235	Y73B6BL.6
192650_at	0.617645	79.734	0.773958	0.0688366	0.350013	7.52222	WBGENE00000988	F09E10.3
182479_at	0.602228	75.8549	1.00039	0.0686948	0.351149	9.36745	WBGENE00015196	B0454.5
189558_at	0.596827	74.495	1.08629	0.0686501	0.351454	5.85284	WBGENE00007593	C14H10.3
192369_s_at	0.594204	74.0912	0.948298	0.0685947	0.351992	7.3242	WBGENE00011580	T07D4.4
182139_at	0.910477	169.607	6.73777	0.0685627	0.352202	3.97523	WBGENE00018859	F55A4.7
185787_s_at	0.519117	57.2618	0.178977	0.0684944	0.352799	8.75623	WBGENE00020246	T05B11.3
185723_at	0.414784	36.5633	0.152617	0.0684535	0.352974	11.1039	WBGENE00019203	H14N18.3
182455_at	0.970798	196.996	4.42399	0.0684034	0.353026	3.26166	WBGENE00018211	F39G3.6
179346_at	0.526438	57.721	1.51396	0.0684004	0.353026	5.80526	WBGENE00007131	B0284.1
193481_at	0.5292	57.9309	1.94845	0.0683882	0.353026	6.89692	WBGENE00010374	H08M01.2
178889_at	0.550748	63.041	1.81922	0.0683855	0.353026	7.2933	WBGENE00011406	T04A8.4
176444_at	0.570197	69.1069	0.484425	0.0683514	0.353266	5.76682	WBGENE00013687	Y105E8B.2
184948_at	0.620215	81.5403	0.874097	0.0683189	0.353716	5.85208	WBGENE00013295	Y57G11B.2
185960_at	0.665433	93.9103	1.05991	0.0682827	0.353954	4.95813	WBGENE00018883	F55E10.4
182596_s_at	0.475849	48.0165	0.568387	0.0682682	0.354111	11.0268	WBGENE00017075	D2096.8
186096_at	0.556615	62.2266	4.29549	0.0682451	0.354183	7.77464	WBGENE00016568	C41G11.1
181129_at	0.552349	63.8999	1.6365	0.0682295	0.354183	5.85047	WBGENE00015223	B0507.6
186770_at	0.62294	83.0624	0.516051	0.0681395	0.355029	5.90081	WBGENE00021452	Y39F10A.1
177531_at	0.748026	116.407	4.13075	0.0681328	0.355029	4.30849	WBGENE00007345	C05E7.3
178828_at	0.528869	59.288	1.02973	0.0680966	0.355404	7.66327	WBGENE00010667	K08E4.3
185032_at	0.5896	72.9661	2.27327	0.0679728	0.357091	5.63588	WBGENE00015925	C17H11.5
179732_s_at	0.617447	80.8235	1.71108	0.0679644	0.357111	7.74932	WBGENE00014112	ZK856.11
180128_at	0.577022	71.4143	0.73845	0.0679307	0.35757	7.81345	WBGENE00013104	Y51H4A.8
191188_s_at	0.52095	57.2218	1.70694	0.0678628	0.358343	7.61123	WBGENE00013737	Y111B2A.15
191977_at	0.511176	56.476	0.263521	0.0678621	0.358343	9.29018	WBGENE00013597	Y87G2A.8
188083_at	0.551893	65.6404	0.621982	0.0677987	0.359223	6.82044	WBGENE00003056	C39E6.1
189052_s_at	0.49297	52.8801	0.281648	0.0676116	0.361751	10.0809	WBGENE00008745	F13E6.1
177201_at	0.636494	87.6715	0.982024	0.0676	0.361846	5.68391	WBGENE00022121	Y71F9AM.4
192897_at	0.520242	58.5227	0.763559	0.067566	0.362029	7.93681	WBGENE00008876	F16A11.1
189407_at	0.550318	66.1517	0.368629	0.067474	0.362978	5.5813	WBGENE00017340	F10D7.3
185596_s_at	0.653505	89.7601	4.092	0.067457	0.363111	5.06731	WBGENE00012019	T25E12.4
180741_at	0.518696	58.2473	1.0057	0.0673842	0.363728	6.23371	WBGENE00018113	F36H9.5
190049_at	0.550906	66.4748	0.412725	0.0673605	0.36394	8.19037	WBGENE00001152	F43H9.1
186752_s_at	0.518593	59.1122	0.21003	0.0673314	0.363988	8.44489	WBGENE00021312	Y32H12A.4
193751_at	0.558578	68.5943	0.247039	0.0673224	0.36399	8.58591	WBGENE00020215	T04G9.4
191015_s_at	0.481628	51.0853	0.198933	0.0672542	0.364587	9.70569	WBGENE00004897	T10H9.4
187716_at	0.961206	189.539	14.8487	0.067234	0.364829	4.13637	WBGENE00014219	ZK1098.2
186480_s_at	0.523126	58.3016	2.28034	0.0672102	0.364978	6.93168	WBGENE00006594	M01A10.2
183646_at	0.736846	118.714	1.54267	0.0671928	0.365016	4.46948	WBGENE00011223	R10H10.4
186136_at	0.639132	87.9678	2.6771	0.0671304	0.365526	6.17305	WBGENE00020426	T10H10.2
191052_at	0.509346	57.3806	0.194606	0.0671266	0.365526	6.68483	WBGENE00004057	F42G8.4
188035_at	0.65392	90.5724	4.45874	0.0670798	0.365945	5.68357	WBGENE00001990	K07A12.6
173841_s_at	0.445657	44.0901	0.115551	0.0670289	0.366402	10.664	WBGENE00014109	ZK856.8
184623_at	0.532085	62.3566	0.671043	0.0670217	0.366415	7.04535	WBGENE00019284	K01A2.10
192176_s_at	0.524858	60.9369	0.486901	0.0669689	0.36697	6.16659	WBGENE00006444	C33B4.3
192903_at	0.669283	94.825	5.06121	0.0669664	0.36697	5.34416	WBGENE00000166	W04G3.4
190178_s_at	0.544764	65.5452	0.747907	0.0669074	0.36697	7.26379	WBGENE00017464	F14D12.5
182276_at	0.519974	60.2037	0.325058	0.0668345	0.368048	7.35882	WBGENE00011681	T10B10.4
189644_at	0.702402	102.482	8.14315	0.066782	0.368509	4.4987	WBGENE00015376	C03B1.5
191827_at	0.529665	61.2633	1.67303	0.0667653	0.368509	5.75364	WBGENE00004004	C54D1.1
180864_at	0.606548	77.4076	5.12711	0.0667647	0.368509	6.96586	WBGENE00020939	W02D7.3
192145_s_at	0.504009	56.7215	0.291578	0.0667499	0.368509	8.80427	WBGENE00000472	F33A8.3
177936_s_at	0.494422	54.1856	0.752411	0.0667055	0.368934	10.5961	WBGENE00012407	Y7A5A.1
190212_s_at	0.649583	93.8637	0.992261	0.0666964	0.368969	5.22369	WBGENE00018520	F46H5.4
179952_at	0.762395	118.681	12.2386	0.0666312	0.369329	4.68694	WBGENE00000106	T07D3.7
191629_at	0.537628	62.6972	2.42084	0.0666241	0.369329	5.69782	WBGENE00007532	C11H1.8
182667_at	0.57001	72.884	0.469487	0.0665537	0.370019	5.89814	WBGENE00005657	C13D9.1
176574_at	0.612744	81.4412	3.38559	0.0665292	0.370217	4.97058	WBGENE00004342	C30A5.2
194056_s_at	0.502625	57.0507	0.157558	0.066453	0.370938	10.3946	WBGENE00009393	F35C5.5
182900_at	0.519128	60.7322	0.334199	0.0664314	0.371182	7.84645	WBGENE00019465	K07B1.5
179166_s_at	0.536313	63.1661	2.12635	0.0663724	0.371939	6.43235	WBGENE00020104	R148.5
182723_at	0.530322	63.1386	0.7167	0.0663653	0.371947	7.30219	WBGENE00017126	E04F6.6
177350_at	0.526304	62.6462	0.306918	0.0663327	0.372251	8.5913	WBGENE00010947	M176.11
173277_at	0.503883	57.5078	0.387087	0.0662231	0.372899	10.6143	WBGENE00019468	K07B1.8
189390_at	1.21621	335.66	1.742	0.0662118	0.372975	1.11796	WBGENE00015135	B0304.3
179144_at	0.701189	109.551	2.93932	0.0661115	0.373398	4.5944	WBGENE00012009	T25B9.3
184463_at	0.494494	55.6839	0.272678	0.0661052	0.373398	9.2996	WBGENE00003584	C43E11.7
193414_s_at	0.51285	59.9036	0.313162	0.0660893	0.373464	6.59517	WBGENE00002189	ZK909.2
190570_at	0.561035	71.9719	0.176807	0.0660504	0.373763	7.6462	WBGENE00018682	F52D1.1
191678_s_at	0.516824	60.9952	0.349377	0.0659865	0.374422	9.49255	WBGENE00009266	F30A10.9
178549_at	0.537144	63.7471	2.54467	0.0659722	0.374422	6.58055	WBGENE00010610	K07A1.3
172659_x_at	0.539454	64.5135	2.36972	0.0659623	0.374422	8.70184	WBGENE00020738	T23F2.5
182016_at	0.503134	57.3384	0.91739	0.0659195	0.374709	8.20549	WBGENE00007774	C27C12.4
181723_at	0.506102	58.8618	0.200581	0.0658541	0.375365	9.52764	WBGENE00019466	K07B1.6
190125_s_at	0.880028	177.879	0.799825	0.0658355	0.375365	4.90335	WBGENE00016566	C41D11.7
184164_at	0.489649	54.7136	0.616681	0.0658269	0.375365	9.53327	WBGENE00003234	Y56A3A.3
183283_at	1.01528	233.321	4.61557	0.0658196	0.375365	2.93271	WBGENE00022568	ZC239.5
177275_at	0.519364	62.0123	0.288082	0.0658001	0.375415	6.29099	WBGENE00019782	M60.7
189491_at	0.554184	68.9119	2.03365	0.0657948	0.375415	6.92369	WBGENE00016524	C39B5.6
189241_at	0.703292	110.794	3.5695	0.0657646	0.375415	4.58528	WBGENE00007693	C23H4.4
184125_at	0.530262	61.8843	3.13493	0.0657612	0.375415	6.42614	WBGENE00007339	C05D12.1
193174_at	0.469161	50.8982	0.102102	0.0656955	0.37649	10.5026	WBGENE00002253	F40F4.3
190926_s_at	0.692169	104.048	7.00858	0.065681	0.376565	4.58693	WBGENE00007988	C37A5.1
175708_s_at	0.399182	36.8358	0.118513	0.0656657	0.376682	11.3174	WBGENE00002268	ZK1248.16
183555_at	0.536085	66.3835	0.394618	0.0656019	0.376931	8.14617	WBGENE00016426	C34H4.3
193820_s_at	0.511201	60.1373	0.755252	0.0655103	0.377658	8.62948	WBGENE00011511	T05H10.7
173938_s_at	0.538868	67.64	0.0999719	0.0654727	0.377851	9.30825	WBGENE00001768	Y48E1B.10
180743_at	0.663664	97.8412	5.061	0.0654238	0.378055	4.59025	WBGENE00018738	F53B1.6
183685_at	0.628004	88.1549	3.99526	0.0654206	0.378055	5.53811	WBGENE00000690	F17E9.1
184368_at	0.508167	60.1616	0.217191	0.065398	0.378055	7.16181	WBGENE00012794	Y43E12A.2
192198_s_at	0.604257	83.9757	1.40085	0.0653962	0.378055	5.05934	WBGENE00003179	C52B9.9
177921_at	0.57762	76.4825	1.73114	0.0653132	0.378905	6.40095	WBGENE00008094	C44H4.4
177667_at	0.51992	62.0992	1.43074	0.06523	0.379934	7.5198	WBGENE00011827	T19A6.1
177135_at	0.545354	67.5811	2.34228	0.065218	0.379934	6.45152	WBGENE00021675	Y48G1BR.1
179167_at	0.526481	64.2473	0.959192	0.0651984	0.379934	8.34382	WBGENE00010879	M05D6.6
193936_at	0.515016	61.4379	1.03666	0.0651582	0.38037	6.63849	WBGENE00020195	T03G6.3
192634_at	0.510182	60.5921	0.864482	0.065079	0.381089	7.24025	WBGENE00003610	ZC410.1
187381_s_at	0.491148	56.7292	0.243924	0.0650694	0.381152	7.85638	WBGENE00000764	T03F1.2
182471_at	0.510312	59.9182	1.61687	0.0650541	0.381222	9.76465	WBGENE00008980	F20D1.10
187454_at	0.524141	64.693	0.232928	0.0650488	0.381222	6.92196	WBGENE00021928	Y55F3AM.11
189203_at	0.561845	72.3808	2.22686	0.0650466	0.381222	5.2312	WBGENE00018220	F40A3.5
189830_at	0.505893	60.4348	0.299475	0.0649146	0.382582	9.78726	WBGENE00017016	D1014.3
188926_s_at	0.473923	52.5977	0.895368	0.0647976	0.383875	9.58556	WBGENE00013039	Y49E10.20
187652_s_at	0.472668	53.0284	0.230776	0.0647678	0.384122	10.0133	WBGENE00020604	T20B12.7
190341_at	0.586411	81.4916	0.501407	0.0647611	0.384122	8.82597	WBGENE00005007	C27B7.1
187721_s_at	0.52899	65.4481	1.32948	0.064734	0.384122	6.7325	WBGENE00000526	C01C10.4
173499_s_at	0.560937	71.7912	3.2997	0.0647322	0.384122	6.33242	WBGENE00015061	B0228.4
182153_at	0.52112	64.0444	0.76986	0.0647295	0.384122	6.12092	WBGENE00020043	R13A1.5
192894_at	0.501175	59.8802	0.118967	0.0647018	0.384123	9.45607	WBGENE00009635	F42F12.3
184514_at	0.569072	76.7621	0.714006	0.0646522	0.384633	5.45773	WBGENE00001788	F56B3.10
179173_at	0.669341	103.131	4.48547	0.064522	0.386539	4.4749	WBGENE00014155	ZK930.5
191364_at	0.535575	64.9647	4.05439	0.0644667	0.387184	5.58488	WBGENE00011045	R05H10.5
187408_s_at	0.513099	61.9408	1.51295	0.0644129	0.387719	8.37918	WBGENE00008775	F13H10.4
182432_at	0.848295	165.386	8.73107	0.0642875	0.38877	4.00895	WBGENE00010382	H12D21.6
180253_at	0.61743	86.2885	5.98516	0.064276	0.388896	5.25233	WBGENE00015972	C18E3.3
178044_at	0.531049	66.838	1.46741	0.064255	0.389159	5.70994	WBGENE00001560	T22H6.6
179958_at	0.883483	181.73	7.41209	0.0642398	0.389159	3.73063	WBGENE00020252	T05C1.5
173247_s_at	0.296227	21.0883	0.185096	0.0642253	0.389159	11.8992	WBGENE00016655	C44E4.6
180419_at	0.495477	58.1719	1.35165	0.0642213	0.389159	6.6618	WBGENE00018274	F41C3.8
179847_s_at	0.533436	67.9683	1.03657	0.0642159	0.389159	5.80294	WBGENE00018720	F53A3.1
191480_at	0.850096	170.764	4.65164	0.0641851	0.389378	3.70602	WBGENE00010735	K10C8.2
177298_at	0.585749	82.6078	0.771261	0.0641479	0.389393	4.97178	WBGENE00010935	M163.1
192094_at	0.974267	227.789	3.30879	0.0640885	0.389393	3.63038	WBGENE00013971	ZK384.1
187139_s_at	0.549742	71.4377	2.25537	0.0640392	0.390099	5.2194	WBGENE00008951	F19C6.2
177504_at	0.636458	97.9093	1.00964	0.0639926	0.390592	4.83397	WBGENE00012273	W05B2.7
180880_at	0.647564	96.8655	5.59168	0.0639752	0.390792	4.65531	WBGENE00019449	K06H6.1
183334_at	0.768603	143.187	1.2462	0.063954	0.390806	4.28634	WBGENE00015822	C16B8.2
193501_s_at	0.485914	56.4867	1.30369	0.0639192	0.391231	8.64349	WBGENE00004356	F46H6.1
183388_at	0.519361	65.8316	0.222804	0.0639026	0.391424	8.50599	WBGENE00009081	F23B12.4
192208_s_at	0.507626	62.9745	0.265382	0.0638335	0.392038	7.00606	WBGENE00001008	F33E2.2
189971_at	0.52568	66.5439	1.32358	0.0638103	0.392219	7.71567	WBGENE00001158	F01G10.3
188434_at	0.544591	72.3989	0.522505	0.0637738	0.392336	5.28556	WBGENE00010642	K07G5.3
178236_s_at	0.76734	143.36	1.78239	0.0636929	0.393173	8.15711	WBGENE00003093	F58B3.1
181636_at	0.617411	92.0642	2.09885	0.063626	0.394134	7.63243	WBGENE00017837	F26G1.1
177427_at	0.540567	71.4621	0.800574	0.0635905	0.394235	5.27673	WBGENE00007813	C29F7.6
192812_at	0.972503	230.024	4.04376	0.0635653	0.394235	3.26678	WBGENE00012195	W02A11.5
183754_at	0.591459	84.9689	1.68792	0.0635365	0.394419	5.51908	WBGENE00012805	Y43F4B.8
187353_s_at	0.522671	66.9052	0.794695	0.0635235	0.394437	6.87084	WBGENE00004210	Y110A2AL.8
182642_s_at	0.501664	62.2501	0.301876	0.0634297	0.39533	7.15458	WBGENE00004140	R09E10.7
177989_at	0.517539	65.5483	1.15205	0.0633693	0.396001	5.67733	WBGENE00009749	F46A8.6
184215_at	0.500687	62.2374	0.380426	0.0632728	0.396892	8.94178	WBGENE00013520	Y73F8A.11
175778_s_at	0.495457	60.93	0.388276	0.0632719	0.396892	6.36619	WBGENE00001445	W07E11.3
186574_at	0.916572	208.598	1.39035	0.0632512	0.396963	4.07289	WBGENE00021825	Y54E10A.2
193517_at	0.481227	57.7469	0.20063	0.0632169	0.397264	10.2224	WBGENE00020036	R12E2.11
185304_s_at	0.507815	63.2859	1.29099	0.0631927	0.397394	7.81108	WBGENE00008771	F13G11.1
192293_at	0.602401	89.1927	1.76386	0.0631639	0.397685	5.00653	WBGENE00018673	F52C9.2
178615_s_at	0.517282	66.0239	1.21272	0.0630848	0.398684	8.02079	WBGENE00011738	T12G3.2
183202_at	0.769658	145.012	4.47913	0.0629492	0.400393	3.93159	WBGENE00016688	C45H4.6
175290_at	0.570522	78.243	3.91753	0.062942	0.400472	5.443	WBGENE00022910	C05D2.11
182105_s_at	0.492009	60.9983	0.12911	0.0629296	0.400597	7.09534	WBGENE00018637	F49E8.6
184724_at	0.504434	63.3591	0.899894	0.062927	0.400597	5.64175	WBGENE00017167	F01F1.13
180979_at	0.37822	35.9684	0.18435	0.0629034	0.400615	11.5178	WBGENE00001694	F41E6.2
188735_at	0.958469	230.889	1.31364	0.0628991	0.400615	3.12701	WBGENE00013816	Y116F11A.1
178766_at	0.937806	220.214	2.12511	0.0628934	0.400615	3.54787	WBGENE00011245	R11D1.4
183362_s_at	0.365112	33.4847	0.297484	0.0628177	0.401607	11.5255	WBGENE00010084	F55B11.2
184098_s_at	0.56207	78.0167	2.12583	0.0627854	0.402024	7.05139	WBGENE00013515	Y73F4A.2
178987_at	0.588971	84.0349	4.00725	0.0627695	0.402036	5.20205	WBGENE00007861	C32A9.1
178321_at	0.819065	166.169	4.37902	0.0627184	0.402113	4.07008	WBGENE00010806	M01E5.3
187696_s_at	0.529621	70.8554	0.457462	0.0627164	0.402113	8.05325	WBGENE00006572	C06G3.11
193496_s_at	0.49339	62.044	0.0563067	0.06261	0.402786	9.42803	WBGENE00008654	F10F2.2
192959_at	0.559205	78.398	1.39353	0.0626027	0.402786	5.26472	WBGENE00009801	F47A4.5
177438_at	0.622789	96.0007	3.11171	0.0625571	0.403022	5.32528	WBGENE00010242	F58D5.2
186692_s_at	0.478783	57.1093	1.64864	0.0624605	0.403912	6.59175	WBGENE00018061	F35F10.12
172492_at	0.539986	74.0469	0.931264	0.0623613	0.405039	5.57077	WBGENE00016727	C46H11.1
180062_s_at	0.494618	62.4203	0.515997	0.0623476	0.405039	6.94859	WBGENE00011920	T22C1.11
177106_at	0.781435	153.898	3.30344	0.0623254	0.405291	4.14447	WBGENE00022018	Y61A9LA.7
179402_at	0.481757	59.2176	0.560671	0.0623098	0.405385	9.03064	WBGENE00009947	F52H3.5
190951_at	0.846406	178.907	5.81856	0.0622752	0.405763	3.77938	WBGENE00007535	C12D8.4
187597_at	0.501059	63.8118	1.0429	0.0622183	0.406337	6.05966	WBGENE00003378	T20B12.6
175261_s_at	0.489529	59.9596	2.23484	0.062073	0.407788	6.90444	WBGENE00017766	F25B4.2
189063_at	0.660684	109.775	3.64936	0.0620356	0.408281	4.5477	WBGENE00005081	K10B4.5
177400_at	0.854125	184.573	5.20652	0.0620008	0.408644	3.85902	WBGENE00006175	T22H6.3
186517_at	0.491333	60.9599	1.93352	0.0619546	0.409192	6.60823	WBGENE00019156	H04M03.12
189833_at	0.514438	64.4363	4.55503	0.0619349	0.409333	6.96098	WBGENE00006535	F40F4.5
190114_at	0.378252	37.2729	0.0628582	0.0619041	0.409702	11.2097	WBGENE00014826	R13H4.2
193144_at	0.501003	64.5044	1.03364	0.0618862	0.409912	10.0247	WBGENE00013477	Y69E1A.5
177408_at	0.668374	111.666	5.00851	0.0618773	0.409912	4.69439	WBGENE00007376	C06C3.5
187520_at	0.558237	80.2348	1.22848	0.0618497	0.410066	4.98481	WBGENE00011817	T16H12.9
177162_at	0.505761	64.5003	2.38816	0.06184	0.410066	5.67911	WBGENE00021415	Y38F2AL.1
193781_at	0.580474	84.6319	3.48759	0.0618367	0.410066	6.0606	WBGENE00008750	F13E9.1
184343_at	0.593739	89.8563	2.34328	0.0618345	0.410066	5.01866	WBGENE00018873	F55C12.6
180132_at	0.530061	71.0028	2.49624	0.0618279	0.410066	5.75227	WBGENE00014214	ZK1073.2
173583_s_at	0.481237	60.1654	0.451547	0.0618105	0.410137	6.67137	WBGENE00007592	C14H10.2
183556_at	0.507813	63.9455	3.7603	0.061715	0.411385	5.87239	WBGENE00005684	C08F11.4
178461_at	0.487319	61.5029	0.880505	0.0616991	0.411495	5.65321	WBGENE00007953	C35A5.9
190508_at	0.590126	91.3485	0.289817	0.0616462	0.411619	8.13688	WBGENE00019846	R03G5.5
193474_s_at	0.508276	67.0463	1.09327	0.0615744	0.412297	6.05319	WBGENE00012204	W02B12.9
177413_s_at	0.492915	59.1238	4.96215	0.061573	0.412297	5.62406	WBGENE00004921	F31E8.2
193466_s_at	0.935767	226.266	4.98007	0.0615361	0.4129	3.66738	WBGENE00000503	C04F6.3
183563_at	0.48471	61.5217	0.552079	0.0615217	0.413052	7.18726	WBGENE00017945	F31D5.2
173637_s_at	0.523837	71.9797	0.627216	0.0614762	0.413416	5.93955	WBGENE00015477	C05D10.1
176802_s_at	0.47757	59.5062	0.869571	0.0614619	0.413416	8.08769	WBGENE00018564	F47D12.9
192181_at	0.384324	39.0608	0.0688935	0.061439	0.413572	11.221	WBGENE00012144	T28H10.3
178887_at	0.508495	67.52	1.03672	0.0614132	0.413753	6.55334	WBGENE00007094	B0019.2
189293_s_at	0.911417	217.928	2.39002	0.0614033	0.413753	3.37753	WBGENE00001108	H02I12.4
185838_at	0.657368	112.875	1.85702	0.0613714	0.414163	4.34547	WBGENE00016012	C23G10.5
172298_x_at	0.540722	76.9428	0.787658	0.0613307	0.414422	7.94993	WBGENE00009888	F49E2.5
185095_at	0.972363	240.614	11.0194	0.0612978	0.414439	2.76904	WBGENE00018502	F46F5.11
181815_s_at	0.47679	59.6895	0.81277	0.0612973	0.414439	8.36417	WBGENE00007023	T18H9.6
182849_at	0.479969	61.1182	0.198617	0.0612947	0.414439	9.41086	WBGENE00012538	Y37A1B.5
193548_at	0.471281	58.7397	0.419546	0.061273	0.414492	9.26156	WBGENE00010308	F59B2.3
176229_at	0.492081	63.8346	0.689655	0.0612597	0.414492	6.36875	WBGENE00018367	F42H10.3
177769_at	0.496304	64.6019	1.04545	0.0612547	0.414492	6.31363	WBGENE00008394	D1086.7
184185_at	0.650756	109.872	3.13556	0.061216	0.414581	4.58444	WBGENE00008201	C49C3.11
172346_x_at	0.927144	224.165	5.28841	0.0612069	0.414581	3.06348	WBGENE00020033	R12E2.7
194212_x_at	0.27006	19.2319	0.247118	0.0611896	0.414792	12.0291	WBGENE00018145	F37C4.5
189019_at	0.453838	54.6603	0.402564	0.0611606	0.414914	10.2039	WBGENE00007848	C31E10.7
180497_at	0.530445	73.8912	1.33187	0.0611596	0.414914	5.15971	WBGENE00003710	C25B8.6
187430_at	0.5561	79.8977	2.8078	0.0611485	0.414938	7.80527	WBGENE00019633	K10D2.7
184558_at	0.523828	73.4033	0.0974451	0.0611002	0.415546	8.61878	WBGENE00003755	Y45F10A.5
190254_at	0.54321	75.4589	3.71407	0.0610491	0.416053	7.15632	WBGENE00008334	C55A6.5
191956_at	0.201673	10.8503	0.062767	0.0610484	0.416053	12.3914	WBGENE00000216	H22K11.1
185310_at	0.712386	131.569	4.69207	0.0610281	0.416276	5.03984	WBGENE00019217	H20J04.2
192768_at	0.489503	64.2317	0.142607	0.0610098	0.416347	8.30301	WBGENE00005642	C05E4.3
179262_at	0.772892	155.039	5.53067	0.060994	0.416416	4.22144	WBGENE00010716	K09C8.4
184418_at	0.794553	167.246	2.55424	0.0609752	0.416598	3.90037	WBGENE00019662	K11H12.6
182396_at	0.770513	157.244	2.44547	0.0609735	0.416598	4.45414	WBGENE00017465	F14F9.2
184071_s_at	0.473228	60.1882	0.0809803	0.0609569	0.416676	9.0306	WBGENE00000370	Y73F8A.6
190529_at	0.495109	65.1802	0.837339	0.0609356	0.416676	5.97597	WBGENE00013096	Y51H1A.6
173725_s_at	0.267191	19.0979	0.134879	0.0609259	0.416676	11.9391	WBGENE00001244	F41H10.8
193186_at	0.495271	65.3148	0.856173	0.0608849	0.416824	7.66151	WBGENE00009164	F26E4.11
183214_at	0.454987	55.7561	0.0967169	0.0608803	0.416824	9.1357	WBGENE00016150	C26F1.7
194087_s_at	0.482235	61.3375	1.4104	0.0608778	0.416824	7.41301	WBGENE00012352	W09C5.5
190259_at	0.479734	61.0312	1.10167	0.0608611	0.41695	5.78376	WBGENE00008182	C48G7.2
180495_at	0.51685	66.6207	5.52246	0.0608509	0.41695	8.88234	WBGENE00015621	C09B7.2
173611_s_at	0.77617	161.075	1.81701	0.0608145	0.417104	4.22302	WBGENE00000694	Y11D7A.11
187451_at	0.469254	59.4483	0.103308	0.0608081	0.417104	9.70331	WBGENE00019607	K10B2.4
179817_at	0.520609	73.2487	0.122898	0.0607782	0.417564	7.89919	WBGENE00016702	C46A5.6
184160_at	0.478625	61.9363	0.126317	0.0607548	0.417767	9.31597	WBGENE00007303	C04F12.9
177829_at	0.521803	73.3395	0.449241	0.0607451	0.417858	8.67918	WBGENE00008803	F14E5.5
180642_at	0.606818	97.0281	2.831	0.0607246	0.418035	6.31617	WBGENE00018725	F53A9.2
194089_s_at	0.55013	80.2889	2.02531	0.0606356	0.418997	4.83009	WBGENE00003173	C50H2.3
188654_at	0.495453	66.6394	0.216923	0.0605942	0.419342	7.48849	WBGENE00001854	F22F1.1
175473_at	0.538481	78.2254	0.775404	0.0605836	0.41947	5.11943	WBGENE00003794	Y41D4B.19
193777_s_at	0.462132	58.005	0.311248	0.0605162	0.420299	9.87057	WBGENE00004807	F46A9.5
187945_at	0.449226	54.8567	0.259929	0.0605095	0.420339	9.00597	WBGENE00002002	K08E7.2
182143_s_at	0.496535	65.0863	2.45289	0.0604187	0.420771	9.21399	WBGENE00001713	F42C5.7
176846_at	1.03685	275.556	19.4074	0.0603715	0.421358	2.10826	WBGENE00022403	Y97E10B.1
183411_at	0.51041	71.2403	0.28996	0.0603495	0.42169	7.49779	WBGENE00022614	ZC449.4
190137_s_at	0.563225	85.6542	1.65325	0.0602777	0.421948	8.11648	WBGENE00018849	F55A3.3
188330_s_at	0.862355	202.6	2.25076	0.0602514	0.422225	4.04243	WBGENE00006483	F42A9.1
182055_at	0.669622	118.241	5.88558	0.0601031	0.424249	4.79795	WBGENE00012576	Y37H9A.1
193327_at	0.472253	59.852	1.91585	0.0600888	0.424352	6.01062	WBGENE00018737	F53B1.4
177061_at	0.496101	67.9651	0.229027	0.0600753	0.424429	8.29653	WBGENE00010891	M18.6
179598_s_at	0.474736	62.3619	0.117041	0.06006	0.42451	7.86207	WBGENE00007313	C04H5.2
182704_at	0.505705	70.6287	0.305857	0.0600438	0.424698	6.93103	WBGENE00018144	F37C4.4
190453_at	0.54244	81.4081	0.445244	0.0599561	0.425573	5.16851	WBGENE00011452	T04H1.7
194102_at	0.592193	92.0076	5.6803	0.059916	0.42602	5.28	WBGENE00003726	C13C4.3
178140_s_at	0.881549	210.991	5.88505	0.0598605	0.426744	4.88149	WBGENE00011010	R04D3.2
188618_at	0.533598	76.8151	2.81704	0.0597957	0.426952	5.19956	WBGENE00021610	Y46H3D.6
184381_at	0.492083	66.7994	0.970803	0.0597749	0.427013	6.05556	WBGENE00019227	H22K11.4
175788_s_at	0.578458	89.6861	4.13305	0.0597209	0.427906	6.32932	WBGENE00003423	R10E9.1
175979_at	0.46287	58.6466	1.60791	0.0596299	0.428726	6.46841	WBGENE00003688	M02H5.6
183825_at	0.518001	72.1887	3.3868	0.0595855	0.429332	6.83195	WBGENE00012700	Y39B6A.42
190149_at	0.46191	60.0066	0.112838	0.0595731	0.429348	8.59277	WBGENE00010488	K02A11.3
189742_s_at	0.538066	77.8207	3.77054	0.0595681	0.429348	7.87156	WBGENE00003776	F52B10.1
186400_s_at	0.463229	60.2889	0.187705	0.0595665	0.429348	9.12065	WBGENE00020402	T10B11.6
181781_at	0.5581	84.5301	3.34716	0.0595352	0.429729	4.80608	WBGENE00009931	F52D10.4
193345_s_at	0.438472	54.1611	0.214993	0.0594618	0.430229	9.80798	WBGENE00000982	T11F9.11
193050_at	0.432731	50.9627	2.03053	0.059444	0.430229	9.86114	WBGENE00016195	C28H8.4
187244_at	0.527712	78.4378	0.386953	0.0594382	0.430229	7.44277	WBGENE00015059	B0228.1
176647_s_at	0.488917	66.2441	1.41891	0.0594374	0.430229	5.45225	WBGENE00021009	W03F11.6
185893_s_at	0.611483	103.687	2.16842	0.0594331	0.430229	5.06511	WBGENE00010867	M04G12.1
179807_at	0.62041	108.501	0.519472	0.0594189	0.430422	5.27368	WBGENE00011862	T20D3.11
180835_at	0.635949	113.537	1.50033	0.0592929	0.431871	6.96852	WBGENE00012812	Y43F8B.1
190543_at	0.783908	165.851	8.98056	0.0592864	0.431871	3.75709	WBGENE00012735	Y40B1A.4
174429_at	0.514612	74.3929	0.970475	0.0592788	0.431883	5.48714	WBGENE00022087	Y69A2AR.16
192979_at	0.589421	96.9786	1.94776	0.0592611	0.432016	5.20042	WBGENE00008461	E02H4.3
191026_s_at	0.448756	56.3676	1.08004	0.0592072	0.432788	7.21438	WBGENE00001803	C14F11.3
193740_at	0.476218	63.2321	1.51109	0.0591847	0.43295	8.07234	WBGENE00003564	F10G8.5
185038_at	0.485657	65.8488	1.55677	0.0591537	0.433131	6.92376	WBGENE00000094	F09E5.13
179039_at	0.481765	66.2078	0.318045	0.0590663	0.434198	7.59425	WBGENE00010666	K08E4.2
190782_at	0.489781	67.7818	1.04809	0.0590355	0.434424	6.25324	WBGENE00006581	C06A5.7
189699_at	0.471818	63.8114	0.112883	0.0590121	0.434424	8.70724	WBGENE00000392	F49E8.4
190311_s_at	0.435752	54.3818	0.185526	0.0589893	0.434451	10.2236	WBGENE00000981	C45B11.3
191667_at	0.492726	69.5594	0.215993	0.0589867	0.434451	6.79573	WBGENE00012970	Y48A6B.9
190302_at	0.470972	62.9267	0.891151	0.0589555	0.434562	9.64504	WBGENE00001633	Y66A7A.6
179489_s_at	0.452556	58.0197	0.935193	0.0589403	0.434562	8.16356	WBGENE00011292	R102.5
189142_at	0.48653	67.8441	0.298343	0.0589387	0.434562	6.74097	WBGENE00007140	B0331.1
187208_at	0.44538	55.023	2.09423	0.0589315	0.434562	9.39928	WBGENE00000766	K07B1.2
193157_at	0.514034	73.3417	2.76061	0.0589241	0.434562	5.74182	WBGENE00009976	F53C11.7
192126_s_at	0.470006	62.7551	0.958217	0.0588828	0.434986	5.91016	WBGENE00006591	T24A11.3
184458_s_at	0.475631	65.1633	0.122229	0.0588656	0.435095	7.95669	WBGENE00004152	T19B10.4
191632_at	0.476582	65.4782	0.145116	0.0588313	0.435492	6.88051	WBGENE00012142	T28H10.1
191738_at	0.4978	71.4281	0.249802	0.0587979	0.435499	7.17452	WBGENE00012000	T24H10.1
186211_at	0.741485	145.849	13.2294	0.0587891	0.435499	3.95606	WBGENE00022013	Y60C6A.1
182252_s_at	0.452287	58.7007	0.501829	0.0587819	0.435499	6.90274	WBGENE00019294	K02A6.3
178138_at	0.473502	64.6509	0.259888	0.058771	0.435499	7.59057	WBGENE00009533	F38B7.2
186883_s_at	0.439904	55.7582	0.315569	0.058746	0.435565	8.25415	WBGENE00021315	Y32H12A.7
191912_at	0.470837	62.9759	1.30351	0.0587265	0.435598	6.26086	WBGENE00015735	C13B9.4
178343_s_at	0.540994	83.6603	1.24849	0.0587106	0.435853	5.61744	WBGENE00010267	F58G1.5
187252_s_at	0.501073	72.7537	0.233049	0.0586515	0.436615	9.03099	WBGENE00016194	C28H8.3
192654_at	0.430348	53.2776	0.608786	0.0586247	0.436787	10.3524	WBGENE00004931	F10D11.1
182024_at	0.446388	57.6512	0.41821	0.0585786	0.437492	9.99461	WBGENE00003990	F35C8.6
186411_at	0.458311	61.0557	0.20731	0.0585546	0.43766	7.41387	WBGENE00016406	C34D10.1
190315_at	0.471504	64.0296	0.87954	0.0585238	0.43803	7.3381	WBGENE00004307	C27B7.8
188697_at	0.473525	63.7306	1.79098	0.0584993	0.438083	8.12185	WBGENE00020891	T28C12.4
193940_s_at	0.470674	64.3083	0.50374	0.0584645	0.438688	6.83526	WBGENE00003970	F46C3.1
192135_at	0.452911	59.7629	0.356992	0.0584123	0.439181	9.20099	WBGENE00007130	B0272.4
176608_s_at	0.475893	66.0757	0.413366	0.0583626	0.43992	7.68201	WBGENE00006975	F54F2.2
178499_at	0.557892	88.3687	3.1723	0.0583099	0.440868	4.69998	WBGENE00020127	R193.1
192012_s_at	0.467054	64.0536	0.188053	0.0582718	0.441338	8.17394	WBGENE00020577	T19D12.2
188534_s_at	0.457464	61.552	0.0816308	0.0582703	0.441338	7.15839	WBGENE00006508	M01E11.7
182924_at	0.464225	61.3504	2.13189	0.0582642	0.441338	5.88908	WBGENE00016102	C25F6.1
184201_at	0.96344	258.885	14.8441	0.0582323	0.441368	2.9154	WBGENE00015585	C08A9.5
173326_s_at	0.395899	45.418	0.817389	0.0582233	0.441387	10.7893	WBGENE00012813	Y43F8B.2
177686_at	0.562853	90.7551	2.96046	0.0581419	0.442174	5.42714	WBGENE00003756	F33A8.2
189943_at	0.491632	68.7689	2.77286	0.0581246	0.4422	5.77928	WBGENE00000220	K08F8.2
193594_at	0.460324	62.665	0.0909671	0.0581081	0.4423	7.95052	WBGENE00001674	F18G5.3
188590_s_at	0.61881	111.753	1.69046	0.0580988	0.4423	5.2483	WBGENE00011731	T12D8.3
175600_s_at	0.51025	76.5859	0.663127	0.0580546	0.442761	6.0946	WBGENE00004889	Y54E5B.1
188633_at	0.449895	57.2437	2.9296	0.0579976	0.443262	6.51365	WBGENE00006543	F21H11.3
179384_at	0.998471	291.788	5.09195	0.0579489	0.443967	2.42175	WBGENE00009168	F26F2.3
182169_at	0.588254	97.1785	5.92483	0.0579334	0.443967	4.94796	WBGENE00018579	F47G6.2
189125_s_at	0.577039	92.3122	7.04137	0.0578913	0.444228	5.30427	WBGENE00020012	R11G1.6
175973_at	0.605077	104.83	4.49427	0.0578699	0.444228	4.80296	WBGENE00003713	M02H5.7
174182_at	0.58546	100.183	2.21637	0.0578561	0.444228	4.44098	WBGENE00021505	Y41D4A.3
193230_at	0.462117	62.4399	1.39305	0.0578402	0.444228	6.10711	WBGENE00001208	F28B12.2
187031_at	0.458739	62.1502	0.763186	0.0578355	0.444228	6.80264	WBGENE00009241	F28H7.8
184812_at	0.649234	119.773	6.25897	0.0578312	0.444228	4.20426	WBGENE00022275	Y74C9A.1
194243_x_at	0.53339	81.1464	3.93321	0.0578271	0.444228	7.57848	WBGENE00000901	W01G7.1
181413_at	0.471586	66.4516	0.075946	0.0578176	0.444348	7.72903	WBGENE00017954	F31E8.4
183125_at	0.479678	68.5879	0.284083	0.0578001	0.444394	8.69808	WBGENE00017789	F25E5.8
186473_at	0.469037	64.5467	1.33641	0.0577857	0.444394	6.94911	WBGENE00015286	C01B12.3
191297_at	0.452965	60.886	0.575329	0.0577781	0.444394	6.75686	WBGENE00004005	DH11.3
192875_s_at	0.488439	70.8329	0.694944	0.0577528	0.444508	7.76932	WBGENE00017238	F08B4.7
179439_s_at	0.332324	33.0411	0.0787316	0.0577454	0.444568	11.8349	WBGENE00008707	F11E6.3
194120_at	0.441288	58.2159	0.199226	0.0577377	0.444575	8.21959	WBGENE00003639	K10C3.6
180465_at	0.455951	61.8628	0.542107	0.0577177	0.444859	9.13085	WBGENE00015460	C05C8.1
192298_at	0.936496	253.858	9.84251	0.05767	0.44557	3.09434	WBGENE00013855	ZC116.3
183502_at	0.456533	60.4368	2.27666	0.0576489	0.445631	6.06253	WBGENE00003685	Y39B6A.17
188311_s_at	0.494505	72.1923	1.39531	0.0576459	0.445631	8.05023	WBGENE00004300	F38A3.2
184573_at	0.442773	58.5873	0.469658	0.0576164	0.44602	7.54644	WBGENE00015716	C12D12.5
180936_at	0.453065	60.7178	1.11669	0.0576162	0.44602	7.56741	WBGENE00022549	ZC196.5
182269_at	0.459056	62.9119	0.595859	0.0576039	0.446166	7.41707	WBGENE00012117	T28B11.1
177032_at	0.572564	93.9048	5.10748	0.0575413	0.446559	5.0883	WBGENE00000666	F09G8.6
185292_at	0.558646	93.8998	0.41967	0.0575223	0.446663	5.26535	WBGENE00013169	Y53F4B.23
180373_at	0.726324	146.672	12.8824	0.0575012	0.446977	4.21458	WBGENE00016453	C35E7.1
178082_s_at	0.449497	59.3755	1.87463	0.0574346	0.447282	6.37288	WBGENE00003084	R160.7
186164_at	0.790679	184.835	4.71294	0.0574302	0.447282	3.69808	WBGENE00012997	Y48C3A.18
187402_at	0.525416	83.2688	0.517508	0.0574006	0.447368	6.46396	WBGENE00018732	F53A9.9
180321_at	0.625612	113.027	5.89189	0.0573692	0.447785	4.70195	WBGENE00015027	B0207.2
178271_at	0.483981	70.6132	0.607634	0.0573489	0.448003	6.39477	WBGENE00010807	M01E5.4
183070_at	0.617408	111.857	4.19656	0.0573118	0.448003	4.34167	WBGENE00006019	F55B12.7
176236_at	0.476049	67.8709	1.1467	0.0573023	0.448003	5.32607	WBGENE00022325	Y82E9BL.8
178342_s_at	0.45188	62.3685	0.207357	0.0571242	0.450252	7.44338	WBGENE00011861	T20D3.9
179923_at	0.462284	64.7391	0.852337	0.0570801	0.450606	8.79192	WBGENE00016019	C23H3.3
191929_at	0.740576	161.296	7.30421	0.0570349	0.451204	3.72549	WBGENE00011453	T04H1.8
193183_at	0.712916	135.561	20.7859	0.0570157	0.451484	4.04665	WBGENE00006065	F52D10.5
193006_at	0.45564	62.677	1.20821	0.0570061	0.451583	7.13514	WBGENE00002132	T18H9.5
187413_at	0.492904	73.9778	0.816942	0.0569937	0.451636	5.55843	WBGENE00015452	C04F6.2
173233_s_at	0.833868	209.011	5.3245	0.0569574	0.451767	3.39766	WBGENE00013100	Y51H4A.4
181414_at	0.631369	115.612	7.3941	0.0569271	0.452283	5.12599	WBGENE00018267	F41C3.1
188038_s_at	0.450136	61.2303	1.41395	0.0568726	0.452537	6.91824	WBGENE00006523	F26G5.9
183395_at	0.472053	68.502	0.40108	0.0568685	0.452537	5.991	WBGENE00004369	K09E2.4
177465_at	0.650485	121.743	9.14333	0.0568579	0.452537	4.36487	WBGENE00008843	F15A4.9
181010_s_at	0.575511	101.366	1.15312	0.0568396	0.452537	6.13703	WBGENE00003858	K04G7.3
182552_at	0.412041	52.5009	0.0864934	0.0568198	0.452537	10.5512	WBGENE00017688	F22A3.2
193872_s_at	0.547908	87.7747	5.36964	0.0567714	0.452628	7.64068	WBGENE00003071	F29D11.1
185206_s_at	0.686299	143.048	3.15177	0.0567597	0.452628	5.51788	WBGENE00013224	Y55D9A.2
185266_at	0.673636	139.15	1.81537	0.0567373	0.452891	4.34741	WBGENE00018624	F48G7.13
178229_at	0.697964	146.544	4.83633	0.0567282	0.452891	4.12424	WBGENE00008497	F01D5.7
173164_s_at	0.450836	63.0142	0.165713	0.056719	0.452891	9.5479	WBGENE00007679	C18D11.1
181873_at	0.436502	57.9591	1.27809	0.0567138	0.452891	6.52465	WBGENE00010550	K04B12.2
181273_at	0.577667	102.45	1.44504	0.0566736	0.452957	5.27088	WBGENE00018354	F42G2.5
192692_s_at	0.469988	68.5424	0.271799	0.0566563	0.452957	8.52252	WBGENE00010055	F54D5.12
193477_s_at	0.459746	65.5184	0.428218	0.0566137	0.453521	6.10491	WBGENE00008449	E01G6.1
181210_at	0.456694	64.0797	1.13016	0.0565547	0.454091	6.65313	WBGENE00016131	C26B9.1
190547_at	0.499202	77.7574	0.163695	0.0565521	0.454091	7.54473	WBGENE00022455	Y110A7A.4
174064_s_at	0.456059	64.9249	0.164871	0.0565281	0.454389	9.15114	WBGENE00004164	Y39E4B.3
173732_s_at	0.480453	71.8507	0.389854	0.0565276	0.454389	7.5762	WBGENE00010890	M18.5
173466_s_at	0.48559	72.604	1.39742	0.0564482	0.455478	8.83125	WBGENE00001452	C36H8.3
186933_at	0.566163	96.3137	4.31411	0.0564394	0.455478	5.07019	WBGENE00010074	F54G8.1
181586_at	0.969996	275.196	21.0129	0.05636	0.456022	2.82085	WBGENE00018345	F42C5.3
192510_s_at	0.479581	72.1092	0.345307	0.0563416	0.456022	5.82282	WBGENE00001575	Y37A1B.15
185615_at	0.464274	65.8179	2.17298	0.0563053	0.456242	7.29213	WBGENE00001032	K02G10.8
182502_at	0.453494	62.8984	1.98253	0.0563006	0.456242	5.51957	WBGENE00017570	F18E9.4
179781_at	0.508248	80.9664	0.540598	0.0562961	0.456242	6.37725	WBGENE00015638	C09E7.4
192132_at	0.47522	70.6385	0.640305	0.0562878	0.456285	6.29193	WBGENE00009534	F38B7.3
184736_at	0.868773	233.688	4.66875	0.056272	0.456455	3.65723	WBGENE00021535	Y42G9A.6
180147_at	0.492498	73.8585	2.82074	0.0562426	0.456483	5.73372	WBGENE00016937	C54H2.3
180815_at	0.470716	69.6286	0.436013	0.0562354	0.456524	8.74547	WBGENE00010484	K01H12.1
184311_s_at	0.5357	88.4489	2.39742	0.0562041	0.457033	4.97211	WBGENE00018871	F55C12.4
184434_at	0.457784	65.4671	0.960267	0.0561677	0.457578	6.32608	WBGENE00013364	Y60A3A.16
181468_s_at	0.205766	13.2272	0.205973	0.0561414	0.457821	12.3138	WBGENE00022822	ZK813.3
184251_at	0.896327	251.352	3.85416	0.0561075	0.458187	2.6019	WBGENE00017859	F27C1.12
183946_at	0.830261	214.854	4.19687	0.0560974	0.458356	3.3994	WBGENE00020538	T16A1.9
189233_s_at	0.464099	67.694	0.845087	0.0560585	0.45904	6.97021	WBGENE00007007	C44C8.6
180323_at	0.560363	98.8839	1.14584	0.056028	0.459573	5.17972	WBGENE00010420	H28O16.2
181251_at	0.432271	59.1481	0.430605	0.0560029	0.459728	7.73789	WBGENE00019747	M03A1.6
183483_at	0.462538	68.0327	0.253185	0.0559734	0.459932	8.62226	WBGENE00019666	K12B6.1
179227_at	0.468122	69.6028	0.389904	0.0559542	0.460171	6.91939	WBGENE00011202	R10E4.6
186448_at	0.452636	64.7642	0.808354	0.0558969	0.460781	6.01392	WBGENE00016009	C23F12.4
177507_at	0.439561	61.2565	0.680782	0.0558526	0.461404	5.80922	WBGENE00011823	T18D3.6
181424_at	0.849728	218.968	12.5556	0.0558447	0.461453	3.11873	WBGENE00009599	F40G12.4
180985_s_at	0.425348	57.8798	0.227699	0.0557992	0.461567	6.52685	WBGENE00009797	F46G10.2
191989_at	0.429458	59.08	0.167954	0.0557936	0.461599	9.42547	WBGENE00008979	F20D1.9
186657_at	0.555382	97.487	1.67642	0.055772	0.461993	4.49588	WBGENE00000527	C36B1.1
189793_at	0.428273	58.6187	0.371839	0.0557608	0.462016	9.03773	WBGENE00004268	F26H9.6
178282_at	0.354911	40.4163	0.112814	0.0557488	0.462016	11.1928	WBGENE00014309	F07H5.5
181237_at	0.843958	223.419	6.18691	0.0556967	0.462891	3.24558	WBGENE00017721	F22F7.3
192201_at	0.387789	48.4407	0.0645775	0.0556803	0.462909	10.5332	WBGENE00001426	F36H1.1
190112_s_at	0.457683	66.4796	1.16351	0.0556484	0.463253	8.94461	WBGENE00022817	ZK783.2
172540_x_at	0.456823	65.7638	1.67942	0.0556261	0.463457	5.63667	WBGENE00006671	C44E12.3
187797_at	0.765659	178.977	10.5517	0.0556158	0.463512	3.37433	WBGENE00018750	F53C3.6
183797_at	0.967376	291.237	11.4032	0.0556073	0.463609	2.28072	WBGENE00015607	C08F1.3
190076_at	0.646828	128.786	6.5916	0.0555924	0.4637	4.40389	WBGENE00020668	T22B2.4
190991_at	0.67653	144.39	3.7776	0.0555789	0.4637	4.10798	WBGENE00001624	R05G6.6
189762_at	0.523029	86.5243	2.08506	0.055563	0.4637	5.1574	WBGENE00000626	K09H9.3
193301_at	0.465901	70.0414	0.330417	0.0555385	0.463798	8.5539	WBGENE00001976	T05A7.4
192474_s_at	0.500197	80.2681	0.8856	0.0555247	0.464012	7.12803	WBGENE00007836	C31C9.2
192086_s_at	0.448445	64.947	0.316342	0.0555104	0.46409	9.04219	WBGENE00013083	Y51A2D.18
192141_at	0.431645	60.2463	0.238722	0.0555013	0.46409	8.68422	WBGENE00011887	T21B10.5
180643_at	0.570292	102.485	3.38733	0.0554251	0.465217	4.89544	WBGENE00005718	T22B7.5
179255_at	0.46628	70.037	0.80557	0.0553987	0.465694	5.42767	WBGENE00009225	F28F8.8
172962_at	0.653718	138.957	0.337439	0.055389	0.465707	4.16575	WBGENE00001681	K02A4.2
180029_at	0.566835	102.144	3.06109	0.0552635	0.467756	4.66131	WBGENE00005564	F22E5.5
173760_s_at	0.464103	69.9329	0.618094	0.0552539	0.467831	7.45148	WBGENE00003072	T21E3.3
190276_at	0.435977	61.3844	0.971977	0.0552107	0.468514	6.51358	WBGENE00014211	ZK1067.6
190792_s_at	0.420122	57.7072	0.208121	0.0552051	0.468514	10.3073	WBGENE00004336	W06A7.3
184200_at	0.517323	84.0328	4.01997	0.0551302	0.469561	4.97828	WBGENE00019716	M01G5.3
187892_at	0.433698	61.7781	0.252457	0.0550661	0.470193	6.9386	WBGENE00004774	C14F5.5
191186_at	0.77419	190.858	6.81715	0.0550645	0.470193	3.65203	WBGENE00012849	Y44A6B.4
177103_at	0.42193	57.8948	0.900324	0.0550262	0.470495	6.95693	WBGENE00022014	Y61A9LA.1
190973_at	0.676003	136.716	14.2401	0.0550203	0.470509	3.99524	WBGENE00008112	C46C2.4
173858_at	0.426433	59.729	0.410685	0.0549882	0.471049	6.67141	WBGENE00009717	F44G4.8
190775_s_at	0.449593	63.2338	3.70485	0.0549517	0.471387	5.68313	WBGENE00007899	C33D9.5
177994_at	0.479613	75.8353	0.471275	0.0549048	0.471459	8.57983	WBGENE00008642	F10B5.8
189791_s_at	0.491248	79.9504	0.14235	0.0548913	0.471575	8.93146	WBGENE00003821	K01C8.9
182597_at	0.435435	62.5176	0.431815	0.0548816	0.471657	8.27437	WBGENE00020315	T07E3.4
191057_s_at	0.436355	62.6177	0.677398	0.0548472	0.471867	9.55484	WBGENE00013904	ZC455.4
177604_at	0.552511	99.4168	2.19807	0.0548103	0.472244	6.01712	WBGENE00000467	F52B5.5
187936_s_at	0.440336	63.8563	0.908352	0.0547162	0.473991	5.90724	WBGENE00019500	K07E12.1
189628_at	0.337354	37.7723	0.288255	0.0546825	0.474389	10.9584	WBGENE00000282	R01E6.3
186054_s_at	0.470676	73.2762	0.889357	0.0546539	0.47455	7.36087	WBGENE00019250	H28G03.2
192302_at	0.512222	87.1364	0.732087	0.0546439	0.474585	4.89407	WBGENE00002030	F40H3.5
187211_at	0.406309	55.39	0.173604	0.0545081	0.476032	9.36361	WBGENE00020894	T28D9.1
190136_at	0.474075	75.267	0.45094	0.0544814	0.476032	5.46997	WBGENE00019649	K11D12.9
190012_s_at	0.422823	59.1661	1.1637	0.0544368	0.476032	9.03343	WBGENE00015470	C05D2.10
192320_s_at	0.430019	59.4496	2.95115	0.0544368	0.476032	7.04615	WBGENE00010444	K01A6.2
190995_at	0.354072	42.2842	0.0219399	0.0544365	0.476032	10.8962	WBGENE00000115	F01F1.6
175156_at	0.47333	73.5374	2.12064	0.0544172	0.476032	5.29432	WBGENE00009503	F37A8.5
189010_s_at	0.414563	57.9315	0.109643	0.0544155	0.476032	9.92225	WBGENE00001229	D2013.7
180442_at	0.930876	286.146	6.60838	0.0544052	0.476032	2.24956	WBGENE00020573	T19D7.5
182976_at	0.4282	61.7508	0.202744	0.0544018	0.476032	7.06946	WBGENE00016066	C24G7.4
188878_s_at	0.475151	75.1003	1.20168	0.0543956	0.476032	7.88396	WBGENE00000149	C42D8.8
183877_s_at	0.442111	65.8556	0.214742	0.0543911	0.476032	6.74587	WBGENE00015235	B0511.9
183072_at	0.443585	66.1094	0.429203	0.0543801	0.476032	7.36727	WBGENE00010110	F55D12.1
177901_at	0.527944	93.0301	1.30505	0.0543565	0.476118	4.66863	WBGENE00005701	R07B5.4
182647_at	0.421216	59.9565	0.128105	0.0543405	0.476249	6.79828	WBGENE00004928	F41F3.2
193507_at	0.492799	79.0958	3.22139	0.0543156	0.476446	5.04147	WBGENE00003671	C47F8.8
191507_at	0.584932	109.719	6.51702	0.0542545	0.477262	4.48323	WBGENE00005420	D1065.4
192322_s_at	0.439464	65.4485	0.308233	0.0541942	0.478072	7.21913	WBGENE00008735	F13D2.1
172737_x_at	0.443254	66.7383	0.159567	0.0541934	0.478072	6.91277	WBGENE00001160	F42A10.4
180632_at	0.429364	62.2451	0.593557	0.0541642	0.478313	6.97753	WBGENE00018518	F46H5.2
186685_at	0.426412	59.6592	2.49825	0.0540858	0.479416	6.68688	WBGENE00021932	Y55F3AR.1
180578_at	0.546497	98.7076	3.46799	0.0540648	0.479687	4.70414	WBGENE00017034	D1065.1
183270_at	0.419067	59.8015	0.311161	0.0540507	0.479897	6.8135	WBGENE00007562	C14A4.12
185469_at	0.435963	64.8518	0.258434	0.0540287	0.480342	7.62823	WBGENE00017646	F20H11.1
189361_s_at	0.418202	59.717	0.244179	0.0540072	0.480626	8.25555	WBGENE00012033	T26C5.3
193049_at	0.424626	59.8135	2.1041	0.0539635	0.481291	6.92417	WBGENE00003627	F58G6.5
179787_at	0.326736	36.5697	0.0907191	0.0539632	0.481291	11.2014	WBGENE00010424	H36L18.2
179490_at	0.545163	95.2955	6.79519	0.0539552	0.481312	4.76991	WBGENE00005446	T26H5.3
177764_at	0.483468	80.1863	0.244502	0.0539084	0.481312	7.38251	WBGENE00011707	T11B7.2
184833_at	0.419398	60.4108	0.181821	0.0538786	0.481312	6.86334	WBGENE00021531	Y42G9A.1
180087_at	0.448932	68.81	0.63577	0.0538714	0.481312	8.17591	WBGENE00021038	W05F2.6
189434_s_at	0.422584	61.1899	0.350889	0.0538681	0.481312	6.92966	WBGENE00001972	F47D12.4
191621_s_at	0.462132	73.4546	0.150914	0.0538655	0.481312	7.07283	WBGENE00004855	R31.1
183358_at	0.440602	65.0177	1.89091	0.0538649	0.481312	5.56542	WBGENE00015801	C15H9.5
188469_at	0.485711	80.4321	0.921655	0.0538505	0.481312	6.94275	WBGENE00000714	T15B7.5
188742_at	0.45816	71.6322	0.771526	0.053844	0.481312	8.03168	WBGENE00007099	B0024.9
192161_s_at	0.42791	62.4497	0.715224	0.0538412	0.481312	7.55536	WBGENE00003034	F42A9.2
194093_s_at	0.421829	60.787	0.648152	0.053818	0.481531	6.6217	WBGENE00001637	F48E3.1
179572_at	0.426721	62.0776	0.813352	0.0538084	0.481552	7.83291	WBGENE00007395	C06H5.7
178214_at	0.480008	78.9827	0.641545	0.053793	0.481563	4.94734	WBGENE00013897	ZC443.2
190523_s_at	0.559844	106.648	1.91447	0.0537314	0.481833	7.05709	WBGENE00010012	F53H10.2
192559_s_at	0.303229	31.5121	0.354973	0.0537154	0.482012	11.4404	WBGENE00009396	F35C5.8
190075_at	0.42139	61.4903	0.114165	0.0536881	0.482262	9.26951	WBGENE00003943	K09C8.1
182785_at	0.43648	61.8104	4.35404	0.0536602	0.482556	6.80953	WBGENE00019863	R04A9.3
194144_s_at	0.421955	60.8676	1.0178	0.053638	0.482556	6.10609	WBGENE00004270	T25G12.4
185073_at	0.428082	63.4435	0.364942	0.0535905	0.48337	9.28109	WBGENE00019476	K07C11.3
190856_s_at	0.49988	86.3539	0.705346	0.0535745	0.48349	7.51347	WBGENE00011299	R107.4
179900_s_at	0.330642	37.9143	0.175054	0.0535743	0.48349	11.1509	WBGENE00016627	C44B7.5
179268_s_at	0.445559	64.0192	5.27098	0.0535266	0.483616	7.07896	WBGENE00008849	F15B9.5
180263_s_at	0.62825	136.399	1.45529	0.0535086	0.483645	4.76012	WBGENE00016457	C35E7.5
190224_at	0.432183	64.7259	0.519926	0.0535047	0.483645	6.96067	WBGENE00018099	F36F12.8
190579_at	0.412269	59.2575	0.272718	0.0534333	0.484602	10.2745	WBGENE00007650	C17G1.3
184999_at	0.491226	83.7806	0.826861	0.0534044	0.484787	6.85373	WBGENE00017836	F26F12.5
189794_at	0.695025	164.263	5.27129	0.0533792	0.484787	3.72808	WBGENE00007396	C07A4.1
194247_x_at	0.417586	60.8369	0.382286	0.0533706	0.484787	7.99468	WBGENE00003476	T24A11.1
179574_at	0.423949	62.3039	0.841948	0.0533508	0.484882	7.64948	WBGENE00011445	T04F8.7
190863_at	0.407429	57.6083	0.755835	0.0533309	0.484882	10.0014	WBGENE00006959	R74.3
183335_at	0.420033	61.6978	0.360311	0.0533193	0.484882	6.18382	WBGENE00012688	Y39B6A.29
182923_at	0.559569	109.445	0.712911	0.0533147	0.484882	4.65484	WBGENE00018965	F56D2.3
181211_at	0.462857	66.0595	9.31639	0.0533126	0.484882	5.92228	WBGENE00021028	W04C9.6
186361_at	0.415872	60.1485	0.759246	0.0532872	0.485217	8.22683	WBGENE00015687	C10G11.7
192571_s_at	0.431332	65.5608	0.303094	0.0531481	0.48707	6.78035	WBGENE00001172	C51E3.7
183170_at	0.668851	156.235	2.2914	0.0531225	0.487306	4.21556	WBGENE00016363	C33G8.5
182756_at	0.500911	86.5228	2.4038	0.0531183	0.487306	4.86488	WBGENE00020319	T07F8.2
176690_at	0.416788	61.4762	0.137528	0.0530978	0.487683	8.64785	WBGENE00022704	ZK353.9
192062_at	0.466083	76.1044	0.985104	0.0530842	0.487704	7.58816	WBGENE00011146	R08D7.6
183527_s_at	0.455684	73.6038	0.101944	0.0530778	0.487704	10.5098	WBGENE00015759	C14C6.5
183244_at	0.414465	59.5529	1.53674	0.0530278	0.488228	6.52983	WBGENE00010259	F58E10.1
176518_at	0.406621	58.2894	0.692826	0.0529455	0.489057	6.79196	WBGENE00000942	ZC477.9
181779_at	0.427743	64.6965	0.63855	0.0529188	0.489245	6.34864	WBGENE00016903	C53D5.2
190183_at	0.465931	77.528	0.127974	0.052873	0.48984	8.25327	WBGENE00008333	C55A6.4
179203_at	0.586412	120.089	3.14083	0.0528256	0.490231	4.26018	WBGENE00009339	F32G8.3
187796_at	0.412119	59.7586	1.16988	0.0527974	0.490567	7.03373	WBGENE00018533	F47B7.2
193263_at	0.736752	188.136	6.72665	0.0527785	0.490567	3.68096	WBGENE00006663	ZC410.4
192410_s_at	0.414998	58.7329	3.10844	0.0527724	0.490567	9.89021	WBGENE00010260	F58E10.3
181560_at	0.568801	114.035	2.19246	0.0527601	0.490567	4.25854	WBGENE00010391	H12I19.4
180226_s_at	0.452685	69.5625	4.05897	0.0527587	0.490567	6.60339	WBGENE00021132	W10D9.4
172236_x_at	0.429107	65.681	0.586424	0.0527127	0.490933	6.75529	WBGENE00011997	T24F1.5
185630_at	0.433852	62.9455	4.81047	0.052707	0.490933	5.61868	WBGENE00016533	C39D10.6
182616_at	0.666783	159.329	0.738935	0.0527026	0.490933	3.91602	WBGENE00020746	T24A6.5
174127_at	0.714975	164.548	19.6184	0.0526848	0.490933	3.77739	WBGENE00021214	Y18H1A.10
178918_at	0.466268	71.6509	6.82391	0.0526345	0.491054	6.21889	WBGENE00011522	T06D8.1
190171_at	0.437856	68.956	0.323068	0.0526054	0.491386	6.60468	WBGENE00007398	C07A4.3
178210_at	0.426076	65.0251	0.59304	0.0525987	0.4914	8.45425	WBGENE00013484	Y69H2.9
187705_at	0.413497	61.3447	0.605794	0.0525352	0.491907	9.14204	WBGENE00020799	T25D10.1
176644_at	0.501744	87.8486	3.44367	0.0525128	0.49212	7.36545	WBGENE00011912	T22C1.1
183845_s_at	0.400697	57.9994	0.226435	0.052512	0.49212	9.46591	WBGENE00016934	C54G7.2
192635_at	0.408893	60.4358	0.283613	0.0524742	0.492798	5.80817	WBGENE00003616	C02B4.2
179930_at	0.42347	65.1525	0.0233026	0.0524541	0.493028	8.37364	WBGENE00020837	T27A1.5
184842_at	0.59112	124.959	2.09269	0.0524427	0.493098	4.52703	WBGENE00017518	F16G10.3
191468_s_at	0.831082	246.676	4.56455	0.0524324	0.493098	2.8774	WBGENE00003779	Y75B8A.2
186779_at	0.788204	220.427	5.57668	0.0524301	0.493098	3.56602	WBGENE00010781	K11H3.4
192612_at	0.446835	70.4383	2.24865	0.0524106	0.493153	5.20331	WBGENE00000468	F43G9.11
188337_at	0.785846	213.954	10.962	0.0523994	0.493185	3.32489	WBGENE00004394	Y57A10A.11
181121_at	0.498989	90.0729	0.623332	0.0523958	0.493185	7.6601	WBGENE00016714	C46F2.1
189805_at	0.625852	141.572	1.2732	0.0523648	0.49345	4.56175	WBGENE00006468	F13E6.6
185649_at	0.47558	82.0193	0.479895	0.0523599	0.493458	6.67381	WBGENE00019320	K02E10.6
193865_at	0.444652	68.7478	3.39329	0.0523514	0.493547	7.62576	WBGENE00008766	F13G3.6
177359_at	0.80216	233.419	2.15305	0.0522636	0.494855	2.90125	WBGENE00022395	Y97E10AM.1
171955_x_at	0.32527	35.3331	3.41567	0.0522534	0.494873	11.1897	WBGENE00001502	F52D10.3
188231_s_at	0.39943	58.419	0.0549297	0.0522348	0.494983	8.59055	WBGENE00019305	K02D10.5
186586_at	0.660545	144.979	14.9913	0.0522255	0.495058	4.5241	WBGENE00014015	ZK632.7
183051_at	0.514867	93.9887	3.29829	0.0521996	0.495324	4.68948	WBGENE00018618	F48G7.7
174035_s_at	0.781472	219.602	4.59616	0.0521912	0.495359	4.02028	WBGENE00000585	C06G3.10
180359_at	0.470078	79.3931	1.88696	0.0521408	0.495534	5.10122	WBGENE00018272	F41C3.6
177331_at	0.445972	70.2197	3.00359	0.0521175	0.495534	6.06083	WBGENE00003725	VC5.5
188141_at	0.59272	122.145	7.25657	0.0521051	0.495534	4.3717	WBGENE00009387	F35B12.8
193945_at	0.415039	62.627	0.843408	0.0520958	0.495534	7.17083	WBGENE00008927	F17H10.3
180351_at	0.609824	133.817	3.47773	0.0520448	0.496055	4.00556	WBGENE00017917	F29A7.7
177477_at	0.459111	75.4462	2.38935	0.0520389	0.496055	6.23608	WBGENE00010224	F58A3.4
191965_at	0.364534	48.9044	0.171874	0.0520358	0.496055	10.9354	WBGENE00011480	T05E11.3
188961_at	0.431571	67.2649	1.69934	0.0519685	0.49675	8.43218	WBGENE00008435	DH11.1
188459_s_at	0.303312	33.949	0.131873	0.0519559	0.496898	11.3999	WBGENE00000779	F28H1.2
183802_at	0.441084	69.9387	2.29572	0.0518978	0.497356	6.43829	WBGENE00020260	T05E7.4
190295_at	0.479452	84.8326	0.565854	0.0518824	0.497669	5.741	WBGENE00006633	T23D8.2
185056_at	0.410214	61.7644	0.777028	0.0518712	0.497791	8.53826	WBGENE00018150	F37C12.2
176107_at	0.392649	56.8762	0.453327	0.051858	0.497791	8.2185	WBGENE00021736	Y50D4A.2
192097_s_at	0.420499	65.4117	0.348909	0.0518539	0.497791	8.91723	WBGENE00011226	R11.1
193609_at	0.419037	65.1491	0.348595	0.0517773	0.499216	7.98793	WBGENE00018604	F48E3.3
183680_at	0.445782	73.3392	0.798366	0.0517731	0.499216	7.96916	WBGENE00020411	T10E9.1
180953_at	0.413703	61.7937	2.09129	0.0517595	0.499271	5.67132	WBGENE00013934	ZK131.11
177804_at	0.426828	67.6948	0.420822	0.0517165	0.499967	6.3966	WBGENE00011313	T01B7.8
192008_s_at	0.428864	67.3032	1.50419	0.0517014	0.500004	6.88668	WBGENE00020583	T19D12.9
187500_at	0.441416	71.1588	1.86657	0.0516549	0.500794	6.58242	WBGENE00016898	C53C9.2
189356_at	0.576425	121.575	2.95219	0.0516547	0.500794	4.21145	WBGENE00005546	Y27F2A.7
182447_at	0.396798	58.2732	0.830391	0.0516135	0.501226	6.36188	WBGENE00011680	T10B10.3
186244_s_at	0.408598	60.9343	1.82207	0.0515784	0.501712	7.54565	WBGENE00019807	R01B10.5
189413_at	0.406876	60.9328	1.30781	0.0515733	0.501712	9.73613	WBGENE00017108	E03E2.1
178068_s_at	0.415477	64.8433	0.0828331	0.0515629	0.501712	7.88915	WBGENE00007934	C34E7.4
193293_at	0.517764	100.745	0.109369	0.0515565	0.501712	10.8308	WBGENE00000781	C52E4.1
186432_at	0.417989	65.5505	0.225916	0.0515383	0.501938	6.91915	WBGENE00015769	C14C11.7
192210_at	0.444346	72.2567	2.11206	0.0515259	0.501948	5.62687	WBGENE00006648	W03F9.5
176724_s_at	0.400306	60.076	0.350661	0.0514964	0.502165	7.22306	WBGENE00016469	C36B7.6
173685_s_at	0.420329	66.3462	0.292911	0.0514902	0.502168	7.45399	WBGENE00019781	M60.6
191921_s_at	0.387974	56.7151	0.131782	0.0514576	0.502698	10.1594	WBGENE00009450	F35H8.6
183714_at	0.467874	81.9623	0.748237	0.0514456	0.502827	5.37304	WBGENE00018363	F42G9.4
191174_s_at	0.411218	63.2281	0.693413	0.0514338	0.502974	9.22258	WBGENE00007756	C27A7.5
180849_at	0.43293	69.2881	1.61743	0.0514135	0.503186	6.16863	WBGENE00007296	C04C11.2
191142_s_at	0.399096	58.7969	1.55121	0.0513743	0.503475	9.69377	WBGENE00013924	ZK20.3
186161_at	0.995925	321.083	55.7562	0.0513037	0.504197	1.69656	WBGENE00015840	C16C4.16
193361_at	0.602388	131.601	6.3071	0.0512958	0.504197	4.13698	WBGENE00007664	C18B12.2
192899_at	0.395891	58.8807	0.683823	0.0512958	0.504197	6.43491	WBGENE00010028	F54B11.5
178430_at	0.466649	81.4254	1.36996	0.0512847	0.50438	7.95719	WBGENE00007958	C35C5.9
179238_at	0.436733	71.3218	1.21409	0.051279	0.504414	5.37438	WBGENE00008111	C46C2.3
180353_at	0.417636	65.6956	0.756779	0.0512322	0.505038	6.73639	WBGENE00020861	T27E4.1
188671_at	0.751919	204.96	12.0041	0.0510478	0.507355	3.15542	WBGENE00003018	T14F9.5
185796_at	0.407888	62.0417	1.80449	0.0510473	0.507355	6.6119	WBGENE00019237	H24G06.1
185054_at	0.440054	74.5275	0.129822	0.0509295	0.508903	7.51929	WBGENE00022191	Y71H2B.1
183189_s_at	0.404392	62.2658	0.803528	0.0509206	0.508903	6.99826	WBGENE00008089	C44C10.9
186234_at	0.434177	71.7172	1.01754	0.0509091	0.508977	5.18697	WBGENE00016928	C54F6.11
187807_at	0.396582	60.1538	0.637484	0.0508642	0.509055	6.29464	WBGENE00015926	C17H11.6
193164_at	0.441093	74.7315	0.615017	0.0508158	0.509875	5.86495	WBGENE00007994	C37E2.2
186838_at	0.406543	63.4312	0.599987	0.0508056	0.509916	8.244	WBGENE00022113	Y71F9AL.8
193938_s_at	0.385058	56.8879	0.575918	0.050796	0.510059	8.01005	WBGENE00011815	T16H12.5
173944_at	0.494991	92.0688	3.23388	0.0507042	0.511481	4.77822	WBGENE00010738	K10D3.4
181290_at	0.427161	70.1299	0.978486	0.050656	0.511903	5.63601	WBGENE00017720	F22F7.2
182221_at	0.399221	61.5503	0.562188	0.0506552	0.511903	6.96108	WBGENE00022666	ZK154.4
193535_s_at	0.414413	66.7041	0.24618	0.0506474	0.511903	5.49465	WBGENE00006431	C02F12.4
178724_s_at	0.258912	25.9175	0.255337	0.050609	0.512496	11.6666	WBGENE00010049	F54D5.3
189158_at	0.391714	59.8331	0.0843636	0.0506049	0.512496	8.5146	WBGENE00006448	C16C10.10
178704_s_at	0.525402	101.676	6.19691	0.0505865	0.512502	5.59808	WBGENE00000516	T05A6.1
176098_s_at	0.398934	62.2025	0.0938453	0.0505441	0.513078	8.5945	WBGENE00018408	F44B9.5
188546_s_at	0.401222	62.5241	0.52002	0.0505315	0.513334	7.26502	WBGENE00003384	T06H11.4
190405_s_at	0.431471	71.2896	1.66195	0.0505166	0.513391	6.86763	WBGENE00012319	W07A8.2
179478_at	0.394834	60.6574	0.500578	0.0504879	0.513419	6.39969	WBGENE00008101	C44H9.6
180911_at	0.420948	67.8299	1.69401	0.0504849	0.513419	5.84075	WBGENE00018697	F52E1.9
178341_at	0.953506	309.926	47.138	0.0504604	0.513726	0.523053	WBGENE00011492	T05F1.7
193587_at	0.607924	142.393	3.12969	0.0503947	0.514488	4.0383	WBGENE00001672	C55H1.2
182325_at	0.411527	66.513	0.256832	0.0503627	0.515003	5.75258	WBGENE00020201	T04A6.2
187542_s_at	0.38757	58.9502	0.379949	0.0503167	0.515373	9.54526	WBGENE00011344	T01G9.2
188837_at	0.402281	63.2959	0.660734	0.0503021	0.515427	7.50479	WBGENE00022832	ZK973.3
186114_at	0.390275	59.0633	1.15078	0.0502946	0.515427	8.77618	WBGENE00012885	Y45F10D.4
190610_s_at	0.185932	13.5203	0.160374	0.0502692	0.515831	12.1674	WBGENE00010440	JC8.8
184527_at	0.733023	197.181	15.6288	0.0502484	0.516002	3.55179	WBGENE00019175	H09I01.1
179937_s_at	0.399371	61.1961	2.01456	0.0502321	0.516152	6.03124	WBGENE00004130	F54E2.3
187582_at	0.396266	62.2581	0.0341073	0.0502077	0.516334	7.35694	WBGENE00003749	ZK1320.10
183082_s_at	0.410397	66.3413	0.57222	0.0501703	0.516612	7.06035	WBGENE00004148	T13H2.4
182052_at	0.757417	207.319	20.6111	0.0501689	0.516612	3.35205	WBGENE00017421	F13B9.6
175350_at	0.574957	116.495	14.8492	0.0501684	0.516612	4.29539	WBGENE00018252	F40H3.6
176305_at	0.435537	74.777	0.608352	0.0501627	0.516612	6.56527	WBGENE00021264	Y22D7AR.11
186601_at	0.397463	61.9532	0.845527	0.0501558	0.516612	6.86257	WBGENE00004946	Y71F9B.10
191002_at	0.445822	73.7928	5.3313	0.0501195	0.516795	5.39018	WBGENE00020224	T05A7.7
176826_at	0.370069	54.21	0.312039	0.0501183	0.516795	10.0802	WBGENE00021487	Y40B10A.2
181827_at	0.402216	63.8384	0.603248	0.0501044	0.517007	8.99768	WBGENE00018464	F45E1.3
180521_at	0.387128	59.0077	0.741576	0.0500828	0.517196	6.40391	WBGENE00020612	T20D4.6
193143_at	0.657275	168.932	3.49028	0.0500553	0.517436	3.63388	WBGENE00005085	C06G8.4
180677_s_at	0.142753	8.04439	0.0936086	0.0500411	0.517587	12.4759	WBGENE00022820	ZK813.1
192792_at	0.471734	87.6995	1.19476	0.0500334	0.517677	5.67205	WBGENE00004060	C54G10.3
187289_at	0.443761	77.3295	1.42204	0.0500058	0.517692	7.86772	WBGENE00015136	B0304.4
185528_at	0.718833	199.271	7.96069	0.0499344	0.518456	3.6162	WBGENE00022859	ZK1193.3
186081_s_at	0.381148	57.6128	0.730844	0.0498996	0.518707	6.46921	WBGENE00018018	F33G12.6
180859_at	0.644264	160.854	5.90727	0.0498903	0.518707	3.92027	WBGENE00007667	C18B12.5
177941_at	0.620949	144.338	10.7833	0.0498562	0.519191	4.15256	WBGENE00009227	F28G4.2
192950_at	0.38407	58.2667	1.11755	0.0498396	0.519443	7.58071	WBGENE00013569	Y75B12B.4
176670_at	0.428768	71.2762	2.76059	0.0498309	0.519469	7.93279	WBGENE00018423	F44E2.10
189709_at	0.411032	66.156	1.95243	0.0498052	0.519868	5.44304	WBGENE00000280	D1022.8
176214_at	0.44755	78.8482	1.93274	0.0497952	0.519992	5.17268	WBGENE00022179	Y71H2AM.14
180169_at	0.486643	84.1344	11.5114	0.0497597	0.520542	5.25923	WBGENE00016916	C54D2.2
182446_at	0.409048	66.6835	0.949082	0.049739	0.520909	8.37662	WBGENE00009385	F35B12.5
175897_at	0.552295	122.533	0.901863	0.0497111	0.521429	4.85031	WBGENE00022656	ZK105.5
190013_at	0.563101	122.018	6.60721	0.0496504	0.522373	5.44064	WBGENE00001071	T21D12.2
AFFX-r2-3487-5_s_at	0.428069	73.3692	1.05581	0.0496198	0.522802	8.90179	WBGENE00001840	C26D10.2
190882_s_at	0.412765	68.0083	1.26747	0.049592	0.523105	5.66427	WBGENE00011242	R11D1.1
183511_at	0.602116	145.489	1.96515	0.0495852	0.523105	4.36387	WBGENE00018244	F40G9.8
188858_at	0.5264	110.173	2.53176	0.0495845	0.523105	4.53031	WBGENE00008489	F01D4.7
184299_at	0.391415	61.7987	0.544304	0.0495729	0.523209	6.97047	WBGENE00016561	C41D11.1
189003_s_at	0.387876	61.2576	0.157518	0.0494944	0.523655	9.64305	WBGENE00019298	K02D7.1
192879_s_at	0.414669	68.6837	1.58882	0.0494662	0.524153	6.25983	WBGENE00001516	ZK899.8
174202_at	0.443011	80.1423	0.184831	0.0494292	0.524609	6.99674	WBGENE00001462	M79.4
187580_s_at	0.358505	52.4643	0.160602	0.0494197	0.524629	10.3406	WBGENE00010727	K09G1.1
173969_s_at	0.392946	63.1703	0.144391	0.0493833	0.525294	7.94627	WBGENE00011631	T08G11.4
188427_at	0.467206	87.3651	2.26397	0.0493497	0.525846	4.70161	WBGENE00005149	B0495.1
182178_at	0.498493	99.4316	2.64655	0.0493392	0.525846	5.43325	WBGENE00016996	D1005.2
176043_at	0.407416	66.5291	1.71237	0.049319	0.526114	7.18148	WBGENE00022787	ZK652.10
176963_at	0.65538	173.367	3.38798	0.0492955	0.526349	4.30889	WBGENE00004371	Y42H9B.2
190080_at	0.414436	68.8086	1.90279	0.0492848	0.526534	5.9681	WBGENE00009146	F26C11.1
190103_at	0.376445	58.1871	0.183812	0.0492724	0.526701	8.00891	WBGENE00015943	C18A3.5
193643_s_at	0.402968	66.5859	0.30597	0.0492702	0.526701	5.90951	WBGENE00015553	C06G3.7
191228_at	0.375682	57.91	0.335241	0.0492255	0.527325	6.15553	WBGENE00003998	F42E11.1
183663_s_at	0.398831	65.1651	0.5249	0.0492084	0.527554	7.41293	WBGENE00012755	Y41C4A.8
187904_at	0.407099	68.365	0.10166	0.0491995	0.527554	5.25337	WBGENE00006580	T23G4.1
190900_s_at	0.313023	40.4289	0.0921478	0.049174	0.527865	10.7314	WBGENE00002023	C09B8.6
187489_at	0.381155	59.0432	1.08133	0.049156	0.528106	6.65164	WBGENE00015647	C09F5.1
190009_at	0.448019	82.9197	0.215541	0.0491365	0.528469	7.1887	WBGENE00009903	F49E12.10
177907_at	0.387799	62.2781	0.214811	0.0490559	0.529809	6.64536	WBGENE00007983	C36E8.4
175631_s_at	0.412235	69.3683	1.35589	0.0490186	0.530295	5.78238	WBGENE00003394	T07H6.2
192252_at	0.747167	222.879	9.84958	0.0489771	0.530627	3.06571	WBGENE00017577	F18F11.4
177589_at	0.719687	213.57	2.5581	0.048954	0.530627	3.11324	WBGENE00044059	T27C5.12
189043_s_at	0.296539	36.6631	0.0771628	0.0489227	0.53114	11.7887	WBGENE00008506	F01G10.1
181063_at	0.381976	60.6211	0.588489	0.0488233	0.531927	6.76888	WBGENE00019436	K06A9.2
191000_s_at	0.362725	53.8389	1.39869	0.0488046	0.532108	9.72772	WBGENE00001073	F46E10.9
180058_s_at	0.412574	68.8452	2.64461	0.0487955	0.532219	6.04681	WBGENE00015868	C16H3.3
183404_at	0.581434	140.818	1.47053	0.0487434	0.533129	4.15562	WBGENE00008679	F11A5.13
190491_at	0.384043	61.2054	0.882206	0.0487391	0.533129	6.20412	WBGENE00010868	M04G12.4
184664_at	0.388423	63.3263	0.273265	0.0487055	0.533583	6.13485	WBGENE00020530	T15B12.1
191810_at	0.473701	90.5174	4.09243	0.0487008	0.533583	5.71581	WBGENE00006966	F17A2.1
180080_at	0.583234	140.147	3.36033	0.0486862	0.533772	4.17816	WBGENE00021039	W05F2.7
189779_at	0.389623	63.2058	0.851522	0.048681	0.533797	8.59194	WBGENE00004279	T01B7.3
193620_at	0.37539	59.3903	0.0890856	0.0486743	0.533835	9.01126	WBGENE00003079	F28F8.3
192003_s_at	0.365674	56.3443	0.121042	0.0486635	0.533956	10.1788	WBGENE00019656	K11G12.5
182030_at	0.600605	146.464	6.17469	0.0486135	0.534656	4.12859	WBGENE00018329	F42A6.8
194018_s_at	0.370867	57.2644	0.942406	0.0486106	0.534656	9.82148	WBGENE00009082	F23B12.5
186872_s_at	0.384542	62.3026	0.415754	0.0485564	0.535282	7.51315	WBGENE00020649	T21D12.9
192399_s_at	0.309433	40.179	0.438305	0.0485525	0.535282	10.8487	WBGENE00002162	F42G8.12
192483_at	0.390169	63.7523	0.984928	0.0484927	0.536029	6.06037	WBGENE00012796	Y43F4A.1
184281_at	0.408967	70.46	0.73699	0.0484683	0.536119	7.09114	WBGENE00015742	C13F10.2
194068_s_at	0.382717	61.6989	0.826354	0.0484006	0.536636	6.84146	WBGENE00011971	T23G11.6
188687_s_at	0.344303	50.4722	0.136608	0.048398	0.536636	10.5269	WBGENE00000831	Y54G11A.5
191773_at	0.483374	98.0972	1.71119	0.0483837	0.536636	4.92446	WBGENE00011178	R09E10.9
184687_at	0.590624	143.597	5.42305	0.0483826	0.536636	3.85576	WBGENE00005938	E02C12.3
187818_s_at	0.405245	70.013	0.305301	0.0483263	0.537543	7.82182	WBGENE00009180	F26H11.2
190851_at	0.308515	40.5365	0.283995	0.0482878	0.537692	10.9601	WBGENE00000107	F54D8.3
172281_at	0.994472	417.804	6.89155	0.0482563	0.537936	1.68466	WBGENE00017941	F31A9.2
184086_at	0.516343	112.561	1.9475	0.0482525	0.537936	4.29753	WBGENE00020976	W03B1.7
178483_at	0.398312	67.9102	0.393802	0.0481948	0.538735	9.09242	WBGENE00007555	C14A4.1
185207_at	0.444757	81.9572	3.43002	0.0481312	0.539746	5.59335	WBGENE00017156	F01E11.3
187787_at	0.362633	56.8308	0.0850598	0.0480673	0.540898	9.38075	WBGENE00019301	K02D10.1
186055_at	0.492669	104.601	0.524672	0.0480509	0.541078	8.53192	WBGENE00001699	F09D12.1
182735_at	0.38737	64.4269	0.732373	0.0479886	0.541764	6.02784	WBGENE00020002	R11B5.1
185375_at	0.413951	71.1675	3.28134	0.0479755	0.541876	6.32169	WBGENE00017007	D1007.10
184678_at	0.518892	115.869	1.11597	0.0479747	0.541876	5.01645	WBGENE00018043	F35D11.1
177323_at	0.391962	66.0152	0.744932	0.0479717	0.541876	5.51843	WBGENE00022498	ZC8.1
177173_s_at	0.388245	65.1159	0.416097	0.0479601	0.541932	7.28408	WBGENE00022233	Y73B6BL.4
185290_at	0.516627	111.414	4.64042	0.0479564	0.541932	4.89214	WBGENE00012959	Y47H10A.3
174046_s_at	0.395869	65.4196	2.86814	0.0479049	0.542985	7.49612	WBGENE00007145	B0334.5
182265_s_at	0.36729	58.2756	0.598228	0.0478683	0.543564	7.76968	WBGENE00022749	ZK484.3
187625_at	0.514857	111.405	4.30919	0.0478624	0.543564	4.60672	WBGENE00016729	C46H11.3
192088_s_at	0.390841	66.3717	0.40167	0.0478298	0.543765	8.56966	WBGENE00018756	F53C3.13
191594_at	0.367125	58.7592	0.291734	0.0477749	0.544253	7.51415	WBGENE00009323	F32B6.9
185752_at	0.597131	150.104	6.23543	0.0477568	0.544438	3.92993	WBGENE00013057	Y50E8A.15
192311_at	0.37285	59.2599	1.70145	0.0477536	0.544438	6.5242	WBGENE00002335	ZK792.6
179632_s_at	0.378221	62.212	0.62353	0.0477137	0.544759	8.92891	WBGENE00009723	F45D3.3
193337_s_at	0.731572	230.632	4.72386	0.0476864	0.544965	2.73967	WBGENE00011199	R10E4.2
187254_at	0.482387	99.4441	2.99434	0.0476611	0.545051	6.54366	WBGENE00022698	ZK353.2
177675_at	0.376862	61.4428	1.10815	0.0476503	0.545217	6.60522	WBGENE00004108	C34E7.1
180673_s_at	0.375591	61.9133	0.376713	0.0475889	0.545799	6.8027	WBGENE00022677	ZK180.3
180998_at	0.370161	59.7798	0.807541	0.0475554	0.546177	6.15075	WBGENE00015117	B0294.1
184165_at	0.377287	60.5833	2.36459	0.0475533	0.546177	6.01947	WBGENE00006229	F26D10.8
190639_s_at	0.37929	61.4782	2.3088	0.0474903	0.54702	7.67705	WBGENE00011116	R07E5.10
180342_at	0.246286	26.7376	0.165007	0.0474834	0.54702	11.5821	WBGENE00009430	F35E12.6
182206_s_at	0.363322	57.5708	1.06802	0.047446	0.547409	7.90473	WBGENE00018860	F55A4.8
177595_at	0.416808	76.4359	0.743773	0.0474444	0.547409	5.62945	WBGENE00014668	C06C3.9
181158_s_at	0.540411	120.857	8.93702	0.0474347	0.54754	4.35372	WBGENE00020332	T07H6.5
182117_at	0.37305	61.4282	0.49441	0.0474071	0.54794	7.214	WBGENE00019898	R05G6.4
184044_at	0.372389	60.3024	1.42428	0.0473981	0.54804	5.87191	WBGENE00020407	T10D4.3
176530_at	0.633295	160.862	17.7799	0.0473822	0.548339	3.66931	WBGENE00021914	Y55B1BR.4
184990_at	0.373048	61.8015	0.239904	0.0473613	0.548574	7.24287	WBGENE00012869	Y45F10A.7
186414_s_at	0.367982	59.8534	0.54233	0.0473504	0.548717	8.64587	WBGENE00018475	F45E12.5
189839_at	0.518169	115.361	4.61788	0.0473064	0.549395	4.61144	WBGENE00007860	C32A3.3
174395_at	0.422104	78.808	0.852739	0.0472931	0.549487	5.55267	WBGENE00019848	R03G5.7
181114_at	0.357813	57.1698	0.170088	0.0472528	0.550034	7.52734	WBGENE00018717	F52H2.5
178064_at	0.393145	68.966	0.398622	0.0472045	0.550034	7.93755	WBGENE00011944	T23D8.3
182927_at	0.406332	72.2259	1.90306	0.047194	0.550034	5.1619	WBGENE00010464	K01D12.5
178928_s_at	0.368749	60.8124	0.277572	0.0471787	0.550034	6.61211	WBGENE00009558	F39B2.8
177444_at	0.398015	70.8285	0.407406	0.0471574	0.550034	7.49796	WBGENE00011312	T01B7.6
190826_at	0.677611	196.166	10.3122	0.0471567	0.550034	3.48231	WBGENE00008881	F16B12.5
187121_at	0.369931	61.2641	0.27634	0.0471564	0.550034	7.26877	WBGENE00013643	Y105C5A.24
188726_at	0.392662	69.1332	0.219243	0.0471507	0.550034	8.40972	WBGENE00000542	C06G4.2
188384_s_at	0.416958	77.1483	1.06929	0.0471455	0.55009	5.24368	WBGENE00020213	T04D1.4
181264_at	0.365084	59.3769	0.614928	0.0471354	0.550127	7.0179	WBGENE00017513	F16F9.1
194113_at	0.385884	66.7935	0.239305	0.0471318	0.550127	6.94046	WBGENE00006896	F59F3.1
179692_at	0.356286	57.0876	0.151301	0.0470926	0.550743	10.2435	WBGENE00008975	F20D1.3
179578_at	0.483057	102.256	2.99695	0.0470848	0.550833	4.52989	WBGENE00012400	Y6E2A.7
191034_s_at	0.37607	63.7647	0.209976	0.047018	0.551134	9.14629	WBGENE00011392	T03D8.3
185801_at	0.742637	244.959	4.54396	0.0470153	0.551134	2.6988	WBGENE00015436	C04E12.6
186538_s_at	0.507705	114.133	2.49007	0.0470132	0.551134	4.68698	WBGENE00008868	F15G9.5
173081_s_at	0.907152	366.149	6.48676	0.0469935	0.551186	2.42269	WBGENE00004181	W02D9.1
189482_s_at	0.47778	96.0031	7.43879	0.0469764	0.551305	5.71888	WBGENE00000748	C35B8.1
177956_at	0.404759	73.6987	0.568878	0.0469674	0.551422	5.40149	WBGENE00005131	F13G3.2
193502_s_at	0.277347	34.3733	0.510986	0.0469578	0.551572	11.5725	WBGENE00000114	F13D12.4
[truncated: 10,415 more rows]

## Sheet: fly final genelist
affy id	mean fc	var a	var b	stat	q	mean sig	FBGN identifiers	CG Identifier
1641738_a_at	-1.58694	2.07982	0.808341	-0.933795	0.01	7.22054	FBGN0039232	CG13636
1638154_at	-0.889795	1.07385	0.0108304	-0.854356	0.01	8.89336	FBGN0017448	CG2187
1631050_at	-0.658504	0.58576	0.0109799	-0.852444	0.01	10.3653	FBGN0032216	CG5384
1633162_at	-2.77159	7.42642	6.53689	-0.74171	0.0101852	5.51284	FBGN0034788	CG13532
1628701_a_at	-1.1214	2.40914	0.0875602	-0.709708	0.0104132	7.16995	FBGN0029588	CG14798
1639142_s_at	-0.898727	1.81805	0.0250065	-0.662	0.0109589	8.08448	FBGN0047311
1634468_at	-0.576313	0.729262	0.0321064	-0.660483	0.0110667	10.0742	FBGN0014417	CG13397
1633723_at	-0.607034	0.844706	0.0127824	-0.655539	0.0113158	9.44547	FBGN0039914	CG1901
1631374_at	-0.851047	1.24318	0.472223	-0.649787	0.0116026	8.73416	FBGN0024248	CG5686
1629903_at	-0.512171	0.628209	0.0121586	-0.640031	0.011686	10.2624	FBGN0050359	CG30359
1637481_at	-0.651054	1.02057	0.017466	-0.639016	0.011686	9.30107	FBGN0029114	CG6890
1633058_at	-2.75181	19.8592	0.318038	-0.612615	0.0128351	4.71149	FBGN0001174	CG7428
1638003_at	-2.16004	12.7557	0.274088	-0.598404	0.0132161	4.61118	FBGN0031032	CG14204
1625713_at	-0.969688	2.27629	0.380546	-0.594908	0.0133333	7.43544	FBGN0036330	CG11263
1632809_at	-0.732314	1.26249	0.329989	-0.58031	0.0134404	9.09532	FBGN0033250	CG14762
1628962_at	-2.64517	18.9154	2.22424	-0.575314	0.0136036	4.58452	FBGN0030666	CG12708
1623265_at	-0.653109	1.31198	0.00522821	-0.569061	0.0137445	9.91946	FBGN0039311	CG10513
1632790_at	-0.904552	2.41643	0.168283	-0.562636	0.0141004	7.20411	FBGN0033051	CG7863
1628298_at	-1.602	7.41077	1.00518	-0.552218	0.0143952	5.11919	FBGN0000487	CG2952
1634062_at	-1.37345	5.55999	0.752926	-0.546635	0.0144269	5.33794	FBGN0031031	CG14218
1625246_at	-1.54473	4.88196	3.17896	-0.544077	0.0145174	5.63005	FBGN0030899	CG5927
1626766_s_at	-0.626388	1.28239	0.0487658	-0.542912	0.0146923	8.34597	FBGN0031461	CG16987
1638943_at	-4.48253	72.5214	0.674879	-0.523937	0.0158188	3.03942	FBGN0004052	CG17962
1631112_at	-0.945573	3.15185	0.115959	-0.523079	0.0158276	6.58789	FBGN0033102	CG3427
1634143_at	-0.70247	1.79231	0.0178912	-0.522113	0.0158763	8.52976	FBGN0033065	CG8345
1635310_s_at	-0.511006	0.976504	0.0644256	-0.500859	0.0173585	9.27894	FBGN0051688	CG31688
1634142_at	-1.44018	5.62797	2.72211	-0.498392	0.0175851	5.36039	FBGN0039453	CG6403
1638563_at	-0.784282	2.12499	0.365247	-0.496995	0.0176615	7.36538	FBGN0039431	CG6490
1637086_at	-1.11162	4.75082	0.347855	-0.492296	0.0178635	5.60105	FBGN0039630	CG11843
1635263_at	-0.590533	1.4193	0.0246871	-0.491431	0.0178635	8.36133	FBGN0033519	CG11825
1639439_at	-0.670374	1.36791	0.500083	-0.490489	0.0178635	8.08047	FBGN0030357	CG2471
1625276_a_at	-0.753859	1.23184	1.13949	-0.489547	0.0179179	9.92195	FBGN0000565	CG7266
1640516_at	-0.475104	0.907167	0.0404697	-0.488054	0.0179651	9.11865	FBGN0036938	CG14187
1627096_s_at	-1.11059	4.83886	0.36663	-0.486769	0.0180172	5.5255	FBGN0003715	CG16778
1628974_at	-0.571953	1.37087	0.0228293	-0.48448	0.0181818	8.46442	FBGN0052711	CG32711
1624274_at	-1.86299	14.1972	0.758824	-0.481728	0.018427	5.17931	FBGN0051953	CG31953
1623497_at	-0.682896	1.98332	0.0327456	-0.480952	0.0185515	7.11492	FBGN0002609	CG8346
1633649_s_at	-0.866351	3.02602	0.227411	-0.480312	0.0185833	6.55943	FBGN0005614	CG18345
1630466_at	-0.521181	0.823756	0.372867	-0.476442	0.0188043	9.34603	FBGN0031864	CG10805
1623892_at	-3.0321	38.8976	1.61563	-0.47637	0.0188043	3.95428	FBGN0000227	CG12205
1632625_a_at	-1.82484	14.8295	0.186658	-0.47092	0.0192876	4.84027	FBGN0035315	CG8960
1623669_at	-0.558985	1.35774	0.115559	-0.460527	0.0202532	8.53916	FBGN0040735	CG16836
1628768_at	-0.597121	1.56776	0.189345	-0.450468	0.0218519	7.76581	FBGN0033815	CG4676
1640844_s_at	-0.725351	2.57046	0.0599096	-0.447239	0.0222141	6.87571	FBGN0027364	CG3871
1631343_at	-0.624496	1.94517	0.019791	-0.445505	0.0224879	9.76835	FBGN0029696	CG15571
1627407_at	-3.07865	38.6621	9.13306	-0.445316	0.0225721	4.51266	FBGN0036349	CG14112
1639544_at	-0.36771	0.668381	0.0147659	-0.444886	0.0225891	9.96689	FBGN0031008	CG8010
1629324_at	-0.602701	1.3974	0.458498	-0.44241	0.0228369	8.85807	FBGN0032652	CG6870
1630571_at	-2.22345	24.2578	1.16149	-0.441007	0.0230679	4.29446	FBGN0038566	CG14317
1637308_at	-0.380251	0.738735	0.006993	-0.440332	0.0231308	9.51587	FBGN0024364	CG11417
1629035_at	-0.576002	1.66756	0.0491607	-0.439616	0.0231713	7.65189	FBGN0039419	CG12290
1627159_at	-2.07307	21.6659	0.755855	-0.437802	0.0235632	5.03366	FBGN0034514	CG13427
1633812_at	-0.872987	3.01521	1.11269	-0.429678	0.0251214	7.28449	FBGN0033593	CG9080
1624288_at	-0.931495	4.2448	0.529967	-0.426289	0.0255965	6.0855	FBGN0036294	CG10654
1632351_at	-0.54613	1.62878	0.0196191	-0.425368	0.0257883	10.8314	FBGN0041252	CG15573
1640068_at	-0.370438	0.760532	0.00415481	-0.423617	0.0262527	9.60502	FBGN0037439	CG10286
1633645_at	-0.38508	0.829943	0.00309415	-0.421909	0.0266109	9.45968	FBGN0034760	CG13512
1628155_at	-0.41638	0.971061	0.0154946	-0.419207	0.0267975	9.74756	FBGN0001316	CG17046
1622959_at	-0.336872	0.618374	0.0316025	-0.417845	0.027037	10.2383	FBGN0033432	CG12928
1637395_at	-0.549181	1.72912	0.00678838	-0.416823	0.0271575	10.5835	FBGN0032788	CG13084
1638716_a_at	-0.504724	1.46808	0.00855402	-0.415352	0.0274797	9.7761	FBGN0036362	CG10725
1629356_at	-0.32406	0.59204	0.0327015	-0.409991	0.0291313	10.2537	FBGN0019938	CG10122
1641113_at	-0.469875	1.31818	0.018484	-0.406417	0.0299	11.5245	FBGN0032789	CG13083
1637857_at	-1.0663	6.59517	0.405951	-0.402991	0.0308219	5.53261	FBGN0040104	CG3410
1639210_at	-0.349971	0.753483	0.00711506	-0.401286	0.0309903	10.8879	FBGN0000644	CG4015
1638317_at	-0.353216	0.77809	0.00406319	-0.399387	0.0313707	9.24664	FBGN0030660	CG8097
1626444_at	-0.328097	0.630739	0.050888	-0.397401	0.0318164	11.2358	FBGN0003062	CG9888
1636274_at	-0.446108	1.15361	0.118602	-0.395512	0.0324046	8.43805	FBGN0030941	CG6531
1630767_at	-0.488702	0.979727	0.550123	-0.395112	0.0325427	9.04895	FBGN0051262	CG31262
1633465_at	-0.477353	1.45554	0.0108363	-0.394201	0.0327083	11.1582	FBGN0030043	CG15349
1627924_at	-0.452497	1.24565	0.0757492	-0.393639	0.0328544	8.38477	FBGN0003278	CG4033
1632901_s_at	-0.371908	0.898366	0.00671764	-0.390923	0.0336381	9.41561	FBGN0000246	CG17604
1624882_at	-0.676025	2.98074	0.0207664	-0.390205	0.0338175	7.57598	FBGN0038011	CG4066
1635593_at	-0.559412	2.04528	0.0187626	-0.389379	0.0341373	7.58619	FBGN0034756	CG4373
1630324_at	-0.379787	0.91881	0.0495418	-0.385943	0.0351927	8.61415	FBGN0022070	CG7989
1638016_at	-0.839747	4.75468	0.0631436	-0.382581	0.0361191	5.43623	FBGN0037521	CG2993
1627826_s_at	-0.395577	1.01158	0.0588654	-0.382339	0.036205	8.82744	FBGN0033459	CG12744
1636595_a_at	-1.21146	9.62845	0.445623	-0.381687	0.0362903	4.453	FBGN0032211	CG13138
1639427_at	-2.50889	42.6066	1.06668	-0.379641	0.0369039	3.81725	FBGN0033855	CG13333
1634756_at	-0.691742	3.04598	0.370904	-0.374222	0.0384629	6.59029	FBGN0037212	CG12414
1627443_at	-0.400774	0.989826	0.180535	-0.370458	0.0397453	8.72848	FBGN0029833	CG5941
1641307_at	-0.619403	2.61752	0.178318	-0.37044	0.0397453	6.88887	FBGN0029639	CG14419
1633800_s_at	-1.69445	20.7986	0.193142	-0.369833	0.0398818	3.89168	FBGN0036369	CG10089
1641071_at	-0.453086	1.47962	0.0303161	-0.368724	0.04	8.98546	FBGN0040502	CG8343
1625053_at	-0.697772	3.58413	0.0318268	-0.366945	0.0406167	7.72234	FBGN0034480	CG16898
1635215_at	-0.346818	0.816179	0.0889827	-0.364535	0.0412026	9.39134	FBGN0029942	CG2059
1641267_at	-0.448121	1.20203	0.311039	-0.364305	0.0412644	8.60603	FBGN0003189	CG18572
1624873_at	-0.318172	0.723381	0.0426236	-0.363535	0.0416503	10.3822	FBGN0001296	CG12286
1627216_s_at	-0.361164	0.979708	0.0113518	-0.362789	0.041876	9.72362	FBGN0011642	CG32018
1631556_at	-0.334958	0.795469	0.0643693	-0.361228	0.0422617	12.2865	FBGN0000357	CG6517
1637632_at	-0.570198	2.38904	0.111242	-0.360604	0.042371	7.47704	FBGN0031636	CG12194
1634536_at	-3.218	76.4621	3.83938	-0.359108	0.0428594	2.71295	FBGN0036810	CG6885
1638064_a_at	-0.441988	1.42405	0.0916651	-0.359006	0.0428594	7.97479	FBGN0033552	CG12342
1637961_at	-0.969897	5.80461	1.49929	-0.358879	0.0428868	5.23047	FBGN0004053	CG1046
1639575_at	-0.284591	0.616717	0.0141223	-0.358312	0.0431688	10.5834	FBGN0033458	CG18446
1635936_at	-0.533186	2.09233	0.147655	-0.356251	0.043805	8.23217	FBGN0039098	CG13822
1641556_a_at	-0.303521	0.709552	0.0165752	-0.356191	0.043805	9.50072	FBGN0022153	CG3054
1641062_at	-0.608279	2.49219	0.436258	-0.355454	0.044113	7.24084	FBGN0026602	CG1851
1628604_at	-0.703559	3.75026	0.209283	-0.353572	0.0448438	6.11096	FBGN0000411	CG5893
1628425_at	-0.346187	0.931647	0.0334695	-0.352388	0.0453571	8.78384	FBGN0051898	CG31898
1629380_at	-0.252957	0.495116	0.0231154	-0.351387	0.0454992	12.7094	FBGN0000356	CG6533
1636357_at	-0.325911	0.784444	0.0793373	-0.350669	0.0457734	11.0204	FBGN0035768	CG14834
1636782_at	-2.55821	48.9306	5.22977	-0.347613	0.0471515	4.12144	FBGN0038028	CG10035
1625947_at	-0.420437	1.40758	0.0555556	-0.347583	0.0471515	8.22423	FBGN0033799	CG4604
1634091_at	-0.271974	0.504682	0.112318	-0.346246	0.0475262	12.5961	FBGN0000358	CG6524
1623696_at	-2.54686	54.7744	0.425256	-0.342797	0.0488971	3.48287	FBGN0031621	CG15634
1632098_at	-0.285642	0.689203	0.00792027	-0.342111	0.0490776	11.1657	FBGN0032138	CG4364
1635691_at	-0.776817	5.03708	0.141587	-0.341358	0.0491983	5.70504	FBGN0000210	CG11491
1637037_at	-0.335472	0.96204	0.00647879	-0.34088	0.0492775	8.84098	FBGN0000053	CG31628
1640382_at	-0.271252	0.612204	0.021116	-0.340849	0.0492775	10.6982	FBGN0030504	CG2691
1627328_at	-3.16721	82.2875	4.20917	-0.340548	0.0493795	2.02586	FBGN0005590	CG31695
1623296_at	-0.323535	0.800927	0.107178	-0.339511	0.0497126	9.74687	FBGN0052625	CG32625
1631598_at	-0.509874	1.79868	0.481579	-0.337654	0.0503551	7.61529	FBGN0029892	CG3184
1630938_a_at	-0.357839	1.12223	0.00346507	-0.337269	0.0503966	8.3184	FBGN0038419	CG14879
1632989_a_at	-0.363144	1.12395	0.0454127	-0.335818	0.0510534	8.59705	FBGN0023000	CG6936
1640052_at	-0.524461	2.06546	0.386594	-0.334926	0.0514545	7.34066	FBGN0040705	CG15434
1630501_a_at	-0.477407	1.85422	0.185898	-0.334242	0.0517131	8.3394	FBGN0013988	CG18255
1632554_at	-0.39275	1.39668	0.00543116	-0.331684	0.052696	8.49788	FBGN0037633	CG9839
1623956_at	-0.310148	0.836083	0.0403436	-0.331292	0.0528807	9.7241	FBGN0015527	CG1685
1632798_at	-0.904028	7.38319	0.104156	-0.330383	0.0532695	5.20933	FBGN0003510	CG17957
1624070_at	-0.379112	1.24026	0.0815761	-0.329745	0.0537568	8.66215	FBGN0010408	CG3395
1633905_at	-0.643996	3.60074	0.256385	-0.327908	0.0545074	6.39099	FBGN0035422	CG12740
1631281_a_at	-0.518728	2.38237	0.121581	-0.327813	0.0545148	7.13346	FBGN0000075	CG10501
1634729_at	-0.592191	1.40839	1.87619	-0.326755	0.0549732	8.27938	FBGN0032760	CG10563
1623206_a_at	-0.636198	2.48413	1.30753	-0.326721	0.0549732	7.0363	FBGN0000320	CG9554
1626323_s_at	-0.301432	0.840158	0.0143407	-0.326088	0.0551733	10.7553	FBGN0030205	CG17255
1625011_at	-0.43956	1.73471	0.0835726	-0.325977	0.0552128	7.68383	FBGN0034720	CG11206
1630347_at	-0.364236	0.972741	0.27614	-0.325928	0.0552128	8.71283	FBGN0036754	CG5589
1639829_at	-0.896077	6.57059	1.00915	-0.325475	0.0554316	5.60278	FBGN0031393	CG15382
1625889_at	-0.338102	1.04143	0.0387385	-0.325313	0.0554749	8.56176	FBGN0020910	CG4863
1629000_at	-0.392739	1.39358	0.0756017	-0.324015	0.0560474	8.06075	FBGN0036331	CG14117
1638400_at	-0.297213	0.783369	0.0628533	-0.323092	0.0567806	9.22391	FBGN0033917	CG8503
1640227_at	-0.23673	0.538403	0.00336785	-0.321621	0.0574026	11.4785	FBGN0028473	CG8801
1638171_s_at	-0.253896	0.610994	0.0139608	-0.321168	0.0575291	10.4586	FBGN0031148	CG1753
1624635_at	-0.284436	0.785891	0.00350507	-0.320138	0.0580284	9.47545	FBGN0031040	CG14210
1639632_at	-0.297711	0.858153	0.012775	-0.31901	0.0586172	9.58342	FBGN0037489	CG1234
1628180_at	-0.276164	0.747805	0.012746	-0.316668	0.0595455	9.35889	FBGN0033507	CG12909
1629812_at	-3.34244	106.547	5.05065	-0.316399	0.0596343	1.50258	FBGN0032335	CG14915
1637394_s_at	-0.440321	1.93654	0.0101889	-0.315585	0.0599498	9.01107	FBGN0051781	CG31781
1625127_at	-0.249117	0.61284	0.0126338	-0.314992	0.0602628	10.1994	FBGN0004656	CG2252
1627633_at	-0.567997	3.01404	0.251596	-0.314313	0.0605853	6.7089	FBGN0039390	CG8932
1634349_at	-0.285051	0.746711	0.0832945	-0.312883	0.061335	9.96995	FBGN0005390	CG4790
1640400_at	-0.296987	0.889698	0.0176829	-0.311776	0.0619458	10.2004	FBGN0034290	CG5773
1630468_at	-0.807703	6.16165	0.572578	-0.311249	0.0622878	5.31961	FBGN0030156	CG15247
1626655_at	-3.04909	92.887	3.78183	-0.310118	0.0627506	2.18801	FBGN0004389	CG1480
1633556_s_at	-0.347134	1.1517	0.102141	-0.31001	0.0627506	8.84336	FBGN0020493	CG5201
1635060_at	-0.350313	1.11528	0.164985	-0.309603	0.0628902	9.69717	FBGN0040733	CG15068
1629323_at	-0.626813	4.05533	0.0561505	-0.309129	0.0631144	7.84803	FBGN0052644	CG32644
1633794_a_at	-0.258647	0.604611	0.0984028	-0.308478	0.0632688	11.1536	FBGN0016926	CG4710
1624476_at	-1.07729	11.7484	0.457463	-0.308352	0.063289	5.3289	FBGN0026320	CG5185
1636922_at	-0.346037	1.15156	0.10847	-0.308271	0.0633092	8.31414	FBGN0038057	CG12267
1638000_at	-0.900256	8.17571	0.419122	-0.307077	0.0638896	6.3564	FBGN0003313	CG4922
1630441_at	-0.453065	2.14179	0.0558378	-0.305621	0.0644709	8.83929	FBGN0030439	CG12716
1638586_at	-1.41357	20.821	0.626274	-0.305232	0.0646327	3.87835	FBGN0001204	CG9768
1636852_at	-0.305954	0.981172	0.0235897	-0.305228	0.0646327	8.95207	FBGN0030720	CG8939
1626929_at	-0.387399	1.44766	0.168392	-0.304741	0.0648109	8.38456	FBGN0034580	CG9357
1635742_s_at	-0.352406	1.34149	0.00441461	-0.303764	0.0653169	9.10491	FBGN0036715	CG6445
1631300_at	-0.319372	1.06544	0.0413482	-0.303574	0.0653169	8.61878	FBGN0010383	CG6816
1640409_at	-0.363651	1.40586	0.0322856	-0.303237	0.0655451	8.43645	FBGN0024179	CG10776
1623194_at	-0.251494	0.672736	0.0158349	-0.303077	0.0655972	10.4583	FBGN0033548	CG7637
1630890_at	-1.79411	34.2445	0.911051	-0.302588	0.0658178	3.57078	FBGN0004143	CG14426
1633245_at	-0.632064	3.77707	0.59551	-0.302268	0.0658372	6.03743	FBGN0039748	CG15529
1627340_at	-0.332264	1.20484	0.0221486	-0.299961	0.0665753	8.37063	FBGN0010309	CG10739
1630669_at	-0.508059	2.78377	0.0890154	-0.299753	0.0667161	6.73711	FBGN0032282	CG7299
1630266_at	-2.98666	95.4648	4.00447	-0.299462	0.0668032	2.63958	FBGN0044049	CG6736
1636646_at	-1.08543	10.9023	2.2467	-0.299333	0.0668523	4.60336	FBGN0003448	CG3956
1640631_at	-0.572052	3.43722	0.220141	-0.299124	0.0669239	6.15525	FBGN0023531	CG32809
1628311_at	-0.324247	1.05144	0.125869	-0.298834	0.0669875	8.51021	FBGN0034065	CG8395
1637957_s_at	-0.606081	3.13599	0.991606	-0.29832	0.0673025	7.59446	FBGN0010263	CG3151
1635900_at	-0.274123	0.777599	0.0672512	-0.298233	0.0673025	11.4438	FBGN0022073	CG8846
1625634_at	-0.29952	0.934227	0.081819	-0.297145	0.0678676	8.68991	FBGN0010220	CG12759
1626272_s_at	-0.297885	0.976929	0.0441223	-0.294798	0.0688704	8.62857	FBGN0037515	CG3066
1630982_at	-0.284909	0.90115	0.0422376	-0.293334	0.0696044	8.88986	FBGN0034814	CG9890
1628084_at	-1.94513	40.4691	3.5666	-0.293121	0.0696276	4.13901	FBGN0040487	CG12487
1639403_s_at	-0.279694	0.900877	0.0142192	-0.292381	0.0699891	9.53111	FBGN0029891	CG4523
1625134_at	-0.262851	0.762458	0.0465421	-0.292237	0.0699891	9.5074	FBGN0039044	CG33336
1633380_at	-0.27397	0.84963	0.03311	-0.291599	0.0703145	8.97486	FBGN0033473	CG12128
1626384_at	-0.494272	2.58642	0.290589	-0.291403	0.0704437	6.70322	FBGN0028504	CG12182
1625035_at	-0.482452	2.75562	0.0446134	-0.288308	0.0724867	7.56555	FBGN0011674	CG11312
1626364_at	-1.60415	30.7239	0.56987	-0.286758	0.0730485	3.70859	FBGN0030807	CG13000
1639821_at	-0.327252	1.294	0.0120045	-0.286358	0.0731966	9.54683	FBGN0031540	CG3238
1638614_at	-0.264987	0.849136	0.0151444	-0.285035	0.0743501	9.02705	FBGN0029525	CG18273
1626167_at	-0.455898	2.42203	0.153715	-0.284064	0.0745275	7.06604	FBGN0033174	CG11125
1629489_at	-2.98094	106.739	3.48988	-0.283926	0.0745596	0.88547	FBGN0039343	CG5111
1628614_at	-2.79136	82.2489	14.7024	-0.283491	0.0748501	2.30158	FBGN0031718	CG14014
1626061_at	-0.787449	7.02671	0.708114	-0.283138	0.0749743	5.06488	FBGN0050078	CG30078
1630649_at	-0.789581	7.35642	0.434694	-0.282877	0.0750051	4.88928	FBGN0036324	CG12520
1625530_at	-0.32052	0.772636	0.515638	-0.282391	0.0751269	9.32931	FBGN0032815	CG10462
1635109_at	-0.408639	1.96193	0.133138	-0.28232	0.0751269	7.36741	FBGN0028523	CG5888
1625749_at	-1.05787	13.8505	0.227666	-0.28194	0.0751269	4.24695	FBGN0032377	CG14937
1636564_at	-0.367576	1.66493	0.0405725	-0.281463	0.0751717	8.41587	FBGN0033274	CG14757
1638095_at	-0.359426	1.58317	0.0520687	-0.281073	0.0754591	7.91896	FBGN0031227	CG3709
1634421_at	-0.29295	0.862582	0.226783	-0.280677	0.0757646	9.46866	FBGN0034073	CG8414
1629078_s_at	-0.234981	0.696881	0.00615526	-0.280249	0.0758735	10.0472	FBGN0020386	CG1210
1637731_at	-0.585424	2.56414	1.80182	-0.280176	0.0758977	8.64423	FBGN0030042	CG15348
1638929_at	-0.31017	1.21037	0.0283459	-0.278685	0.0766765	9.90898	FBGN0027529	CG8920
1641723_a_at	-0.389589	1.87821	0.0771659	-0.278607	0.0766765	7.48369	FBGN0035976	CG4432
1634659_at	-0.430035	2.3497	0.0373659	-0.278337	0.0766765	7.15194	FBGN0000463	CG3619
1634188_a_at	-0.390933	1.90191	0.0984356	-0.276408	0.0776316	7.42247	FBGN0014396	CG3234
1623950_s_at	-0.855549	9.17797	0.462829	-0.275542	0.0781553	5.33584	FBGN0000071	CG2198
1625012_s_at	-0.393469	2.00645	0.0327927	-0.275534	0.0781553	7.34912	FBGN0043841	CG31764
1634658_a_at	-0.243541	0.669251	0.112632	-0.275424	0.0782638	10.3688	FBGN0033765	CG8772
1641287_at	-0.266255	0.929804	0.0124467	-0.274292	0.0792131	8.85978	FBGN0037717	CG8301
1639485_at	-0.260272	0.885344	0.0155171	-0.274219	0.0792131	9.02534	FBGN0036826	CG3893
1639273_s_at	-0.418193	2.2611	0.066182	-0.274127	0.0792131	7.63213	FBGN0016076	CG14029
1635757_at	-0.386515	1.97373	0.0221498	-0.273589	0.0794151	7.59537	FBGN0037163	CG11440
1626442_at	-0.348503	0.960402	0.663116	-0.273513	0.0795024	9.95908	FBGN0031971	CG7224
1627059_at	-0.208113	0.467893	0.114074	-0.272804	0.0797909	11.876	FBGN0025117	CG4008
1641452_a_at	-0.295001	1.13068	0.0388237	-0.272786	0.0797909	8.24785	FBGN0041203	CG1848
1633862_at	-0.465018	2.8039	0.104137	-0.27269	0.0798575	6.74646	FBGN0033541	CG12934
1625940_s_at	-0.392321	1.93569	0.138486	-0.272407	0.0800284	7.78627	FBGN0004666	CG7771
1626045_at	-0.777457	7.30441	0.849719	-0.272262	0.0800284	4.95679	FBGN0053520	CG31318
1626233_at	-0.394084	1.95867	0.138189	-0.272147	0.0800284	7.38487	FBGN0031745	CG8965
1640871_at	-0.375203	1.73634	0.17992	-0.271043	0.0808357	8.48639	FBGN0025865	CG3637
1628867_s_at	-0.282604	1.08345	0.00416233	-0.270983	0.0808357	8.97043	FBGN0038932	CG5740
1636242_at	-0.628907	4.91951	0.47522	-0.27077	0.0810131	5.70567	FBGN0044047	CG14049
1625538_at	-0.926417	11.5319	0.201781	-0.270452	0.0811413	5.98581	FBGN0035886	CG7118
1629964_at	-0.273887	0.955056	0.0824316	-0.268894	0.0821263	8.86831	FBGN0036812	CG4076
1635741_a_at	-0.55514	2.81938	1.45912	-0.268384	0.0824907	6.69142	FBGN0029137	CG6618
1629757_at	-0.652855	4.91824	1.0069	-0.268205	0.0826642	5.36981	FBGN0050327	CG30327
1627054_at	-0.321602	1.36624	0.0725578	-0.268114	0.0827239	9.10892	FBGN0003016	CG3479
1626680_at	-0.312662	1.20949	0.155162	-0.267648	0.0827706	8.30682	FBGN0032512	CG9305
1627229_at	-0.324695	1.4178	0.0620834	-0.266908	0.0831353	8.31454	FBGN0033433	CG12927
1634588_at	-0.392489	2.14147	0.0226122	-0.266803	0.0832055	7.17888	FBGN0011259	CG18405
1638048_at	-0.578739	4.43358	0.29136	-0.266247	0.0833364	5.88357	FBGN0051119	CG31119
1633884_at	-0.258565	0.741361	0.202253	-0.266178	0.0833364	10.4488	FBGN0034722	CG10955
1623852_at	-0.207362	0.598646	0.0113326	-0.265504	0.0837996	10.9698	FBGN0038395	CG10407
1638276_at	-0.342488	1.64617	0.027016	-0.264772	0.0844694	8.08673	FBGN0034471	CG8462
1638508_at	-0.581523	4.57495	0.269649	-0.264203	0.0845479	6.31306	FBGN0032381	CG14934
1629209_at	-0.244196	0.784873	0.0720917	-0.263789	0.0847017	9.10045	FBGN0038183	CG9286
1637628_at	-0.261164	0.955307	0.0251058	-0.26376	0.0847017	8.77673	FBGN0034214	CG6550
1626624_s_at	-0.264853	0.956444	0.0520637	-0.263733	0.0847017	9.28651	FBGN0041789	CG31794
1625672_s_at	-0.232661	0.770422	0.0148795	-0.262546	0.0855812	9.49054	FBGN0052477
1629999_at	-0.691016	4.58469	2.35294	-0.262351	0.0857979	5.71511	FBGN0029803	CG15770
1637799_at	-0.236091	0.774142	0.0366979	-0.262187	0.085885	10.2655	FBGN0003257	CG3593
1625096_at	-0.239021	0.810942	0.0201893	-0.262181	0.085885	9.40583	FBGN0036886	CG9300
1637732_at	-1.38776	27.52	0.712212	-0.261182	0.0865466	3.69649	FBGN0039520	CG13976
1626644_at	-0.730417	7.43162	0.403911	-0.260938	0.0867954	4.76794	FBGN0053062	CG33062
1622893_at	-0.295089	1.26189	0.018972	-0.260737	0.0869649	11.385	FBGN0040736	CG16844
1627880_at	-0.537187	4.09506	0.167024	-0.260204	0.087535	5.88964	FBGN0050334	CG30334
1634804_at	-0.283237	1.121	0.0649754	-0.260083	0.087535	8.76941	FBGN0031919	CG15819
1637867_at	-0.815042	8.45798	1.37401	-0.259932	0.0876245	5.44454	FBGN0031706	CG6634
1637335_at	-0.324887	1.43894	0.127946	-0.259546	0.0879058	9.06488	FBGN0005633	CG7445
1632654_at	-0.235198	0.81622	0.0077907	-0.259099	0.0882654	9.35171	FBGN0032762	CG10685
1633334_at	-0.510605	3.86116	0.0423494	-0.258439	0.0886713	5.98335	FBGN0035308	CG15822
1631180_at	-0.245874	0.838527	0.0674939	-0.258312	0.0886713	10.428	FBGN0039182	CG5728
1639542_at	-0.465298	3.17919	0.0669189	-0.258256	0.0886713	6.91171	FBGN0028679	CG5661
1633973_at	-0.213138	0.609884	0.0810562	-0.256413	0.0903593	11.2109	FBGN0011227	CG8764
1627694_at	-0.210386	0.667128	0.00761452	-0.256123	0.0905897	10.3093	FBGN0036668	CG9715
1635173_at	-0.303544	1.18745	0.22758	-0.255176	0.0914821	8.48463	FBGN0031681	CG31651
1626807_a_at	-0.328315	1.59459	0.063529	-0.254966	0.0916242	7.89942	FBGN0028703	CG11328
1624207_at	-0.401133	2.39382	0.0901683	-0.254515	0.0920187	7.15996	FBGN0053555	CG7343
1625444_at	-0.215856	0.666977	0.0538596	-0.254241	0.0923136	10.0307	FBGN0042092	CG13773
1625046_at	-0.238898	0.853128	0.0368659	-0.253232	0.0927983	9.3283	FBGN0030067	CG10648
1626925_at	-0.270888	1.14439	0.00504549	-0.252667	0.0933389	10.1636	FBGN0013974	CG8742
1638367_at	-0.202306	0.634588	0.00948351	-0.252081	0.0938912	10.7995	FBGN0027525	CG7686
1626027_at	-2.76998	120.264	0.890333	-0.251656	0.0942285	2.27317	FBGN0020377	CG8856
1639716_at	-0.201325	0.614643	0.0255253	-0.251623	0.0942285	10.599	FBGN0026259	CG10840
1627104_at	-0.323628	1.62107	0.0446083	-0.250756	0.0951957	7.79825	FBGN0038597	CG8064
1629407_at	-0.337934	1.76926	0.050381	-0.250519	0.0953782	8.67313	FBGN0032126	CG13113
1638738_s_at	-0.222296	0.628105	0.160745	-0.250285	0.0955934	11.1498	FBGN0029092	CG11804
1632526_s_at	-0.239405	0.799738	0.118393	-0.249851	0.0959057	11.4076	FBGN0010352	CG11661
1623739_at	-0.168761	0.430276	0.0276355	-0.249391	0.0960165	12.0641	FBGN0011341	CG1059
1625076_at	-0.280573	1.24033	0.0273962	-0.249191	0.0961627	12.1059	FBGN0000114	CG31762
1624193_s_at	-0.190443	0.572965	0.012194	-0.248959	0.0964286	10.1175	FBGN0038473	CG3983
1639392_at	-0.224835	0.650979	0.173889	-0.247555	0.0974023	10.6918	FBGN0022288	CG12792
1638486_at	-0.463018	3.4819	0.0367778	-0.246836	0.0976942	6.50694	FBGN0010252	CG17136
1639288_at	-0.222604	0.80681	0.00653657	-0.246828	0.0976942	9.26165	FBGN0033379	CG8070
1635940_at	-0.354553	2.03764	0.0345439	-0.246302	0.0983199	7.53518	FBGN0032228	CG5367
1641211_at	-0.235486	0.862661	0.0528454	-0.246113	0.0984826	11.5737	FBGN0030044	CG15350
1639825_at	-0.246095	0.962993	0.0427949	-0.245386	0.0992444	8.6093	FBGN0000346	CG1618
1631552_at	-0.554874	4.18243	0.941766	-0.245122	0.0993034	5.86432	FBGN0033649	CG13194
1632019_s_at	-0.268162	1.07654	0.126627	-0.244476	0.0995624	8.73172	FBGN0028540	CG9008
1632975_at	-0.374636	2.33494	0.0135137	-0.244466	0.0995624	7.23385	FBGN0034126	CG4398
1624285_at	-0.271446	1.22419	0.0154561	-0.243801	0.0999842	8.81349	FBGN0036015	CG3088
1633003_at	-0.209361	0.703067	0.0343892	-0.243796	0.0999842	10.3185	FBGN0050349	CG30349
1625469_at	-1.31496	28.6379	0.469178	-0.243732	0.100016	3.40355	FBGN0029750	CG3323
1636279_at	-0.233057	0.902761	0.0123162	-0.243632	0.10011	9.09948	FBGN0001341	CG6189
1627319_at	-0.295237	1.47489	0.0098967	-0.242292	0.101525	7.79716	FBGN0029927	CG14430
1633876_at	-0.253581	0.877459	0.218742	-0.242199	0.101576	9.07515	FBGN0032521	CG7110
1624194_a_at	-1.61796	43.3676	1.27477	-0.242155	0.101576	3.39851	FBGN0031623	CG15632
1640281_s_at	-0.258849	1.08089	0.0674838	-0.241549	0.102078	8.4009	FBGN0035151	CG17129
1627110_at	-0.403717	2.05367	0.744159	-0.241361	0.102134	7.56143	FBGN0033540	CG11887
1630557_at	-0.230372	0.852155	0.0607416	-0.241112	0.102247	9.41954	FBGN0039306	CG11859
1640562_at	-0.511757	4.4121	0.100197	-0.240916	0.102405	5.78034	FBGN0050033	CG30033
1623304_at	-0.575296	5.30273	0.404027	-0.240822	0.102504	5.58144	FBGN0031764	CG9107
1626740_at	-0.802816	10.5558	0.588865	-0.240482	0.102573	4.42829	FBGN0036619	CG4784
1627446_at	-0.655088	6.86234	0.55996	-0.240453	0.102573	5.15914	FBGN0002931	CG11450
1631833_at	-0.254314	0.92534	0.193523	-0.240426	0.102573	9.08858	FBGN0002781	CG32491
1624113_at	-0.214715	0.778757	0.0189476	-0.240404	0.102573	9.83514	FBGN0033059	CG7845
1634705_at	-0.256571	1.10133	0.0378265	-0.240389	0.102573	8.36079	FBGN0032701	CG10341
1624589_a_at	-0.452225	1.35525	2.18934	-0.240199	0.102644	9.02219	FBGN0028509	CG31811
1641578_at	-0.412419	2.92831	0.0410871	-0.239334	0.103663	6.51915	FBGN0004569	CG4531
1633066_at	-2.17895	80.6993	2.49918	-0.238885	0.104034	2.93193	FBGN0033592	CG13215
1623926_at	-0.1902	0.620164	0.0175701	-0.238171	0.104711	10.4604	FBGN0031242	CG11604
1629933_at	-0.214376	0.790827	0.0197861	-0.238106	0.104745	9.39998	FBGN0029755	CG4202
1631512_at	-0.486483	4.00541	0.175468	-0.237922	0.104811	6.10029	FBGN0032507	CG9377
1628723_at	-0.220256	0.65445	0.204951	-0.237591	0.105011	11.0953	FBGN0011824	CG4038
1636526_at	-0.267102	1.25009	0.015207	-0.237455	0.105064	9.08251	FBGN0036876	CG9451
1639447_at	-0.260507	1.1308	0.0728091	-0.237452	0.105064	8.63751	FBGN0039829	CG15561
1639183_a_at	-0.639555	5.98954	1.27784	-0.237241	0.105317	5.33931	FBGN0021776	CG12249
1640235_at	-0.445514	3.28404	0.250495	-0.236971	0.105542	6.2298	FBGN0003997	CG5123
1631225_at	-0.262822	1.11678	0.116509	-0.236663	0.105823	9.23338	FBGN0034140	CG8317
1640110_at	-0.383265	2.5502	0.076521	-0.236479	0.105855	6.91398	FBGN0030266	CG11122
1623971_at	-0.531322	4.99718	0.0562884	-0.236354	0.105978	5.40762	FBGN0031775	CG9150
1627537_at	-0.347713	2.12741	0.0433128	-0.236004	0.10635	7.17113	FBGN0034816	CG3085
1627175_at	-0.43082	3.05093	0.293213	-0.235588	0.106878	6.94069	FBGN0029966	CG15324
1625582_at	-1.21242	25.1708	1.39166	-0.235244	0.107271	3.9967	FBGN0052187	CG32187
1623306_at	-0.231046	0.885525	0.079684	-0.235173	0.107303	9.0799	FBGN0027334	CG11738
1637785_at	-0.243039	0.575924	0.494103	-0.234952	0.107457	10.9733	FBGN0001332	CG10109
1640987_at	-1.03437	18.3375	1.06956	-0.234799	0.107524	4.11736	FBGN0003174	CG11101
1632768_at	-1.94648	67.5462	1.18061	-0.234794	0.107524	2.91947	FBGN0030804	CG13002
1638007_at	-0.215812	0.838588	0.00654279	-0.234754	0.107524	9.53594	FBGN0039828	CG1542
1631099_at	-0.26308	1.24604	0.0101119	-0.234729	0.107524	8.28037	FBGN0034748	CG17807
1627312_at	-0.297884	1.59217	0.0208612	-0.234545	0.107631	7.89759	FBGN0069397	CG3195
1628317_at	-0.562268	5.29091	0.461155	-0.23444	0.107737	5.46364	FBGN0030583	CG14410
1638948_at	-0.256199	1.1241	0.0707326	-0.234382	0.107783	8.94493	FBGN0043854	CG9506
1624517_at	-0.345362	1.97225	0.202964	-0.234166	0.108139	7.54837	FBGN0037977	CG3132
1632499_at	-0.294444	1.52325	0.0638204	-0.233724	0.108606	9.81146	FBGN0025390	CG14796
1627778_a_at	-0.237828	0.83683	0.199795	-0.233589	0.108769	9.29169	FBGN0038306	CG6563
1634344_at	-0.476004	3.87868	0.292613	-0.233064	0.109289	6.00175	FBGN0001977	CG4180
1627323_at	-0.25534	1.19591	0.00464887	-0.233038	0.109289	8.39326	FBGN0034062	CG8388
1625817_at	-0.530705	4.75571	0.432262	-0.232999	0.109289	5.4854	FBGN0038330	CG14868
1626221_at	-0.297086	1.47923	0.146643	-0.232991	0.109289	8.34794	FBGN0034603	CG9480
1636566_at	-0.61834	6.6568	0.391412	-0.23291	0.109289	5.67785	FBGN0052368	CG32368
1630772_at	-0.338496	1.97522	0.137141	-0.2329	0.109289	7.64928	FBGN0010768	CG5557
1632432_at	-0.237805	1.00767	0.0400137	-0.23233	0.109796	8.92475	FBGN0034903	CG9850
1629265_at	-0.716537	8.9612	0.571933	-0.232071	0.109827	4.58212	FBGN0000449	CG12028
1634866_at	-0.284607	1.34523	0.160652	-0.231927	0.109827	9.5417	FBGN0030803	CG4880
1635270_at	-0.830905	12.6177	0.231026	-0.231805	0.109827	5.39013	FBGN0034317	CG14499
1624668_s_at	-0.242365	1.07929	0.0147277	-0.231717	0.109827	8.68825	FBGN0033092	CG9422
1634229_at	-0.497557	4.02119	0.590449	-0.231694	0.109827	6.02206	FBGN0033257	CG8713
1632151_at	-0.278267	1.42361	0.0214623	-0.231482	0.110108	7.86817	FBGN0034817	CG9882
1630702_at	-0.910095	15.1345	0.368907	-0.231139	0.11046	5.40618	FBGN0033061	CG14590
1639225_at	-2.06638	79.3911	0.66151	-0.230953	0.110596	2.5311	FBGN0035572	CG13711
1636974_at	-0.203537	0.773795	0.00717867	-0.230317	0.111133	9.45344	FBGN0041604	CG32146
1631188_a_at	-0.40957	2.89139	0.271473	-0.230297	0.111133	6.53798	FBGN0031762	CG9098
1625099_at	-0.457188	3.30037	0.644448	-0.230187	0.111133	6.20781	FBGN0034552	CG17999
1638462_at	-0.48656	3.46738	1.00597	-0.230049	0.111133	7.19772	FBGN0032082	CG18088
1631066_at	-0.646783	7.70055	0.224216	-0.229755	0.111302	5.51664	FBGN0003254	CG7230
1637835_at	-0.249977	1.05425	0.131328	-0.229581	0.111392	8.93692	FBGN0030510	CG12177
1639641_at	-0.205704	0.770553	0.0342753	-0.229293	0.111674	11.5134	FBGN0035781	CG8560
1630950_at	-0.177873	0.560024	0.0417864	-0.229287	0.111674	11.8134	FBGN0026196	CG10206
1627977_at	-0.208742	0.82312	0.00909898	-0.228818	0.11223	9.3499	FBGN0033454	CG1671
1627870_at	-0.348483	2.22047	0.102285	-0.228655	0.11223	7.52616	FBGN0051900	CG31900
1630329_at	-0.19247	0.695326	0.0134467	-0.228617	0.11223	9.99464	FBGN0030486	CG1716
1637777_at	-1.96621	71.0496	3.0189	-0.228461	0.11234	2.58376	FBGN0031811	CG13982
1633763_at	-0.367244	1.52153	1.07267	-0.22801	0.112879	7.87127	FBGN0031458	CG2855
1632698_at	-0.279602	1.46542	0.0491915	-0.22719	0.113669	7.92047	FBGN0003963	CG2762
1632106_at	-0.240211	1.09199	0.0270682	-0.227073	0.113771	9.41578	FBGN0039754	CG9747
1629086_s_at	-0.168221	0.546499	0.00439597	-0.226645	0.114168	11.4528	FBGN0017539	CG17246
1627492_at	-0.195536	0.731753	0.0163016	-0.226079	0.114885	10.3544	FBGN0036578	CG5018
1631216_a_at	-0.591249	6.13138	0.715605	-0.225954	0.115042	5.66379	FBGN0034606	CG18375
1631813_at	-0.231896	1.01395	0.0418662	-0.225684	0.115405	9.5429	FBGN0029885	CG3224
1625113_s_at	-0.290892	1.32462	0.343797	-0.225206	0.115866	9.29695	FBGN0032363	CG6509
1634919_at	-0.230543	1.00877	0.0417266	-0.224934	0.116143	8.57781	FBGN0033169	CG11123
1640066_at	-0.198331	0.773308	0.00563795	-0.224718	0.116371	9.38557	FBGN0037504	CG1142
1627564_s_at	-0.244123	1.05343	0.126763	-0.224715	0.116371	9.14257	FBGN0019890	CG8954
1627284_at	-0.338734	2.20534	0.0675173	-0.224684	0.116371	7.88465	FBGN0051015	CG31015
1638724_at	-0.339367	2.16701	0.119849	-0.224414	0.116799	7.30664	FBGN0028527	CG18507
1626467_a_at	-0.240828	1.10024	0.0560668	-0.22396	0.117102	9.53632	FBGN0031111	CG15457
1640015_at	-0.222963	0.99051	0.00708153	-0.223232	0.118212	8.80573	FBGN0030960	CG7053
1629388_s_at	-0.227143	0.973421	0.0624105	-0.223179	0.118288	8.96886	FBGN0039745	CG7950
1624937_at	-0.177178	0.604818	0.0258938	-0.223097	0.118311	10.0856	FBGN0032620	CG12288
1639822_at	-0.704183	9.69242	0.291753	-0.222859	0.118491	4.63048	FBGN0039530	CG5586
1624190_at	-0.346693	2.383	0.0379234	-0.22282	0.118491	8.7039	FBGN0051637	CG31637
1638979_a_at	-0.215126	0.892013	0.0423382	-0.222555	0.118859	9.24671	FBGN0002872	CG1960
1624775_at	-0.207712	0.860574	0.0111247	-0.222473	0.118948	9.02504	FBGN0032818	CG10628
1631853_at	-0.309241	1.06016	0.87325	-0.2224	0.118982	9.07277	FBGN0035675	CG6610
1628964_at	-0.454774	3.81845	0.365555	-0.222331	0.119003	6.01712	FBGN0032178	CG4804
1631248_at	-0.226848	1.03363	0.0120735	-0.221835	0.119749	8.86987	FBGN0027330	CG1994
1635211_at	-0.247374	1.13074	0.119176	-0.221265	0.120303	9.02687	FBGN0010575	CG5580
1626309_at	-0.189554	0.703143	0.0308087	-0.221259	0.120303	10.9603	FBGN0036203	CG6004
1639621_at	-0.361201	2.50372	0.165679	-0.221076	0.12039	6.78197	FBGN0034312	CG10916
1632447_at	-0.462781	3.22981	1.16598	-0.220728	0.120792	6.53679	FBGN0004587	CG10851
1628587_at	-0.324224	2.00957	0.15922	-0.220159	0.121419	7.53183	FBGN0035760	CG8607
1627195_at	-0.240433	1.11905	0.0751237	-0.220019	0.121419	9.89684	FBGN0052642	CG32642
1627927_at	-0.205798	0.750496	0.125555	-0.219876	0.121419	10.2008	FBGN0034087	CG8443
1630208_at	-0.238985	1.16322	0.0185136	-0.219842	0.121419	8.27408	FBGN0041588	CG31426
1626264_at	-0.246692	0.791148	0.468287	-0.21982	0.121419	9.93362	FBGN0031435	CG9883
1637177_at	-0.982215	18.7417	1.25263	-0.219661	0.121419	4.40247	FBGN0030626	CG15032
1632721_at	-0.226776	1.05186	0.0143014	-0.219627	0.121419	8.48197	FBGN0021874	CG2863
1633879_a_at	-1.90499	73.0517	2.34907	-0.219384	0.121796	2.79998	FBGN0003145	CG6716
1640932_s_at	-0.180385	0.664417	0.0135728	-0.219073	0.122229	10.105	FBGN0052626	CG32626
1639409_at	-0.363183	2.54999	0.199558	-0.219026	0.122254	6.60942	FBGN0038590	CG12320
1627349_at	-0.196906	0.778473	0.0309023	-0.218869	0.122315	9.63533	FBGN0010520	CG4539
1623632_s_at	-0.237798	0.926166	0.255549	-0.218751	0.122485	10.1111	FBGN0036115	CG6327
1631608_at	-0.434433	3.79375	0.152954	-0.218678	0.122508	7.50399	FBGN0039000	CG6954
1630763_at	-0.362616	2.37713	0.373527	-0.21864	0.122508	6.95105	FBGN0035099	CG6845
1630498_at	-0.587716	7.17624	0.0684331	-0.218352	0.12265	4.68993	FBGN0016974
1637963_at	-0.475945	4.48784	0.277874	-0.218018	0.12265	6.47655	FBGN0030981	CG14191
1633272_at	-0.241662	1.19073	0.0389893	-0.217924	0.12265	9.66017	FBGN0034497	CG9090
1635602_at	-0.35909	2.53972	0.178325	-0.217808	0.122681	7.19436	FBGN0032523	CG16956
1637421_at	-0.207408	0.896894	0.012079	-0.217545	0.122903	9.03669	FBGN0022702	CG2054
1624750_at	-0.183336	0.637479	0.0765488	-0.216965	0.123632	10.8573	FBGN0033741	CG8545
1625932_at	-0.452676	3.63169	0.724781	-0.21688	0.123701	6.17652	FBGN0032330	CG31868
1624489_a_at	-0.167813	0.586967	0.012257	-0.216785	0.123728	10.4846	FBGN0023522	CG11596
1632273_at	-0.211	0.87276	0.0757942	-0.216647	0.123779	9.50718	FBGN0039207	CG5789
1622933_at	-0.37617	2.50472	0.519451	-0.216312	0.124217	7.18062	FBGN0034729	CG10344
1640480_at	-0.294219	1.71509	0.140455	-0.215991	0.12455	7.67119	FBGN0053051	CG33051
1627926_at	-0.188082	0.747809	0.0119645	-0.215777	0.124737	9.92786	FBGN0034058	CG8315
1628965_at	-0.5795	7.00867	0.240818	-0.215228	0.125358	4.85181	FBGN0025627	CG4194
1635587_s_at	-0.193856	0.801562	0.010669	-0.215099	0.12554	9.3603	FBGN0020312	CG4050
1639016_at	-0.175088	0.653037	0.0122983	-0.214653	0.126	10.5561	FBGN0030679	CG8206
1623615_at	-0.216204	1.00674	0.00911324	-0.21451	0.126	8.92192	FBGN0030834	CG8675
1625836_at	-0.249603	1.29957	0.0582012	-0.214208	0.126341	8.21451	FBGN0032149	CG4036
1629811_at	-0.439394	3.40957	0.816175	-0.213748	0.126932	6.46773	FBGN0036862	CG9619
1627461_at	-0.190694	0.790121	0.00817048	-0.213431	0.127306	9.7754	FBGN0032679	CG10302
1638772_at	-0.708876	2.55066	8.48151	-0.213422	0.127306	8.28819	FBGN0034330	CG18107
1631886_at	-0.698529	6.99929	3.73603	-0.213195	0.127563	5.07267	FBGN0036193	CG14135
1625642_at	-0.51152	5.48143	0.283128	-0.213049	0.127656	5.49413	FBGN0029584	CG11509
1626818_at	-0.197911	0.84399	0.0212873	-0.212761	0.128173	9.81452	FBGN0032051	CG13097
1622925_at	-0.183557	0.731101	0.0136204	-0.212703	0.128176	9.93888	FBGN0015624	CG15319
1635846_a_at	-0.237151	1.23637	0.0086327	-0.212539	0.128219	10.8005	FBGN0004882	CG10868
1637302_s_at	-0.212583	0.982481	0.0183131	-0.212498	0.128219	9.67022	FBGN0024555	CG9351
1628813_at	-0.334541	2.32628	0.152453	-0.212488	0.128219	7.05835	FBGN0043799	CG31381
1641650_at	-0.220527	1.06999	0.00903215	-0.212299	0.128457	8.68541	FBGN0015573	CG1089
1641652_a_at	-0.290149	1.45519	0.414706	-0.212184	0.128602	10.0986	FBGN0020248	CG33166
1627122_at	-0.271287	1.61425	0.0227766	-0.212032	0.128741	9.19417	FBGN0052767	CG32767
1640809_at	-0.361953	2.90956	0.00869542	-0.21188	0.128836	6.72713	FBGN0035241	CG12105
1635918_at	-0.291094	1.39737	0.493795	-0.211675	0.128908	8.53171	FBGN0052542	CG32542
1626933_s_at	-0.203462	0.914649	0.0112635	-0.211445	0.129318	9.14654	FBGN0035205	CG2469
1631065_at	-1.44449	46.0906	0.653795	-0.211276	0.129498	3.33882	FBGN0032489	CG15480
1626299_at	-0.170584	0.632629	0.0199945	-0.211158	0.12966	11.105	FBGN0004649	CG1372
1628537_s_at	-0.196456	0.844262	0.0215406	-0.211133	0.12966	9.26693	FBGN0035707	CG8368
1638984_s_at	-0.323676	2.30558	0.0452195	-0.211107	0.12966	6.74251	FBGN0037525	CG17816
1639850_at	-0.208678	0.948347	0.0296295	-0.211015	0.129778	9.54184	FBGN0040346	CG3704
1631175_a_at	-0.29931	1.99367	0.0202018	-0.210914	0.129852	7.46179	FBGN0032681	CG10283
1623475_s_at	-0.119179	0.290723	0.0286655	-0.210882	0.129877	12.5407	FBGN0003261	CG10279
1625385_at	-0.544136	5.86581	0.808499	-0.210622	0.130308	5.23029	FBGN0004198	CG11387
1630348_a_at	-0.261894	1.39148	0.158511	-0.210359	0.130657	10.2459	FBGN0037007	CG5059
1629621_a_at	-0.332138	2.11219	0.38142	-0.210331	0.130675	7.51172	FBGN0025382	CG14791
1633254_at	-0.3269	0.869624	1.54702	-0.210285	0.130687	8.89529	FBGN0032020	CG7787
1635585_at	-0.60272	7.05847	1.1726	-0.210081	0.130949	5.13551	FBGN0032911	CG9264
1639476_at	-0.323093	2.29892	0.0753129	-0.209684	0.131454	7.8298	FBGN0030262	CG2081
1638060_at	-0.194988	0.864971	0.00485652	-0.20907	0.132415	9.28065	FBGN0035720	CG10077
1623810_at	-0.43797	3.00432	1.39163	-0.20889	0.132667	6.46456	FBGN0031488	CG17265
1629097_at	-0.508329	5.84795	0.103458	-0.20837	0.133503	5.17679	FBGN0001320	CG4717
1630517_at	-0.577876	6.90712	0.798951	-0.20817	0.133735	4.90945	FBGN0034376	CG15072
1623548_at	-1.68016	62.9727	2.2813	-0.207992	0.133952	3.0419	FBGN0031719	CG18269
1631016_at	-0.265456	1.62205	0.00734561	-0.20796	0.133952	9.31259	FBGN0052822	CG32822
1637468_at	-0.218994	1.10177	0.00919766	-0.20777	0.134174	8.51261	FBGN0028529	CG7516
1636694_at	-0.227789	1.16807	0.0354585	-0.207637	0.134275	8.28476	FBGN0035590	CG10673
1635762_at	-0.246122	1.23045	0.174837	-0.20762	0.134275	8.3233	FBGN0034270	CG6401
1637169_at	-0.171269	0.656798	0.0264074	-0.207206	0.134859	10.6757	FBGN0031020	CG12202
1629745_at	-0.176609	0.670623	0.057944	-0.206909	0.13527	10.3766	FBGN0038922	CG6439
1624568_at	-0.552424	6.24976	0.88482	-0.206818	0.135464	5.70232	FBGN0028499	CG7985
1627897_at	-0.255254	1.03288	0.493431	-0.20661	0.135757	8.71976	FBGN0038489	CG12265
1626892_at	-0.168062	0.612958	0.0491467	-0.206541	0.135846	10.5281	FBGN0032920	CG9252
1632978_at	-0.296373	1.99488	0.0662673	-0.206435	0.135859	8.21487	FBGN0052207	CG32207
1640099_at	-0.19972	0.870602	0.0654878	-0.206426	0.135859	9.20662	FBGN0040066	CG17437
1627636_at	-0.412485	3.82139	0.175594	-0.20632	0.135927	6.09954	FBGN0037217	CG14636
1637165_at	-0.159497	0.585235	0.0128084	-0.206246	0.13595	10.888	FBGN0038925	CG6022
1631243_s_at	-0.258779	0.852005	0.723529	-0.206165	0.136077	10.6563	FBGN0010877	CG7129
1624907_at	-0.21708	1.10336	0.00659031	-0.206048	0.136205	10.9506	FBGN0029506	CG10106
1636073_at	-0.179691	0.747765	0.013841	-0.205902	0.136295	9.82517	FBGN0052344	CG32344
1633039_at	-0.24137	1.35636	0.0178955	-0.205897	0.136295	8.20764	FBGN0039525	CG5646
1628861_at	-0.337898	2.65579	0.0395126	-0.205817	0.13634	6.62829	FBGN0035888	CG7120
1634978_at	-0.233587	1.24116	0.0468972	-0.205817	0.13634	8.45974	FBGN0032140	CG13117
1641381_s_at	-0.27127	1.47689	0.266495	-0.20545	0.137082	8.58875	FBGN0033609	CG13213
1641298_at	-0.247485	1.42069	0.0319646	-0.205338	0.137082	8.17071	FBGN0037926	CG10535
1627204_at	-0.218009	1.11837	0.00927555	-0.2053	0.137082	8.45877	FBGN0031308	CG4749
1627116_at	-0.19311	0.869333	0.0157957	-0.205259	0.137082	9.15565	FBGN0033261	CG18316
1628752_at	-0.817253	15.0033	0.850573	-0.205253	0.137082	4.18264	FBGN0032309	CG17085
1625746_at	-0.248047	1.44558	0.0148881	-0.205252	0.137082	8.02177	FBGN0035152	CG3386
1631682_at	-0.808934	14.1674	1.40798	-0.204972	0.1375	4.21297	FBGN0003900	CG2956
1633466_at	-0.205831	0.996491	0.0129103	-0.20487	0.137655	8.85508	FBGN0036686	CG7728
1623998_at	-0.171062	0.623791	0.0754365	-0.204571	0.138165	10.6816	FBGN0037051	CG10565
1626048_at	-1.33701	41.4961	1.25008	-0.204496	0.138219	3.29148	FBGN0002735	CG8333
1628216_at	-0.208874	0.859031	0.188624	-0.204068	0.138932	9.77017	FBGN0010770	CG5786
1628840_at	-0.182616	0.696951	0.113362	-0.202867	0.141405	9.96407	FBGN0011236	CG5575
1629408_s_at	-0.18311	0.795872	0.020192	-0.202698	0.141748	9.79148	FBGN0050387	CG30387
1635811_at	-0.207415	1.02568	0.0220588	-0.202634	0.141748	8.59163	FBGN0003302	CG4336
1640080_at	-0.162334	0.615022	0.0268156	-0.202627	0.141748	10.6599	FBGN0032919	CG9253
1635356_at	-0.179104	0.7702	0.0119293	-0.202519	0.141887	9.29106	FBGN0033754	CG8816
1631716_at	-0.578089	7.75146	0.402925	-0.202441	0.141928	4.64824	FBGN0024977	CG2709
1633110_at	-0.200128	0.969083	0.00839274	-0.202421	0.141928	8.75595	FBGN0038869	CG3353
1634687_at	-0.157825	0.583924	0.0241706	-0.202391	0.141928	10.5343	FBGN0035541	CG15019
1634872_at	-0.278247	1.83596	0.0549352	-0.202347	0.141928	7.56613	FBGN0034266	CG4975
1637494_at	-0.171237	0.68293	0.0337875	-0.202266	0.141979	10.3943	FBGN0023527	CG3071
1631698_s_at	-0.305153	2.00427	0.283734	-0.201739	0.142488	7.40096	FBGN0026147	CG16833
1637929_a_at	-0.210122	1.04559	0.0405375	-0.201619	0.142493	10.889	FBGN0052602	CG32602
1639232_s_at	-0.192951	0.906636	0.0099539	-0.201539	0.142532	8.95039	FBGN0040282	CG11956
1631326_at	-0.406655	3.40447	0.672939	-0.201388	0.142701	6.44051	FBGN0035917	CG6416
1639219_at	-0.197213	0.953379	0.0101613	-0.200909	0.143531	8.80993	FBGN0032346	CG6249
1640781_a_at	-0.596155	8.73005	0.0933871	-0.200697	0.143862	4.9431	FBGN0000568	CG8127
1624053_at	-0.328915	2.36333	0.324512	-0.200624	0.143862	6.83333	FBGN0038255	CG7552
1631617_at	-0.264125	1.69903	0.0371622	-0.200452	0.144123	7.71992	FBGN0033372	CG13742
1628083_at	-0.248008	1.49974	0.0311023	-0.200447	0.144123	7.85947	FBGN0028743	CG5036
1640797_at	-0.123946	0.377966	0.0045853	-0.200395	0.144123	12.3022	FBGN0032833	CG10664
1635713_at	-0.184626	0.729335	0.120679	-0.200253	0.144318	10.0136	FBGN0033661	CG13185
1623061_at	-0.232714	1.31974	0.031992	-0.200161	0.144389	8.13647	FBGN0002036	CG10561
1624187_at	-0.503409	6.16047	0.16888	-0.200097	0.144389	4.98416	FBGN0000928	CG2706
1631614_at	-0.293193	1.93625	0.211516	-0.20006	0.144389	7.41392	FBGN0034351	CG5190
1637614_s_at	-0.78264	14.0426	1.28931	-0.199878	0.144752	4.61918	FBGN0039588	CG12413
1623496_at	-0.208292	1.07957	0.00683032	-0.199838	0.144789	8.48194	FBGN0001330	CG3228
1638849_a_at	-0.178524	0.787607	0.0113065	-0.199731	0.144818	9.94372	FBGN0029672	CG2875
1632387_at	-0.799922	15.8106	0.231557	-0.199718	0.144818	3.89678	FBGN0037654	CG11983
1623144_at	-0.332921	2.57276	0.206607	-0.199696	0.144818	7.32806	FBGN0004859	CG2125
1636468_a_at	-0.171028	0.711073	0.0232686	-0.199581	0.144983	10.2342	FBGN0028744	CG5033
1631337_at	-0.969435	20.1044	3.62476	-0.199011	0.145807	3.84669	FBGN0053082	CG33082
1633750_s_at	-0.206945	1.06255	0.0195551	-0.198939	0.145807	8.59186	FBGN0053526	CG4124
1623119_at	-0.477708	5.58283	0.196869	-0.198705	0.146083	5.21469	FBGN0020129	CG12240
1625758_s_at	-0.169982	0.690408	0.0413902	-0.198704	0.146083	10.2922	FBGN0025140	CG6375
1638725_at	-0.931571	21.0075	1.03667	-0.198413	0.146631	3.71535	FBGN0028370	CG4192
1627972_at	-1.06623	25.9445	2.9551	-0.198337	0.146631	3.62094	FBGN0034623	CG9822
1633381_at	-0.18016	0.779472	0.0530588	-0.19745	0.14813	9.11851	FBGN0030096	CG9060
1629799_at	-1.87094	87.883	1.95797	-0.197389	0.14813	1.91054	FBGN0052382	CG32382
1627882_at	-0.352375	2.90168	0.297525	-0.197008	0.148604	6.83146	FBGN0001624	CG1725
1625078_at	-0.150942	0.569309	0.0186183	-0.196856	0.148779	11.3839	FBGN0022023	CG9124
1628732_at	-0.212705	1.09684	0.072339	-0.196714	0.148998	8.92022	FBGN0025739	CG3346
1630445_at	-0.189963	0.896139	0.0370258	-0.196648	0.149054	9.08783	FBGN0010926	CG5824
1638576_at	-0.175353	0.625888	0.171418	-0.196381	0.149556	10.2011	FBGN0032634	CG6840
1627487_at	-1.1469	33.2429	0.879726	-0.196339	0.149556	3.35844	FBGN0033922	CG13942
1640594_at	-0.177135	0.599215	0.220187	-0.195684	0.150696	11.0914	FBGN0029823	CG3011
1632420_at	-0.182505	0.701185	0.168778	-0.19567	0.150696	10.0137	FBGN0035489	CG1135
1632067_at	-0.218596	1.24496	0.00420092	-0.195584	0.150756	9.42592	FBGN0035835	CG7915
1632602_s_at	-0.176868	0.800284	0.0189016	-0.195415	0.151009	10.3134	FBGN0026611	CG6671
1635187_s_at	-0.165967	0.706376	0.0188216	-0.194892	0.15197	9.35403	FBGN0039600	CG1646
1627948_at	-0.491979	6.30095	0.0736983	-0.194858	0.15197	6.95426	FBGN0022131	CG10261
1624856_at	-0.220864	1.21555	0.0740801	-0.194488	0.152724	8.98802	FBGN0028525	CG4249
1632859_a_at	-1.49441	56.2761	2.85389	-0.194341	0.152913	2.8654	FBGN0004652	CG14307
1633419_s_at	-0.262033	1.72563	0.0985577	-0.194009	0.153644	7.72792	FBGN0036777	CG7341
1637992_at	-0.225535	1.30295	0.0490871	-0.193964	0.153669	8.18714	FBGN0039204	CG6607
1637004_at	-0.170515	0.750082	0.0253514	-0.193637	0.154064	9.90076	FBGN0033988	CG7761
1637153_at	-0.481603	5.29711	0.889114	-0.193632	0.154064	5.76129	FBGN0039183	CG6413
1639785_s_at	-0.154828	0.592614	0.0470087	-0.193592	0.154064	10.5639	FBGN0015930	CG1624
1630166_s_at	-0.144353	0.53434	0.0242464	-0.193144	0.155024	11.6334	FBGN0002638	CG10480
1638370_s_at	-0.164618	0.706551	0.0221843	-0.192838	0.155614	10.4019	FBGN0031071	CG12701
1639900_at	-0.378049	3.56769	0.287599	-0.19254	0.156232	6.20019	FBGN0002733	CG14548
1636851_at	-0.572633	7.92289	0.931484	-0.192441	0.156361	4.73143	FBGN0031168	CG1722
1634428_at	-0.188678	0.952766	0.00870275	-0.192422	0.156369	8.78672	FBGN0032154	CG5924
1635283_at	-0.281796	1.6398	0.511669	-0.192117	0.156758	8.32559	FBGN0028543	CG31839
1641023_at	-0.193402	0.965613	0.0486818	-0.192034	0.156758	9.90938	FBGN0031006	CG8002
1625047_at	-0.20018	0.686595	0.403197	-0.191756	0.157301	10.2827	FBGN0022985	CG5821
1632992_at	-0.207363	1.14326	0.0266349	-0.191716	0.157301	11.2545	FBGN0029568	CG11381
1640595_at	-0.179474	0.834299	0.0448628	-0.191411	0.157734	9.06084	FBGN0036514	CG12301
1625421_at	-0.174998	0.816923	0.0211704	-0.191155	0.158247	9.53686	FBGN0050377	CG30377
1631721_at	-0.285341	2.16061	0.0725112	-0.190944	0.158597	7.49017	FBGN0015025	CG6215
1633626_at	-0.471374	4.83227	1.26683	-0.190868	0.158711	5.41834	FBGN0040786	CG14104
1631699_at	-0.204252	1.10547	0.0431794	-0.190578	0.159279	8.47981	FBGN0031610	CG15436
1625358_s_at	-0.312843	2.48622	0.208992	-0.190559	0.159279	7.44852	FBGN0032885	CG9326
1640031_at	-0.164741	0.728405	0.0192712	-0.190522	0.159327	10.8329	FBGN0016122	CG10593
1629194_s_at	-0.171814	0.806483	0.00832267	-0.190341	0.159674	9.73842	FBGN0000052	CG9127
1627723_at	-0.249514	1.68781	0.0322114	-0.190252	0.159845	7.71552	FBGN0037883	CG14701
1632380_at	-0.197977	1.0465	0.0383763	-0.190075	0.160112	8.57992	FBGN0002777	CG7826
1634044_at	-0.735866	14.03	0.979476	-0.18994	0.160238	4.01658	FBGN0000180	CG4722
1628628_at	-0.320283	2.13808	0.706111	-0.189913	0.160238	7.12175	FBGN0012051	CG7563
1627436_s_at	-0.246881	1.66549	0.0264791	-0.189798	0.160238	7.84239	FBGN0016694	CG17888
1639534_at	-0.298608	2.35457	0.120889	-0.18979	0.160238	6.86095	FBGN0032401	CG6792
1639372_s_at	-0.43968	5.10678	0.275965	-0.189511	0.160746	5.61695	FBGN0040994	CG17567
1625524_at	-0.210345	1.11396	0.122397	-0.189173	0.161378	9.40989	FBGN0031484	CG3165
1630640_at	-0.226004	1.41412	0.0173302	-0.188898	0.16185	7.80695	FBGN0032161	CG4594
1634798_at	-0.193272	1.02813	0.0202411	-0.188761	0.162075	8.3775	FBGN0022246	CG11606
1641270_at	-0.231847	1.33419	0.175692	-0.188682	0.162242	9.8746	FBGN0036381	CG8745
1624058_at	-0.146458	0.544891	0.0579506	-0.188631	0.162367	10.1419	FBGN0004650	CG11411
1640077_at	-0.29266	2.38858	0.0207812	-0.188544	0.162428	7.27659	FBGN0030741	CG3692
1625870_at	-0.453059	5.74397	0.0354619	-0.188457	0.162584	5.22683	FBGN0031053	CG14223
1634125_at	-0.185409	0.965693	0.00340991	-0.188341	0.162835	9.48906	FBGN0050440	CG30440
1631433_at	-0.184213	0.917061	0.0447057	-0.187839	0.163825	8.75805	FBGN0036018	CG3335
1630872_at	-1.9035	100.687	2.25751	-0.187608	0.164331	1.55024	FBGN0046888	CG31750
1627661_at	-0.141534	0.561334	0.00795363	-0.187584	0.164331	11.0926	FBGN0024558	CG31289
1632140_at	-1.66407	77.418	1.39007	-0.18745	0.164549	2.97202	FBGN0053319
1631087_a_at	-0.166314	0.771612	0.0156036	-0.187449	0.164549	9.9688	FBGN0037248	CG9809
1641669_a_at	-0.177472	0.890835	0.00728909	-0.187267	0.164755	9.17926	FBGN0036915	CG7757
1631794_at	-0.292292	2.24891	0.190344	-0.187149	0.16487	7.16723	FBGN0032343	CG6201
1629714_at	-0.72806	14.0945	1.07075	-0.186957	0.165182	3.96453	FBGN0004581	CG30170
1630609_s_at	-0.308673	2.37498	0.358781	-0.186689	0.165551	6.91793	FBGN0032957	CG2225
1625255_at	-0.375257	3.90957	0.136255	-0.186563	0.165819	5.92915	FBGN0031735	CG11029
1639032_at	-0.292825	2.36718	0.0979399	-0.186504	0.165831	7.11564	FBGN0027794	CG14786
1640547_at	-0.428714	3.02173	2.27432	-0.186291	0.166169	7.42718	FBGN0004456	CG1771
1623560_at	-0.233058	1.48243	0.0838635	-0.186221	0.166191	8.06735	FBGN0037435	CG18048
1633068_at	-1.61296	73.5661	1.5257	-0.186135	0.16629	2.5028	FBGN0034134	CG4750
1638203_at	-0.275741	2.14629	0.0524184	-0.185959	0.166407	7.29868	FBGN0036188	CG7339
1623641_at	-0.268553	2.05548	0.0347237	-0.185753	0.166721	7.28939	FBGN0052856	CG32856
1637105_at	-0.486994	6.79293	0.0811395	-0.185745	0.166721	4.73643	FBGN0033310	CG8643
1629008_at	-0.197178	1.06175	0.0654205	-0.185723	0.166721	8.51135	FBGN0038275	CG3817
1640838_s_at	-0.149305	0.641649	0.00516552	-0.185646	0.166801	10.805	FBGN0027932	CG13388
1624997_s_at	-0.226059	1.46617	0.0200991	-0.185427	0.167225	7.91849	FBGN0026361	CG2916
1641324_at	-0.174062	0.861194	0.0199931	-0.185425	0.167225	9.20321	FBGN0002526	CG10236
1635495_a_at	-0.706547	13.002	1.56319	-0.185132	0.167838	4.34911	FBGN0015129	CG18741
1629050_at	-0.27318	2.0058	0.173279	-0.18506	0.167876	8.86658	FBGN0035661	CG10477
1638350_at	-0.164881	0.729307	0.0659845	-0.184888	0.16831	9.86736	FBGN0032408	CG6712
1622901_at	-0.341706	3.33774	0.0830283	-0.184753	0.168497	6.34049	FBGN0034553	CG9993
1641342_at	-0.176996	0.848266	0.0702808	-0.184677	0.168497	9.0573	FBGN0017414	CG12346
1623299_at	-0.521379	7.22134	0.772756	-0.184403	0.168997	4.96837	FBGN0033438	CG1794
1629145_at	-0.223682	1.4474	0.0266719	-0.184235	0.169372	8.21799	FBGN0031107	CG11734
1630010_a_at	-0.354943	3.61278	0.104277	-0.184102	0.169651	6.39913	FBGN0003118	CG17077
1628565_at	-0.191853	0.993272	0.104509	-0.183109	0.171883	8.75734	FBGN0031224	CG11454
1629485_at	-0.426322	4.60475	0.828304	-0.182901	0.172205	5.71922	FBGN0000808	CG1505
1623724_at	-0.196138	1.09877	0.0513729	-0.182888	0.172205	8.34043	FBGN0030611	CG15027
1633021_s_at	-0.181101	0.886104	0.0954612	-0.182794	0.172383	9.66825	FBGN0010905	CG16757
1626227_at	-0.424215	4.86076	0.53033	-0.182704	0.172523	6.3099	FBGN0032249	CG5337
1627704_a_at	-0.362856	3.8297	0.123172	-0.182506	0.172934	6.15907	FBGN0026319	CG3048
1628435_at	-0.228009	1.36336	0.198879	-0.182423	0.172991	11.691	FBGN0003498	CG16901
1639994_at	-0.296394	2.39648	0.244457	-0.182386	0.172995	7.18719	FBGN0029874	CG3342
1626552_at	-0.33273	3.17668	0.156999	-0.182234	0.173362	6.36344	FBGN0029710	CG3568
1626840_a_at	-0.169045	0.820542	0.0415718	-0.182063	0.173814	9.50653	FBGN0033914	CG8479
1631106_s_at	-0.143704	0.612091	0.0111587	-0.182028	0.173814	10.8561	FBGN0027086	CG11471
1637644_at	-0.451417	5.66506	0.487643	-0.181989	0.173837	5.14332	FBGN0036956	CG13813
1636864_at	-0.188215	0.993831	0.0768392	-0.181897	0.17397	10.3454	FBGN0010313	CG2530
1637513_at	-0.279727	2.31449	0.0514344	-0.181859	0.17397	7.00456	FBGN0034706	CG11275
1635731_at	-0.45002	6.01501	0.110736	-0.181825	0.173986	4.97562	FBGN0032399	CG6785
1626649_s_at	-0.175286	0.842169	0.0875153	-0.181794	0.173986	9.83896	FBGN0051232	CG31232
1631198_at	-0.164478	0.797235	0.0223325	-0.181684	0.174211	9.36576	FBGN0021995	CG2173
1636728_at	-0.362967	3.83341	0.169564	-0.181416	0.174581	6.09992	FBGN0033068	CG11212
1635819_at	-0.326456	2.94825	0.290068	-0.181412	0.174581	7.31501	FBGN0014388	CG1921
1627678_at	-0.895623	21.924	2.48799	-0.181269	0.174802	4.06695	FBGN0032266	CG18302
1637684_at	-0.203881	1.25789	0.00782647	-0.181221	0.174899	8.6608	FBGN0034155	CG8566
1626856_at	-0.212043	1.17912	0.196281	-0.180805	0.175811	9.06457	FBGN0031974	CG12560
1625269_at	-0.176694	0.942479	0.0145364	-0.180619	0.175998	8.75163	FBGN0035336	CG9004
1634995_at	-0.337655	3.19552	0.301634	-0.180558	0.176069	6.97091	FBGN0034800	CG3788
1630717_s_at	-0.163112	0.783143	0.0332629	-0.180523	0.176144	9.62317	FBGN0000289	CG8367
1624434_at	-1.8688	105.402	1.80997	-0.180485	0.17616	1.79968	FBGN0003719	CG6868
1628986_at	-0.157051	0.741592	0.020821	-0.179865	0.177583	10.0254	FBGN0033039	CG7897
1623388_at	-0.411541	5.13167	0.115183	-0.179665	0.177951	5.52664	FBGN0035084	CG15861
1634912_at	-0.0950207	0.269	0.0107327	-0.179658	0.177951	12.5207	FBGN0002780	CG2050
1631568_a_at	-0.233638	1.67416	0.0174346	-0.179636	0.177951	8.03	FBGN0003349	CG32717
1631636_at	-0.169711	0.885745	0.00717505	-0.179598	0.177951	9.47271	FBGN0032050	CG13096
1629493_at	-0.25711	1.93614	0.115326	-0.179509	0.178181	7.40875	FBGN0027780	CG13401
1636998_at	-0.808409	19.7109	0.614149	-0.179314	0.17841	3.80622	FBGN0003326	CG17579
1637689_at	-0.143983	0.612953	0.0329599	-0.179153	0.178862	11.0383	FBGN0032404	CG5317
1630065_at	-0.309061	2.81639	0.162954	-0.179054	0.179019	6.92932	FBGN0038290	CG6912
1641427_at	-0.169749	0.885028	0.0150303	-0.178925	0.179152	10.2611	FBGN0024236	CG6817
1639051_at	-0.221464	1.50701	0.0253453	-0.178906	0.179152	7.72657	FBGN0033554	CG12938
1636480_at	-1.00962	31.2016	0.766054	-0.178568	0.179855	3.32079	FBGN0031966	CG14532
1623566_at	-0.312064	2.86034	0.197328	-0.178463	0.180029	6.97336	FBGN0030739	CG13957
1627808_at	-0.81008	19.2415	1.37531	-0.178409	0.180029	3.70826	FBGN0030771	CG13011
1631204_at	-0.386318	3.10115	1.59228	-0.17832	0.180039	6.62428	FBGN0040958	CG31893
1641158_a_at	-0.134427	0.55626	0.0120547	-0.178316	0.180039	12.2965	FBGN0000427	CG2175
1634206_at	-0.387971	4.46838	0.271459	-0.178204	0.180077	5.83961	FBGN0030217	CG2124
1626337_at	-0.193159	1.10194	0.0732878	-0.178178	0.180077	8.33207	FBGN0035063	CG3594
1626575_at	-0.173161	0.934466	0.0100676	-0.178173	0.180077	9.07795	FBGN0030286	CG1657
1624407_s_at	-0.13686	0.539423	0.052929	-0.177822	0.180739	11.5699	FBGN0015509	CG1877
1625299_at	-1.82928	103.614	2.34066	-0.177713	0.180876	1.61183	FBGN0053515	CG15275
1640237_a_at	-0.153619	0.703363	0.0441155	-0.177683	0.180881	10.4936	FBGN0001978	CG3647
1640143_at	-0.21174	1.22446	0.197207	-0.177584	0.181009	8.23719	FBGN0032819	CG10463
1625636_s_at	-0.240142	1.7816	0.0476891	-0.177553	0.181009	7.44141	FBGN0019664	CG17964
1625273_at	-1.11752	38.6728	0.966911	-0.177496	0.181074	3.33848	FBGN0004170	CG3827
1636809_at	-0.16762	0.837443	0.0563375	-0.1773	0.181497	9.99613	FBGN0002525	CG6944
1637987_at	-0.139681	0.611019	0.0102536	-0.177213	0.181777	10.8858	FBGN0039122	CG10192
1623242_at	-0.554214	8.79372	1.00836	-0.177018	0.182303	4.67651	FBGN0036793	CG4174
1633313_at	-0.488547	3.75756	3.86393	-0.176965	0.182397	7.94338	FBGN0035808	CG18768
1633000_a_at	-0.375373	4.4233	0.0807632	-0.176873	0.182513	5.74317	FBGN0015609	CG7100
1623758_at	-0.238979	1.77584	0.0520763	-0.176759	0.182772	7.54633	FBGN0032150	CG13123
1639024_at	-0.225258	1.51993	0.109131	-0.176486	0.182946	7.80342	FBGN0037561	CG9630
1632487_at	-0.194356	1.09425	0.118571	-0.176481	0.182946	9.00206	FBGN0037942	CG14721
1626769_s_at	-0.175151	0.959999	0.0252966	-0.176453	0.182946	10.0961	FBGN0033224	CG1553
1636161_at	-0.172877	0.90237	0.0586231	-0.17635	0.183209	9.51695	FBGN0035153	CG3371
1633967_at	-0.161626	0.809597	0.0311644	-0.176269	0.183415	9.19757	FBGN0031657	CG3756
1632374_at	-0.159471	0.808126	0.0118679	-0.176107	0.183897	9.19072	FBGN0030878	CG6769
1631844_at	-0.296844	2.68982	0.158419	-0.17589	0.184036	6.88376	FBGN0039157	CG5501
1633290_a_at	-0.210705	1.12562	0.309531	-0.175884	0.184036	10.0971	FBGN0028528	CG4482
1633430_at	-0.243722	0.877028	1.04324	-0.175879	0.184036	9.36496	FBGN0010422	CG3710
1637467_at	-0.292008	2.70519	0.0522115	-0.175851	0.184036	7.00941	FBGN0038047	CG5245
1635400_at	-0.936799	27.0918	1.29511	-0.175828	0.184036	3.56616	FBGN0023090	CG31623
1623473_at	-0.179854	0.767228	0.283703	-0.175442	0.184808	9.92932	FBGN0015295	CG18247
1633425_at	-0.189692	1.10126	0.0715376	-0.175161	0.185582	9.44421	FBGN0039873	CG2191
1630729_at	-0.201332	1.25032	0.0714569	-0.175119	0.185584	8.29087	FBGN0045035	CG6535
1624931_at	-0.219119	1.18138	0.385719	-0.175037	0.185709	11.2608	FBGN0026084	CG4944
1641369_at	-0.133419	0.574786	0.00644982	-0.175001	0.185781	10.8803	FBGN0053217	CG33217
1639516_at	-0.792397	19.2875	1.22818	-0.174944	0.185852	4.01112	FBGN0050187	CG30187
1630502_at	-0.231786	1.64676	0.115561	-0.1746	0.186673	7.87834	FBGN0011746	CG8084
1638970_at	-0.194115	1.2189	0.0198192	-0.17441	0.18721	8.24765	FBGN0039404	CG14543
1641305_at	-0.169659	0.923088	0.0240479	-0.17433	0.187349	9.97006	FBGN0004872	CG6122
1634396_at	-0.156987	0.800029	0.0126214	-0.174145	0.187516	9.09423	FBGN0038381	CG3303
1633741_at	-0.415329	5.26734	0.424988	-0.174079	0.187516	5.19743	FBGN0051032	CG31032
1639221_at	-0.879974	25.345	0.21093	-0.17407	0.187516	3.59493	FBGN0039286	CG11849
1624720_s_at	-0.177032	0.954592	0.081615	-0.173912	0.187869	9.81914	FBGN0032497	CG6043
1628352_a_at	-0.321045	2.69491	0.714413	-0.173873	0.187916	7.21624	FBGN0036892	CG8798
1638452_at	-0.345438	3.51326	0.438026	-0.173781	0.188043	6.07668	FBGN0003068	CG2647
1633020_at	-0.353819	3.97199	0.173621	-0.173775	0.188043	6.35822	FBGN0004395	CG4620
1633797_at	-0.268708	2.23182	0.159459	-0.173766	0.188043	7.5737	FBGN0003248	CG16740
1639623_at	-0.567838	10.3256	0.361928	-0.173695	0.188183	4.3375	FBGN0039842	CG15566
1632317_at	-0.139999	0.645704	0.00481896	-0.173577	0.188575	10.8264	FBGN0031645	CG3036
1623733_at	-0.142907	0.672483	0.00566933	-0.173536	0.18865	10.3905	FBGN0023542	CG3460
1635737_at	-0.147386	0.607138	0.114376	-0.173514	0.18865	10.561	FBGN0033889	CG6701
1634882_at	-2.17489	136.819	20.5745	-0.173358	0.188931	-0.210979	FBGN0015585	CG10852
1633182_at	-0.174336	0.874076	0.138966	-0.17321	0.189084	9.02256	FBGN0051661	CG31661
1639626_at	-0.216286	1.41571	0.149167	-0.172897	0.189549	8.47801	FBGN0039215	CG6695
1627916_s_at	-0.143797	0.668992	0.0228116	-0.172886	0.189549	11.2028	FBGN0003204	CG1799
1631933_at	-0.272707	2.28634	0.203026	-0.172843	0.189549	6.91178	FBGN0037759	CG8526
1627667_at	-0.158906	0.825016	0.0204371	-0.17282	0.189549	9.47629	FBGN0035393	CG16753
1638770_a_at	-0.155305	0.803433	0.00431445	-0.172801	0.189549	9.79958	FBGN0039056	CG6742
1637127_at	-0.39179	4.99746	0.148584	-0.17271	0.189772	5.53239	FBGN0030004	CG10958
1628720_at	-1.61994	81.3166	6.84414	-0.172529	0.190118	3.18623	FBGN0040984	CG4440
1629229_a_at	-0.218767	1.58764	0.0246788	-0.172289	0.190713	9.58559	FBGN0003507	CG3992
1629673_at	-0.263533	2.26181	0.0865058	-0.171972	0.191655	7.48962	FBGN0031554	CG15418
1632590_at	-0.244458	1.93232	0.0904688	-0.171882	0.191858	7.48967	FBGN0051320	CG31320
1641590_at	-0.206066	1.42496	0.012902	-0.171849	0.19188	8.08743	FBGN0038118	CG7855
1634728_at	-1.405	63.7203	3.29935	-0.171623	0.192516	2.92502	FBGN0034383	CG17821
1626523_a_at	-0.136362	0.60001	0.0320108	-0.171526	0.192572	10.792	FBGN0005674	CG5394
1629879_at	-0.264995	2.33281	0.0546966	-0.1715	0.192572	7.06767	FBGN0034523	CG13434
1629479_a_at	-0.131285	0.515685	0.0705566	-0.171466	0.192572	11.7139	FBGN0020303	CG10746
1627995_at	-0.173243	1.00382	0.0170387	-0.171464	0.192572	8.57337	FBGN0032329	CG16840
1625281_at	-0.163995	0.901874	0.0165561	-0.171122	0.193713	8.94697	FBGN0027581	CG6191
1639700_s_at	-0.207632	1.39807	0.0742467	-0.171117	0.193713	9.67484	FBGN0030672	CG9281
1628968_at	-1.73047	102.075	0.634785	-0.170749	0.194588	1.8247	FBGN0034206	CG18469
1637638_s_at	-0.214685	1.49591	0.0881236	-0.170577	0.195121	7.84204	FBGN0032752	CG10702
1623813_at	-0.269703	2.26331	0.238747	-0.170505	0.195321	7.36057	FBGN0053307	CG33307
1630438_at	-0.160187	0.858662	0.0258735	-0.170322	0.195746	9.42779	FBGN0052409	CG32409
1626978_at	-0.167429	0.931648	0.0355618	-0.170244	0.19581	8.80132	FBGN0032206	CG31873
1633209_s_at	-0.112112	0.407701	0.0263279	-0.170175	0.195869	12.1012	FBGN0034237	CG4878
1628582_at	-0.447755	6.71086	0.223411	-0.170035	0.196141	5.14495	FBGN0036368	CG10738
1633283_at	-0.138393	0.648418	0.0146785	-0.169952	0.196197	11.2972	FBGN0037899	CG6764
1628254_at	-0.412498	5.84476	0.0530016	-0.169855	0.196437	5.60507	FBGN0051847	CG31847
1629805_at	-0.441277	6.06784	0.682526	-0.169843	0.196437	4.9973	FBGN0026371	CG7186
1634023_at	-0.24809	2.07337	0.0617533	-0.169784	0.196567	7.51976	FBGN0039407	CG14544
1629753_at	-1.23829	52.3048	0.945951	-0.169692	0.19684	2.83363	FBGN0001325	CG3340
1636696_at	-0.390761	4.66153	0.64771	-0.169588	0.197025	5.49396	FBGN0052804	CG32804
1641745_a_at	-0.146391	0.719638	0.0264248	-0.169483	0.197276	9.32602	FBGN0038684	CG5558
1630730_at	-0.279504	2.48524	0.235925	-0.169438	0.197399	6.67478	FBGN0037921	CG6808
1631965_at	-0.224949	1.56495	0.200707	-0.169289	0.197675	8.00066	FBGN0035854	CG8005
1638397_at	-0.177851	1.08036	0.0279355	-0.168938	0.198668	8.31087	FBGN0034959	CG11388
1634274_s_at	-0.459121	6.79565	0.590324	-0.168936	0.198668	4.74278	FBGN0038630	CG14305
1634950_at	-0.1789	1.07311	0.0517471	-0.168679	0.1995	8.92017	FBGN0038410	CG12785
1626120_at	-0.282322	2.30182	0.505535	-0.168498	0.200137	7.17402	FBGN0032909	CG9266
1627785_at	-0.474304	7.69356	0.239016	-0.168403	0.200234	4.78607	FBGN0033135	CG12839
1641373_at	-0.14404	0.716502	0.0152821	-0.16838	0.200234	10.319	FBGN0038585	CG7993
1637460_at	-0.391688	4.09299	1.32322	-0.168303	0.200423	5.77425	FBGN0050190	CG30190
1626344_at	-0.274455	2.48369	0.176469	-0.168274	0.200445	6.7253	FBGN0035470	CG14980
1635933_at	-0.280494	2.67585	0.109768	-0.16806	0.200947	6.97768	FBGN0031894	CG4496
1628221_at	-0.255642	2.09908	0.222456	-0.167782	0.201397	7.41524	FBGN0032449	CG17036
1632912_s_at	-0.23257	1.87338	0.0500649	-0.167693	0.201575	7.5477	FBGN0035890	CG13667
1637693_at	-1.42873	71.2296	1.36953	-0.167681	0.201575	2.47948	FBGN0051411	CG31411
1634555_at	-0.152551	0.777162	0.0507355	-0.167659	0.201578	9.2593	FBGN0037659	CG11033
1623531_at	-1.69833	97.8279	4.88141	-0.167578	0.201845	2.09322	FBGN0020399	CG6864
1637414_at	-0.212359	0.732057	0.874728	-0.167529	0.201984	10.4792	FBGN0028506	CG4455
1633260_at	-0.201773	0.985113	0.468881	-0.167333	0.202344	9.41431	FBGN0051715	CG31715
1634846_a_at	-0.124628	0.531244	0.0239868	-0.167256	0.202454	12.0796	FBGN0027291	CG12233
1641654_a_at	-0.12567	0.545135	0.0195027	-0.167243	0.202454	11.6384	FBGN0017581	CG17342
1634942_at	-0.146249	0.747448	0.0177306	-0.16719	0.202575	9.92452	FBGN0036460	CG5114
1624772_at	-0.317483	3.53581	0.0827045	-0.166899	0.203304	6.26357	FBGN0036935	CG14186
1629862_at	-1.41286	70.6775	0.994237	-0.166888	0.203304	2.59328	FBGN0035299	CG11815
1633222_at	-0.180785	1.12816	0.0462178	-0.166824	0.203412	8.53172	FBGN0039417	CG6073
1634992_s_at	-0.121458	0.524648	0.00625269	-0.166694	0.20362	11.6262	FBGN0037636	CG9821
1627982_at	-0.192754	1.1875	0.150174	-0.166658	0.203684	8.84498	FBGN0051077	CG31077
1641734_at	-0.0869416	0.262339	0.0101668	-0.166548	0.203868	12.5678	FBGN0002940	CG4550
1627593_at	-0.182269	1.16435	0.0337089	-0.166523	0.203868	8.54933	FBGN0014931	CG2678
1635907_at	-0.138963	0.676757	0.0207357	-0.166391	0.204201	11.611	FBGN0037135	CG7414
1630097_s_at	-0.261371	2.34244	0.12558	-0.166373	0.204201	7.24406	FBGN0028394	CG17834
1630344_at	-0.158651	0.885641	0.0237529	-0.166367	0.204201	9.06005	FBGN0032298	CG6724
1640321_at	-0.200266	1.44521	0.00740897	-0.166162	0.204562	8.87457	FBGN0037363	CG1347
1638785_at	-1.5574	83.9978	3.96512	-0.166054	0.204646	2.05409	FBGN0036757	CG14585
1635931_at	-0.156211	0.883907	0.00357381	-0.165819	0.205174	9.47939	FBGN0039868	CG11563
1627172_s_at	-0.112982	0.452222	0.0122222	-0.165785	0.205194	12.0393	FBGN0027512	CG10254
1638157_at	-0.151717	0.780502	0.0590282	-0.165583	0.205755	9.44708	FBGN0038552	CG18012
1634114_at	-0.170249	0.953171	0.105033	-0.1655	0.205755	8.7258	FBGN0047199	CG31517
1623291_at	-0.135007	0.663714	0.00175844	-0.165498	0.205755	10.0579	FBGN0051673	CG31673
1631652_at	-0.166096	0.994022	0.0133461	-0.165487	0.205755	8.88906	FBGN0038545	CG7713
1639638_a_at	-0.354621	3.53357	1.05889	-0.165479	0.205755	6.43896	FBGN0034321	CG14502
1639904_at	-0.270485	2.28422	0.398464	-0.165142	0.20638	7.05653	FBGN0024912	CG1303
1632829_at	-1.20676	52.8992	0.529192	-0.165095	0.20638	2.93528	FBGN0032843	CG10730
1628801_at	-0.25396	2.34167	0.026879	-0.165015	0.20638	7.17719	FBGN0001324	CG8491
1634909_at	-0.148995	0.785023	0.0302809	-0.165011	0.20638	9.12656	FBGN0037061	CG12975
1625437_at	-0.179731	1.18014	0.00625624	-0.165009	0.20638	11.0058	FBGN0042177	CG32164
1638591_at	-0.128737	0.603022	0.00588276	-0.16498	0.20638	11.1002	FBGN0032988	CG3278
1631215_at	-0.5447	10.7887	0.112475	-0.164976	0.20638	4.39472	FBGN0052132	CG32132
1635043_at	-0.456077	6.53893	1.14539	-0.164526	0.207424	4.77601	FBGN0035410	CG14964
1633778_at	-0.125271	0.546108	0.0340257	-0.16447	0.207424	10.1627	FBGN0039487	CG6070
1632707_at	-0.262506	2.37481	0.17325	-0.16445	0.207424	6.75642	FBGN0030676	CG12379
1631271_a_at	-0.13156	0.597189	0.0429886	-0.164428	0.207424	11.036	FBGN0026575	CG32575
1634724_at	-0.155854	0.886101	0.012451	-0.164417	0.207424	9.63955	FBGN0038968	CG12499
1624256_at	-0.286447	2.96552	0.0736883	-0.16431	0.207586	6.46501	FBGN0028482	CG16857
1629874_at	-0.487905	8.0922	0.744207	-0.164134	0.207908	4.51438	FBGN0039925	CG17461
1639659_at	-0.197283	1.43131	0.0136412	-0.16412	0.207908	8.03507	FBGN0021875	CG3260
1638510_at	-0.137313	0.581303	0.119756	-0.163996	0.208219	10.1593	FBGN0034447	CG7744
1624714_at	-0.13293	0.650016	0.00728077	-0.163962	0.208219	11.0793	FBGN0010328	CG5965
1632437_at	-0.384581	4.01975	1.48769	-0.163875	0.208396	6.02522	FBGN0051846	CG31846
1638480_at	-0.208798	1.60736	0.0174551	-0.163804	0.208576	7.95616	FBGN0014022	CG8161
1631837_at	-0.140525	0.634929	0.10132	-0.163772	0.208576	11.151	FBGN0003732	CG10223
1638283_at	-0.179331	1.19411	0.00503087	-0.163765	0.208576	8.90786	FBGN0038146	CG9799
1633234_at	-0.162667	0.95585	0.0323686	-0.163634	0.208917	8.89677	FBGN0031266	CG2807
1632731_at	-0.163347	0.919555	0.078414	-0.163513	0.209375	8.9589	FBGN0033924	CG8613
1623693_a_at	-0.180218	0.947123	0.269422	-0.163394	0.20959	9.97318	FBGN0020304	CG3365
1632818_at	-0.174955	1.13499	0.0117065	-0.163381	0.20959	8.2218	FBGN0052281	CG32281
1636192_at	-0.151497	0.816951	0.043895	-0.163283	0.20959	9.6058	FBGN0036035	CG18178
1641435_at	-0.140768	0.720416	0.0239329	-0.163161	0.21	10.0208	FBGN0033482	CG1371
1624138_at	-0.159546	0.945231	0.0117386	-0.163094	0.21	8.93624	FBGN0030855	CG5800
1631412_at	-0.136662	0.686358	0.0158118	-0.163089	0.21	10.0161	FBGN0029878	CG10695
1640220_a_at	-0.15265	0.85286	0.0232898	-0.163082	0.21	9.41606	FBGN0038683	CG11779
1628865_at	-0.519301	10.085	0.0903527	-0.162796	0.21057	4.71413	FBGN0003002	CG1133
1633681_at	-0.154721	0.900186	0.00522085	-0.162603	0.211081	9.18698	FBGN0037336	CG2519
1636202_s_at	-0.162601	0.993626	0.00690632	-0.162558	0.211118	9.98423	FBGN0001257	CG15009
1626471_at	-1.42392	74.9262	1.80976	-0.16255	0.211118	2.61322	FBGN0039549	CG12873
1627334_at	-0.422286	6.68038	0.0771662	-0.162447	0.21137	5.4656	FBGN0032943	CG8666
1625139_at	-0.380752	5.32338	0.209881	-0.161864	0.21294	5.38141	FBGN0033153	CG11086
1632728_at	-0.274723	2.77593	0.109356	-0.161734	0.213376	8.32157	FBGN0019990	CG1609
1632872_at	-1.67694	106.319	1.68853	-0.161358	0.21468	1.668	FBGN0051779	CG31779
1629010_at	-0.369673	5.20479	0.0477019	-0.1613	0.214831	5.23735	FBGN0041723	CG33304
1636585_a_at	-0.253717	2.26426	0.21679	-0.161076	0.215618	7.22365	FBGN0010114	CG2040
1624889_a_at	-0.159945	0.982687	0.00331387	-0.161076	0.215618	9.16165	FBGN0021800	CG3920
1634124_at	-0.321432	3.8841	0.106294	-0.16091	0.215979	6.12247	FBGN0050428	CG30428
1636884_s_at	-0.150923	0.857152	0.022687	-0.160899	0.215979	9.49117	FBGN0032170	CG4658
1627343_a_at	-0.127613	0.625204	0.00699123	-0.160498	0.217276	10.1542	FBGN0036764	CG5535
1622962_a_at	-0.237426	2.10444	0.0862791	-0.160411	0.217444	7.0822	FBGN0031500	CG17221
1633791_at	-0.171535	1.08217	0.062892	-0.160302	0.217619	8.37933	FBGN0031280	CG3561
1626194_at	-0.479536	8.8146	0.190879	-0.159797	0.218909	4.49717	FBGN0023001	CG8624
1636597_at	-1.7948	122.824	3.45866	-0.159714	0.219033	1.58718	FBGN0037422	CG15595
1632111_at	-0.126201	0.619248	0.0052455	-0.159698	0.219033	11.7091	FBGN0000121	CG5962
1636273_at	-0.163	1.00963	0.0321759	-0.159696	0.219033	8.97563	FBGN0033083	CG3189
1627868_at	-0.128046	0.609683	0.0338755	-0.159615	0.219246	10.501	FBGN0004901	CG2867
1637819_at	-0.395557	6.07325	0.0687271	-0.159608	0.219246	7.58894	FBGN0032341	CG6192
1629843_s_at	-0.153717	0.910475	0.0189842	-0.159443	0.219874	11.0099	FBGN0029996	CG2257
1635239_at	-0.192317	1.28581	0.172132	-0.159275	0.220443	8.15687	FBGN0035164	CG13901
1641107_at	-0.637619	15.3239	0.704112	-0.159265	0.220443	3.87925	FBGN0036923	CG17732
1641430_at	-0.165965	0.901013	0.185344	-0.159232	0.220512	8.87004	FBGN0034879	CG3931
1636062_at	-0.926206	31.2285	2.66589	-0.15909	0.220767	3.29416	FBGN0003270	CG10393
1632319_at	-0.372661	4.73556	0.751859	-0.159085	0.220767	5.48343	FBGN0038589	CG18598
1641131_at	-0.365905	5.03892	0.254562	-0.159037	0.220828	5.43636	FBGN0038840	CG5621
1623391_at	-0.484366	9.22163	0.0658171	-0.158937	0.221123	4.4428	FBGN0003411	CG1641
1628032_a_at	-0.416713	6.71193	0.180761	-0.158724	0.22139	8.1964	FBGN0051092	CG31092
1632525_at	-0.126063	0.60524	0.0257501	-0.1587	0.22139	10.4599	FBGN0038191	CG9925
1629374_at	-0.162193	0.807347	0.238579	-0.158593	0.221813	9.65469	FBGN0051739	CG31739
1632787_a_at	-0.383597	4.9508	0.920779	-0.158306	0.222824	5.57987	FBGN0000274	CG12066
1629942_at	-0.14409	0.820659	0.0078133	-0.158305	0.222824	9.92997	FBGN0038491	CG5292
1633367_at	-0.405358	6.25829	0.307782	-0.158192	0.223086	5.07818	FBGN0030648	CG6340
1638739_at	-0.376568	5.36228	0.321588	-0.157951	0.22364	5.48083	FBGN0031695	CG14031
1628279_s_at	-0.121526	0.585483	0.0076006	-0.157801	0.224112	11.2052	FBGN0039929	CG11076
1628458_at	-0.152228	0.919341	0.0130759	-0.157648	0.224345	9.62202	FBGN0022201	CG13777
1624083_s_at	-0.163567	1.03443	0.0421782	-0.15764	0.224345	11.9929	FBGN0005278	CG2674
1624877_at	-0.245189	2.37645	0.0441315	-0.157595	0.224345	7.21309	FBGN0030317	CG1561
1628224_a_at	-0.177334	0.99124	0.275492	-0.157561	0.224395	9.58242	FBGN0020445	CG3327
1632890_at	-0.387959	5.62721	0.446591	-0.157418	0.224622	5.27024	FBGN0033654	CG8991
1626251_at	-0.164255	1.03552	0.0532533	-0.157416	0.224622	8.97883	FBGN0003250	CG9668
1637768_at	-0.15139	0.908429	0.0164915	-0.157415	0.224622	8.87643	FBGN0050100	CG30100
1636672_at	-0.785823	24.4458	0.514014	-0.157291	0.22501	4.26039	FBGN0000216	CG3096
1628131_at	-0.210666	1.72791	0.0697108	-0.157125	0.225569	7.66029	FBGN0004463	CG8344
1640642_at	-0.191826	1.47353	0.017635	-0.157089	0.22558	8.13903	FBGN0019940	CG5192
1637321_at	-0.256033	2.16194	0.499234	-0.156949	0.225932	7.71594	FBGN0000038	CG11348
1637300_at	-0.177502	1.19707	0.0843038	-0.156807	0.226275	8.47031	FBGN0033356	CG8229
1629974_at	-0.157107	0.971355	0.032816	-0.156781	0.226275	8.55607	FBGN0011836	CG6711
1633153_at	-0.290479	2.92185	0.512635	-0.156742	0.226275	6.7462	FBGN0031952	CG7134
1624211_at	-0.151316	0.923675	0.00862863	-0.156713	0.226275	8.96883	FBGN0033638	CG9005
1632161_at	-0.136644	0.718235	0.0449454	-0.156414	0.227202	9.36249	FBGN0026198	CG6754
1634949_at	-0.244067	2.23552	0.201585	-0.156341	0.227238	7.3223	FBGN0010303	CG4353
1630554_at	-0.41403	6.59729	0.416879	-0.156331	0.227238	4.74722	FBGN0037947	CG6930
1637378_s_at	-0.217398	1.61771	0.318444	-0.156238	0.227254	9.79828	FBGN0031294
1623455_s_at	-0.158835	0.93527	0.0987747	-0.156198	0.227265	9.36827	FBGN0030235	CG1691
1640180_at	-0.98055	37.4768	1.95008	-0.156161	0.227298	3.1493	FBGN0008636	CG33152
1626571_at	-0.16456	1.08763	0.0230704	-0.156144	0.227319	8.35024	FBGN0035838	CG7942
1639393_at	-0.634608	15.1016	1.4354	-0.156055	0.227426	4.01639	FBGN0029711	CG17592
1633190_at	-0.290702	3.01191	0.458551	-0.156046	0.227426	6.43387	FBGN0051278	CG31278
1633163_at	-0.149188	0.875641	0.0385205	-0.156035	0.227426	9.66242	FBGN0028274	CG14788
1631123_at	-0.722438	20.6529	0.817085	-0.155914	0.227864	3.77542	FBGN0033192	CG2105
1629602_at	-0.150073	0.91655	0.0128968	-0.155665	0.228587	9.43099	FBGN0031044	CG14211
1626002_at	-0.147521	0.8761	0.0229705	-0.155582	0.228897	9.81069	FBGN0014877	CG6155
1639666_at	-0.178318	1.23564	0.0800069	-0.155462	0.22922	8.32812	FBGN0037105	CG7169
1637060_a_at	-0.144464	0.859957	0.006546	-0.155193	0.230043	11.4119	FBGN0037137	CG7421
1641539_a_at	-0.427051	7.12426	0.449414	-0.155177	0.230043	4.82779	FBGN0039703	CG7829
1637315_at	-0.356	4.74908	0.516136	-0.155146	0.230063	6.54799	FBGN0039579	CG14065
1639953_at	-0.100046	0.409929	0.00648686	-0.155037	0.230097	12.1568	FBGN0003015	CG10901
1636771_at	-0.141051	0.790207	0.0375661	-0.155031	0.230097	9.7381	FBGN0053525	CG32535
1628315_at	-0.400044	6.56405	0.100276	-0.154964	0.230097	5.43739	FBGN0031490	CG17264
1629940_at	-0.311058	3.18531	0.844666	-0.154949	0.230097	6.48427	FBGN0035158	CG13895
1640925_at	-0.186539	1.40325	0.0462551	-0.154939	0.230097	7.96447	FBGN0034360	CG10927
1632198_at	-0.222718	1.67764	0.389662	-0.154901	0.230128	7.64921	FBGN0035166	CG13902
1626393_at	-0.199312	1.58541	0.0703521	-0.154894	0.230128	7.72034	FBGN0033375	CG8078
1638292_at	-0.161908	1.00057	0.0954428	-0.154653	0.230761	8.71214	FBGN0037815	CG4043
1637555_at	-0.129964	0.688787	0.0174271	-0.154652	0.230761	10.2227	FBGN0036197	CG7319
1627111_at	-0.124691	0.63587	0.0144722	-0.154619	0.230784	11.2596	FBGN0029148	CG5258
1633824_at	-1.05006	44.7572	1.46021	-0.154459	0.231196	3.24156	FBGN0052710	CG32710
1631040_at	-0.203377	1.14006	0.595239	-0.154389	0.231196	8.48274	FBGN0036302	CG10632
1641537_s_at	-0.137154	0.779374	0.00988958	-0.154382	0.231196	9.11319	FBGN0024330	CG9473
1637866_at	-0.147248	0.830404	0.0800795	-0.154317	0.231311	9.95947	FBGN0032925	CG9246
1629475_at	-0.125533	0.649429	0.0143796	-0.154077	0.232183	10.7116	FBGN0021768	CG9710
1625646_at	-0.109544	0.484889	0.0206026	-0.154075	0.232183	11.6527	FBGN0039936	CG11148
1626799_a_at	-0.426924	6.78989	0.891616	-0.154038	0.232256	4.90619	FBGN0035348	CG16758
1624838_a_at	-0.441303	8.12319	0.0862611	-0.154021	0.232259	5.23626	FBGN0032840	CG13968
1627330_at	-0.221918	1.93222	0.144515	-0.153993	0.232277	7.5249	FBGN0032793	CG10189
1629598_at	-0.108187	0.475976	0.0179171	-0.153943	0.232391	11.9134	FBGN0013269	CG6226
1624497_at	-0.341464	4.8589	0.0620338	-0.153929	0.232391	5.62409	FBGN0037309
1638166_at	-0.151235	0.957177	0.0116861	-0.153646	0.233305	8.88091	FBGN0039218	CG13628
1625038_s_at	-0.109891	0.503123	0.0085599	-0.153625	0.233305	11.7077	FBGN0019686	CG10895
1633174_at	-0.258277	2.59869	0.227888	-0.153623	0.233305	10.7487	FBGN0003525	CG1395
1641141_at	-0.560176	13.0267	0.290724	-0.153502	0.233677	3.99243	FBGN0030958	CG6900
1626972_at	-0.140781	0.796411	0.0447485	-0.153499	0.233677	9.96534	FBGN0039634	CG11874
1636054_at	-0.306993	3.8443	0.155959	-0.153491	0.233677	6.12542	FBGN0053678
1633315_at	-0.337424	4.02936	0.820943	-0.153212	0.234444	5.79721	FBGN0039664	CG2006
1641204_at	-0.953107	37.2815	1.48149	-0.153085	0.234832	3.16042	FBGN0038311	CG14864
1625124_at	-0.89	29.2355	4.62631	-0.152945	0.235277	3.31591	FBGN0012042	CG10146
1641226_a_at	-0.17254	1.24862	0.0246397	-0.152908	0.235356	9.86016	FBGN0043884	CG33106
1626355_at	-0.157363	1.04612	0.0133062	-0.152886	0.235388	8.5003	FBGN0020756	CG6768
1625793_at	-0.164884	0.832672	0.332376	-0.152759	0.23576	9.50413	FBGN0015664	CG5838
1636465_at	-0.178221	1.31802	0.0484959	-0.152458	0.236748	8.23457	FBGN0030659	CG9215
1637951_at	-0.198514	1.68615	0.013528	-0.152268	0.237313	7.76126	FBGN0038235	CG8461
1635437_at	-0.135377	0.781449	0.00914664	-0.152254	0.237313	9.81934	FBGN0039274	CG11920
1627144_at	-0.158104	1.06582	0.0153745	-0.152051	0.238056	9.69776	FBGN0039325	CG10560
1635842_at	-0.13046	0.718731	0.0178866	-0.152004	0.238107	10.3041	FBGN0036448	CG9311
1633517_at	-0.131668	0.738167	0.0122566	-0.151995	0.238107	10.3716	FBGN0034313	CG5726
1639471_s_at	-0.126465	0.65008	0.0451681	-0.15167	0.239257	10.6099	FBGN0033757	CG8811
1623495_at	-0.164058	0.827796	0.343087	-0.151614	0.239269	9.47654	FBGN0028429	CG10574
1624348_a_at	-0.146407	0.845303	0.0877542	-0.151568	0.239368	9.47533	FBGN0035633	CG5505
1625856_at	-0.15241	0.989938	0.0212692	-0.151563	0.239368	10.183	FBGN0000472	CG10798
1631157_at	-0.235643	2.27201	0.148207	-0.151471	0.23955	6.98494	FBGN0036939	CG7365
1631435_at	-0.236471	2.36987	0.0682442	-0.151444	0.239633	6.73474	FBGN0038582	CG7988
1639723_at	-0.146903	0.866113	0.0773097	-0.151243	0.24017	9.99839	FBGN0037577	CG7443
1633390_at	-0.136442	0.769418	0.0449673	-0.151194	0.240332	9.39426	FBGN0030702	CG9056
1629953_at	-0.592262	15.1707	0.216908	-0.150983	0.241142	4.01238	FBGN0001150	CG7952
1624861_at	-0.161898	1.09787	0.0560292	-0.150715	0.241829	8.43589	FBGN0065035	CG33250
1634184_a_at	-0.390475	5.29053	1.42243	-0.150708	0.241829	5.95768	FBGN0032129	CG4405
1626817_at	-0.161659	1.05294	0.0980715	-0.150682	0.241878	9.01397	FBGN0030789	CG9606
1633299_at	-1.33937	68.2285	10.8992	-0.150569	0.241904	2.83108	FBGN0002576	CG1689
1640661_at	-0.199947	1.43707	0.32856	-0.150475	0.24221	8.06124	FBGN0028484	CG14992
1625785_at	-0.33143	4.67207	0.205926	-0.150062	0.243423	6.21896	FBGN0027279	CG14616
1627613_at	-0.468846	9.75817	0.0188816	-0.149943	0.24373	7.03237	FBGN0014865	CG8175
1631407_a_at	-0.224176	1.60269	0.633096	-0.149925	0.24373	8.5864	FBGN0029879	CG14444
1627459_at	-0.242441	2.40368	0.212181	-0.149899	0.24373	6.99535	FBGN0031777	CG9154
1636742_at	-0.288651	3.63043	0.0824043	-0.149803	0.243819	5.96419	FBGN0050418	CG30418
1627434_at	-0.225176	1.7902	0.469585	-0.149792	0.243819	7.99246	FBGN0035937	CG5741
1633935_at	-0.218948	1.58757	0.555303	-0.149569	0.244823	7.79226	FBGN0050021	CG30021
1629802_at	-0.377285	6.19904	0.173468	-0.149456	0.24521	5.17488	FBGN0032452	CG15484
1630013_s_at	-0.138441	0.829989	0.029448	-0.149333	0.245699	9.89173	FBGN0032224	CG5025
1641560_at	-0.119222	0.623029	0.0152791	-0.149225	0.246062	10.4524	FBGN0026479	CG3210
1633284_at	-0.13226	0.771666	0.0157181	-0.149051	0.246528	9.87439	FBGN0034915	CG17611
1625111_at	-0.567665	14.3149	0.225093	-0.148871	0.246621	3.8593	FBGN0031900	CG13786
1627267_at	-0.167104	1.2144	0.0461921	-0.148833	0.246621	9.36518	FBGN0032694	CG15162
1632326_at	-0.162846	1.16589	0.0313455	-0.148829	0.246621	8.34169	FBGN0050105	CG30105
1641289_at	-0.115403	0.546728	0.0550197	-0.148768	0.246851	11.7091	FBGN0053328
1628985_a_at	-0.165526	1.15968	0.0811535	-0.148596	0.247419	8.77782	FBGN0013759	CG6703
1635214_at	-0.192402	1.62436	0.0547257	-0.148482	0.247721	7.72344	FBGN0002905	CG6019
1638547_s_at	-0.161576	1.12983	0.060109	-0.14812	0.24894	8.8952	FBGN0035244	CG7955
1634156_at	-0.220183	0.681929	1.5284	-0.1481	0.248973	10.6359	FBGN0032208	CG5604
1633243_at	-0.145826	0.812144	0.15888	-0.147986	0.249385	9.8372	FBGN0013732	CG3273
1626331_at	-0.144399	0.612022	0.340236	-0.147974	0.249385	10.7635	FBGN0033570	CG7712
1627032_a_at	-0.168004	1.21709	0.0770484	-0.147682	0.250146	8.44059	FBGN0027602	CG8611
1634858_s_at	-0.196945	1.50778	0.272665	-0.147598	0.250449	8.85791	FBGN0037917	CG5344
1623867_at	-1.08506	51.988	2.10307	-0.147534	0.250639	2.98614	FBGN0036044	CG14168
1638252_at	-0.194811	1.14805	0.597584	-0.147447	0.250754	8.6235	FBGN0010441	CG5974
1636099_s_at	-0.327701	4.70821	0.233585	-0.147413	0.250754	6.69173	FBGN0053197	CG33197
1630696_at	-0.187729	1.60691	0.0183096	-0.147257	0.251134	7.64938	FBGN0037076	CG12972
1639002_s_at	-0.239769	2.52346	0.130179	-0.147188	0.25134	6.92454	FBGN0024988	CG14801
1638310_at	-0.123342	0.68776	0.01527	-0.147104	0.251616	10.503	FBGN0001565	CG1666
1629222_at	-0.104472	0.497501	0.00737368	-0.147031	0.251858	12.0295	FBGN0014455	CG11654
1633975_s_at	-0.122865	0.691443	0.00810907	-0.146899	0.252387	10.427	FBGN0033495	CG12214
1636732_at	-0.208029	1.93545	0.0773742	-0.146629	0.253478	7.54758	FBGN0030316	CG11695
1632986_a_at	-0.305419	4.25753	0.0814037	-0.146624	0.253478	5.82975	FBGN0034381	CG15088
1632723_at	-0.374121	6.30189	0.211343	-0.146593	0.253478	5.19325	FBGN0053522
1631122_at	-0.131226	0.76544	0.0377343	-0.146424	0.253954	9.79909	FBGN0039055	CG4656
1628667_at	-0.160699	1.16053	0.045892	-0.146306	0.254307	8.25515	FBGN0037877	CG6689
1634553_at	-0.763833	26.3771	0.897561	-0.146258	0.254421	3.36128	FBGN0039127	CG13602
1624405_a_at	-0.283963	3.62851	0.146696	-0.146147	0.254797	5.93584	FBGN0038957	CG7059
1636089_at	-0.278195	3.07295	0.551667	-0.146123	0.254797	6.48293	FBGN0010105	CG17943
1634362_a_at	-0.127155	0.640109	0.117211	-0.146115	0.254797	10.9441	FBGN0011571	CG3606
1627139_at	-0.211034	1.86639	0.21968	-0.146113	0.254797	7.546	FBGN0033315	CG8734
1625199_s_at	-0.131417	0.746307	0.0626729	-0.14611	0.254797	10.9992	FBGN0010316	CG1772
1624078_at	-0.180137	1.49328	0.027713	-0.146063	0.254935	7.81286	FBGN0039153	CG5463
1640455_a_at	-0.112791	0.59247	0.00519602	-0.145896	0.255399	11.4232	FBGN0038421	CG17931
1627646_at	-0.16523	1.25012	0.0359832	-0.145697	0.25584	8.44487	FBGN0034311	CG5134
1624996_at	-0.156675	0.906832	0.250353	-0.145646	0.25584	8.967	FBGN0039508	CG3368
1636553_at	-0.287131	3.72709	0.160106	-0.145634	0.25584	6.37299	FBGN0029813	CG15766
1638050_s_at	-0.182435	1.54184	0.0280501	-0.145604	0.255893	7.76811	FBGN0005612	CG3090
1634587_s_at	-0.127866	0.743789	0.0284387	-0.145506	0.256142	9.95102	FBGN0036134	CG11799
1641390_at	-0.342896	5.52005	0.0414594	-0.1454	0.256358	5.60709	FBGN0032233	CG13140
1628757_at	-0.394429	7.19672	0.162594	-0.145395	0.256358	4.80788	FBGN0025593	CG1086
1630099_at	-0.141554	0.904218	0.0437636	-0.145386	0.256358	9.36359	FBGN0033846	CG6061
1640574_at	-0.0934138	0.396259	0.016759	-0.145354	0.256424	12.0979	FBGN0015393	CG3949
1625173_s_at	-0.13278	0.793743	0.0429532	-0.14516	0.25723	9.39036	FBGN0036194	CG11652
1635592_at	-0.245406	2.65447	0.204774	-0.145131	0.257274	6.6593	FBGN0040068	CG7893
1638277_at	-0.274046	3.54067	0.0299815	-0.145027	0.257458	5.98864	FBGN0039864	CG11550
1624318_at	-0.110454	0.5678	0.0128017	-0.144957	0.257553	11.0515	FBGN0010339	CG8340
1632515_a_at	-0.154731	1.09424	0.0454978	-0.144936	0.257554	8.85921	FBGN0032202	CG18619
1632878_at	-0.280413	3.65176	0.0966249	-0.144836	0.257861	5.86817	FBGN0039462	CG14252
1633904_at	-0.18021	1.44161	0.109379	-0.144702	0.258227	8.12116	FBGN0039433	CG5467
1631626_at	-0.126198	0.74126	0.0195982	-0.144677	0.258227	9.84995	FBGN0000146	CG6137
1635568_at	-0.131705	0.823476	0.00584054	-0.144625	0.258227	9.3568	FBGN0034641	CG10080
1629758_at	-0.233545	2.50015	0.10777	-0.144619	0.258227	6.83314	FBGN0027082	CG12186
1622983_a_at	-0.119034	0.647989	0.0298404	-0.144581	0.258256	10.1045	FBGN0021761	CG4579
1629552_at	-0.129961	0.798629	0.0100706	-0.144517	0.258346	9.41281	FBGN0027872	CG17818
1627376_at	-0.131914	0.800368	0.034126	-0.144404	0.258599	9.60944	FBGN0014018	CG11992
1636131_at	-0.199305	1.85057	0.0565364	-0.144321	0.258759	7.39571	FBGN0038035	CG17227
1641620_s_at	-0.142865	0.936038	0.0448665	-0.144249	0.259052	8.85377	FBGN0029903	CG4532
1624441_at	-0.256267	3.09491	0.0686849	-0.144079	0.259768	6.81562	FBGN0013948	CG18389
1640758_at	-0.375706	6.70386	0.105662	-0.143976	0.260011	5.13887	FBGN0052613	CG32613
1634161_at	-0.182687	1.56657	0.0438543	-0.143959	0.260011	7.94208	FBGN0032389	CG12314
1635448_at	-0.124039	0.590956	0.152007	-0.143905	0.260081	10.5339	FBGN0005322	CG5395
1633769_at	-0.93562	41.0146	1.25712	-0.143904	0.260081	3.33961	FBGN0036427	CG4613
1630064_at	-0.363101	5.86489	0.517823	-0.143722	0.260126	5.25693	FBGN0039527	CG5639
1636443_s_at	-0.309415	3.92662	0.709736	-0.143699	0.260126	6.03326	FBGN0052423	CG32423
1631355_at	-0.180046	0.928868	0.650685	-0.143257	0.261604	9.06074	FBGN0034361	CG5497
1628712_at	-0.263123	2.52656	0.848605	-0.143223	0.261652	7.12198	FBGN0030114	CG17754
1640441_at	-0.110139	0.585849	0.00661271	-0.143091	0.262114	10.5415	FBGN0013591	CG8103
1638868_at	-0.134556	0.818621	0.0657535	-0.143082	0.262114	9.65267	FBGN0032929	CG9241
1626549_at	-0.174587	1.42234	0.0670018	-0.143059	0.262114	7.92187	FBGN0038274	CG7262
1624805_at	-0.459119	10.1047	0.198717	-0.143032	0.262114	5.19842	FBGN0051041	CG31041
1632123_at	-0.13639	0.89427	0.0152081	-0.143017	0.262114	9.25357	FBGN0032915	CG12050
1629115_s_at	-0.161015	1.21611	0.0515583	-0.143009	0.262114	8.75631	FBGN0026178	CG5462
1627494_s_at	-0.178797	1.55841	0.00760207	-0.142877	0.262658	8.528	FBGN0011818	CG9884
1631109_at	-0.140105	0.933584	0.0282206	-0.142859	0.262688	8.82987	FBGN0034853	CG13550
1635488_at	-0.377917	6.52639	0.472751	-0.142848	0.262688	4.84906	FBGN0051660	CG31660
1627816_a_at	-0.191639	0.770168	1.04021	-0.142429	0.263981	9.79893	FBGN0052264	CG32264
1625183_at	-0.240029	2.57765	0.273952	-0.142141	0.264757	7.08993	FBGN0016930	CG4551
1630165_s_at	-0.126539	0.735719	0.0569908	-0.142124	0.264757	10.1375	FBGN0022764	CG8815
1633605_at	-0.142244	0.955426	0.0468707	-0.142081	0.264866	8.69354	FBGN0036889	CG14100
1635336_at	-0.216797	2.1871	0.14245	-0.142042	0.264914	7.1321	FBGN0041160	CG7554
1634020_at	-0.124239	0.738629	0.0267359	-0.142012	0.264957	9.89631	FBGN0026206	CG12218
1631825_at	-1.64434	130.231	4.20532	-0.141818	0.265583	1.3017	FBGN0052167	CG32167
1628057_at	-0.148234	1.0525	0.0451784	-0.141485	0.267268	8.76283	FBGN0028495	CG18616
1632418_s_at	-0.112994	0.611815	0.0263544	-0.141445	0.267298	10.4979	FBGN0003165	CG9755
1630995_at	-0.172659	1.39006	0.101459	-0.141375	0.267418	10.0197	FBGN0000307	CG5813
1636301_s_at	-0.196269	1.93211	0.00518511	-0.141011	0.268253	9.35901	FBGN0040108	CG14066
1624237_at	-0.142039	0.998918	0.0161499	-0.140981	0.268253	9.27073	FBGN0034400	CG15099
1627081_at	-0.534244	13.7688	0.595794	-0.140959	0.268253	4.31738	FBGN0028569	CG15171
1634620_a_at	-0.233502	2.70195	0.0476768	-0.140817	0.268603	6.5807	FBGN0034778	CG3622
1629072_at	-0.173692	1.46404	0.0586394	-0.140759	0.268726	7.84715	FBGN0003638	CG3019
1628922_s_at	-0.123495	0.766056	0.00573775	-0.140572	0.26894	9.13856	FBGN0015562	CG6657
1627820_at	-0.291013	3.78508	0.502041	-0.14055	0.26894	6.06941	FBGN0050096	CG30096
1625906_a_at	-0.42422	8.61911	0.491539	-0.140545	0.26894	4.62853	FBGN0030281	CG11105
1631046_s_at	-0.182648	1.66921	0.0203142	-0.140518	0.26894	9.44751	FBGN0032976	CG6448
1632089_at	-0.124208	0.772472	0.00936422	-0.140472	0.26894	9.59752	FBGN0025629	CG4045
1630840_at	-0.348195	5.87014	0.274135	-0.140471	0.26894	5.20004	FBGN0042696	CG2380
1637749_at	-0.490539	10.0322	2.16316	-0.140467	0.26894	4.25363	FBGN0053517	CG17004
1626401_at	-0.20195	2.06243	0.00802246	-0.14035	0.269313	8.01918	FBGN0000473	CG9438
1639794_at	-0.329021	4.56582	0.938316	-0.140242	0.26976	5.86227	FBGN0051812	CG31812
1640861_at	-1.28151	83.1077	0.447345	-0.140196	0.269848	2.36121	FBGN0003865	CG1502
1631380_s_at	-0.157231	1.19614	0.0630931	-0.140115	0.270074	8.46343	FBGN0002527	CG7123
1641685_at	-0.211467	2.0612	0.223261	-0.139911	0.270661	8.16748	FBGN0036735	CG6311
1622920_at	-0.182627	1.41508	0.290082	-0.139857	0.27084	8.47205	FBGN0003861	CG7875
1631125_at	-0.0990086	0.495611	0.00586993	-0.139812	0.270994	11.7239	FBGN0030353	CG15737
1628758_at	-0.188447	1.22151	0.597397	-0.139729	0.271324	8.3377	FBGN0039856	CG1774
1629347_at	-0.297029	4.00409	0.519563	-0.139654	0.271324	5.83015	FBGN0013469	CG12296
1625850_at	-0.317671	5.0276	0.146728	-0.139653	0.271324	5.8131	FBGN0002985	CG3851
1628076_at	-1.52664	115.07	4.45912	-0.139637	0.271324	1.66533	FBGN0023495	CG8823
1623256_at	-0.117133	0.62239	0.0814153	-0.139621	0.271324	10.1554	FBGN0034335	CG5164
1639554_at	-0.0904898	0.406943	0.0133176	-0.139586	0.271454	12.2693	FBGN0023184	CG3333
1634217_s_at	-0.115551	0.646245	0.0396162	-0.139526	0.271686	11.196	FBGN0024811	CG1587
1638359_s_at	-0.153562	1.18968	0.0221575	-0.139495	0.271727	8.49399	FBGN0028953	CG14478
1635360_at	-0.22436	2.4721	0.116232	-0.139456	0.271727	6.65564	FBGN0038839	CG10830
1634077_at	-0.205122	1.16793	0.997946	-0.139379	0.271999	9.65832	FBGN0030792	CG4789
1629176_at	-0.132159	0.83693	0.0624436	-0.139356	0.271999	9.40948	FBGN0032841	CG10728
1640322_at	-0.594353	16.0567	2.14339	-0.139318	0.272066	5.32313	FBGN0033580	CG13231
1633288_at	-0.363647	6.41434	0.402886	-0.139276	0.272169	5.08132	FBGN0051763	CG31763
1638187_at	-0.707646	21.8804	4.02437	-0.139036	0.273439	4.21894	FBGN0039103	CG13819
1636346_at	-0.134205	0.877472	0.0590216	-0.13868	0.275134	9.52585	FBGN0036124	CG7839
1634154_at	-0.206258	2.177	0.0363644	-0.138638	0.27515	9.88176	FBGN0029697	CG15570
1635313_at	-0.34153	5.83779	0.236076	-0.138578	0.275222	5.22413	FBGN0038431	CG10405
1624941_at	-0.15569	0.930907	0.331649	-0.138559	0.275237	8.78059	FBGN0050169	CG30169
1634262_s_at	-0.14611	0.976594	0.136774	-0.138472	0.275629	9.2195	FBGN0025674	CG15218
1638588_at	-0.462556	10.8559	0.308491	-0.138435	0.2758	4.19991	FBGN0039723	CG15522
1634243_a_at	-0.11137	0.641454	0.00725011	-0.138276	0.276384	11.3247	FBGN0039348	CG4673
1630269_s_at	-0.186438	1.80045	0.0194869	-0.138199	0.276639	9.21757	FBGN0003415	CG9936
1637758_at	-0.146614	0.965582	0.162015	-0.138069	0.27701	9.40561	FBGN0033584	CG7737
1633545_at	-0.275188	3.79263	0.180616	-0.138056	0.27701	6.25301	FBGN0035806	CG7496
1626889_at	-1.22772	77.3692	1.78863	-0.137991	0.277314	2.50729	FBGN0039101	CG16710
1628488_at	-0.123339	0.790202	0.00885471	-0.137979	0.277314	9.58343	FBGN0039492	CG6051
1633011_at	-0.317433	4.99401	0.302407	-0.137931	0.277412	7.15584	FBGN0001994	CG7664
1628481_at	-0.107134	0.576012	0.0273151	-0.137928	0.277412	10.2298	FBGN0037566	CG7494
1636572_at	-0.138494	0.848189	0.162172	-0.137782	0.277899	9.73358	FBGN0031464	CG3131
1625819_at	-0.129669	0.770776	0.115812	-0.137713	0.277899	9.24161	FBGN0005410	CG1903
1634337_s_at	-0.162699	1.34492	0.0529359	-0.137611	0.278245	8.06713	FBGN0003659	CG33070
1629433_at	-0.110374	0.574117	0.0701158	-0.137513	0.278574	10.9432	FBGN0035228	CG12091
1629344_at	-0.158438	1.30493	0.0228076	-0.137501	0.278574	8.05072	FBGN0039355	CG4730
1634796_at	-0.217895	2.44905	0.0688406	-0.137319	0.279413	6.98391	FBGN0031494	CG17219
1625320_at	-0.156643	1.29751	0.0052614	-0.137239	0.279568	8.17272	FBGN0030291	CG1738
1631246_at	-0.345798	5.54469	0.804598	-0.137233	0.279568	5.4325	FBGN0000715	CG2346
1633983_a_at	-0.193445	1.93112	0.0580494	-0.137158	0.279819	8.25629	FBGN0052046	CG32046
1630846_at	-1.21394	74.9453	3.4125	-0.137138	0.279819	2.46681	FBGN0036464	CG3020
1630050_at	-0.163573	1.34756	0.0773277	-0.137032	0.280201	7.99397	FBGN0033752	CG8569
1624806_at	-0.143079	1.00187	0.0892849	-0.136972	0.280306	11.9642	FBGN0041709	CG5717
1624837_at	-0.162741	1.18521	0.231325	-0.136736	0.281471	8.38828	FBGN0035805	CG7506
1625907_at	-0.20579	2.12392	0.148575	-0.136513	0.282296	7.54614	FBGN0034926	CG5591
1641526_a_at	-0.294119	4.60083	0.0476156	-0.136417	0.282777	5.5896	FBGN0051302	CG31302
1629218_at	-0.209393	2.34124	0.0179888	-0.136325	0.283019	8.01918	FBGN0026015	CG3458
1633134_at	-0.575891	17.3295	0.52047	-0.136308	0.283019	3.73289	FBGN0050099	CG30099
1636840_at	-0.107907	0.605937	0.0211555	-0.136265	0.283151	10.6734	FBGN0026144	CG1435
1627802_s_at	-0.197896	1.87009	0.242528	-0.136153	0.283248	7.66565	FBGN0038504	CG5407
1635580_at	-0.257046	3.50397	0.0606885	-0.136145	0.283248	6.22227	FBGN0020224	CG7037
1623662_at	-0.256336	3.3855	0.160252	-0.136131	0.283248	6.1381	FBGN0034484	CG11044
1640764_at	-0.100334	0.537042	0.00699209	-0.13603	0.283477	11.5053	FBGN0003277	CG1554
1633194_at	-0.774678	31.2808	1.15637	-0.136019	0.283477	3.23095	FBGN0032522	CG16848
1628092_at	-0.12412	0.746725	0.0877794	-0.135871	0.284015	9.39299	FBGN0031309	CG5041
1640640_at	-0.291271	4.3998	0.196926	-0.135854	0.284033	5.83186	FBGN0033313	CG8639
1627966_s_at	-0.121546	0.792975	0.00934977	-0.135695	0.284569	9.80565	FBGN0034269	CG6406
1636703_at	-0.733177	28.1096	1.08703	-0.135688	0.284569	3.30935	FBGN0028899	CG31817
1639384_s_at	-0.144395	0.877295	0.257254	-0.135563	0.285146	9.79161	FBGN0034491	CG11055
1637002_at	-0.162323	1.23091	0.209393	-0.135255	0.286442	9.86726	FBGN0036232	CG14125
1629141_at	-0.206013	2.2293	0.0916623	-0.135226	0.286442	8.37367	FBGN0013984	CG18402
1635426_at	-1.41969	107.741	2.98183	-0.134919	0.287903	1.71137	FBGN0034713	CG11291
1627608_s_at	-1.1088	67.2932	0.284492	-0.134882	0.287903	2.69804	FBGN0052048	CG32048
1624994_at	-0.143808	0.631381	0.505461	-0.134876	0.287903	11.222	FBGN0000996	CG8171
1624916_a_at	-0.781427	30.9924	2.59646	-0.134831	0.287908	3.38545	FBGN0053293	CG33293
1638584_at	-0.425195	9.76659	0.185942	-0.134779	0.288012	4.28083	FBGN0039591	CG9988
1626075_at	-1.02748	57.0097	1.1385	-0.134743	0.2881	2.8192	FBGN0040341	CG11664
1634271_at	-0.251874	3.36211	0.133859	-0.13471	0.28814	6.57549	FBGN0010385	CG1385
1623796_at	-1.34459	96.606	3.14939	-0.134624	0.2884	2.20544	FBGN0035585	CG12027
1622928_at	-0.16754	1.53197	0.0180127	-0.134572	0.288465	7.89739	FBGN0038576	CG7940
1638931_at	-0.152583	1.19965	0.0868771	-0.134523	0.288465	8.45305	FBGN0022063	CG10228
1623384_at	-0.118255	0.682723	0.0901791	-0.134511	0.288465	10.5021	FBGN0021895	CG18426
1625638_a_at	-0.102906	0.582494	0.00297105	-0.13449	0.288465	10.826	FBGN0001186	CG3001
1631013_at	-0.106214	0.604037	0.0196781	-0.13449	0.288465	10.4758	FBGN0015513	CG10379
1625511_at	-0.209138	2.31017	0.109186	-0.134457	0.288574	7.17286	FBGN0038178	CG9322
1636986_at	-0.12339	0.756933	0.085719	-0.134418	0.288623	9.29286	FBGN0001986	CG4152
1637608_at	-0.146585	1.14765	0.0425315	-0.134364	0.288714	8.27467	FBGN0030057	CG12108
1625613_at	-0.109226	0.650086	0.0109547	-0.134342	0.288728	10.3115	FBGN0014427	CG11899
1636805_a_at	-0.15647	1.32168	0.0371694	-0.134229	0.289155	8.10691	FBGN0030680	CG8944
1633091_at	-0.140984	1.00123	0.102855	-0.134174	0.289341	8.76643	FBGN0030063	CG1789
1640470_s_at	-0.109384	0.656245	0.00902272	-0.134109	0.289508	10.7296	FBGN0004598	CG18734
1623896_a_at	-0.242066	2.25692	1.00184	-0.134093	0.289508	7.06971	FBGN0038328	CG6156
1636867_s_at	-0.117215	0.752001	0.0140666	-0.133922	0.289962	9.3985	FBGN0038244	CG7987
1624375_at	-0.10909	0.644554	0.0197394	-0.133846	0.29029	10.0609	FBGN0031434	CG3227
1628426_s_at	-0.19573	2.1029	0.0387808	-0.133746	0.290587	7.39139	FBGN0027585	CG8740
1629048_s_at	-0.142896	1.06189	0.0803608	-0.133703	0.290639	8.76718	FBGN0036663	CG9674
1634444_at	-0.124586	0.81517	0.0535281	-0.13367	0.290639	9.13279	FBGN0033184	CG12736
1638229_at	-0.111616	0.656912	0.0404037	-0.133663	0.290639	11.199	FBGN0010741	CG6302
1626673_s_at	-0.102412	0.577364	0.00986345	-0.133644	0.290639	10.9731	FBGN0051716	CG31716
1636896_a_at	-0.132996	0.744821	0.245724	-0.133629	0.290639	10.214	FBGN0031190	CG12576
1623875_at	-0.151155	1.14081	0.138766	-0.133626	0.290639	8.40823	FBGN0036000	CG3434
1632618_a_at	-0.124783	0.844247	0.0282762	-0.133588	0.290734	9.46344	FBGN0000340	CG2534
1633754_at	-0.153931	1.30425	0.023775	-0.133574	0.290734	8.16094	FBGN0036266	CG5626
1624951_at	-1.15507	71.7859	3.04139	-0.13353	0.290867	2.34214	FBGN0038942	CG13862
1628288_s_at	-0.297614	4.68974	0.285197	-0.133432	0.291145	5.81037	FBGN0038818	CG4058
1634148_at	-0.182353	1.7556	0.112286	-0.133425	0.291145	7.78669	FBGN0036620	CG4842
1636033_at	-0.149654	1.20513	0.0530201	-0.133421	0.291145	8.3953	FBGN0051368	CG31368
1639810_at	-0.137601	1.01111	0.0533029	-0.133372	0.291262	8.46793	FBGN0004556	CG9680
1640541_at	-0.121458	0.823031	0.00707917	-0.133309	0.291518	9.21037	FBGN0005632	CG1945
1636449_at	-0.337392	6.11699	0.295324	-0.133238	0.291749	5.32797	FBGN0052984	CG32984
1633335_at	-0.129217	0.902945	0.0379185	-0.133216	0.291749	9.04667	FBGN0001965	CG7793
1632855_at	-0.262548	3.79255	0.0936247	-0.133183	0.291749	6.32702	FBGN0037581	CG7352
1627673_at	-0.11255	0.702594	0.0116341	-0.133176	0.291749	10.0004	FBGN0003321	CG1664
1625019_at	-0.16543	1.4112	0.133613	-0.133099	0.291984	8.02198	FBGN0016762	CG12273
1628796_at	-0.192753	1.90675	0.191437	-0.13307	0.292028	7.35275	FBGN0038893	CG6353
1630063_a_at	-0.0937971	0.483308	0.0144804	-0.132944	0.292693	11.8235	FBGN0040227	CG10161
1640309_s_at	-0.141613	0.901949	0.234094	-0.132863	0.293019	9.00694	FBGN0010280	CG5444
1624345_a_at	-0.104247	0.599811	0.0164152	-0.132799	0.293318	11.2872	FBGN0038964	CG13849
1637636_at	-0.269736	3.98559	0.144626	-0.132725	0.293541	6.183	FBGN0035538	CG18314
1632256_at	-0.123297	0.834449	0.0285507	-0.132723	0.293541	9.09594	FBGN0010355	CG17603
1640262_at	-0.215117	2.58507	0.0441164	-0.132667	0.293792	6.87886	FBGN0050079	CG30079
1635319_at	-0.249433	3.36893	0.168787	-0.132615	0.293916	6.37526	FBGN0037931	CG18476
1638968_at	-0.918607	45.5687	2.47029	-0.132536	0.294085	3.23721	FBGN0035262	CG18171
1633186_s_at	-0.163083	1.35994	0.155352	-0.132483	0.29429	8.12582	FBGN0035207	CG9153
1634128_at	-0.903174	40.9609	5.52101	-0.132474	0.29429	3.10754	FBGN0035569	CG15876
1636031_at	-0.320012	5.66937	0.168998	-0.13244	0.294408	5.23321	FBGN0033030	CG1294
1635286_at	-0.753767	31.9322	0.54868	-0.132258	0.295419	3.2931	FBGN0051068	CG31068
1639036_at	-0.151556	1.29667	0.0167396	-0.132243	0.295427	8.56939	FBGN0033699	CG8857
1623122_at	-0.225756	1.96573	0.949236	-0.132228	0.295444	7.61031	FBGN0032032	CG17294
1638193_at	-0.186963	1.63372	0.36615	-0.132207	0.295496	7.77395	FBGN0039529	CG5612
1628767_s_at	-0.10902	0.646044	0.0345427	-0.132149	0.295735	11.3788	FBGN0039923	CG1793
1630229_at	-0.272858	3.69404	0.576279	-0.13204	0.296027	5.99625	FBGN0034861	CG9815
1638436_at	-0.323999	5.92358	0.0975813	-0.132039	0.296027	4.8694	FBGN0028374	CG6371
1629044_at	-0.181028	1.46127	0.418604	-0.132032	0.296027	7.83712	FBGN0028978	CG5408
1624911_at	-0.418996	9.85222	0.224099	-0.131995	0.29615	4.23097	FBGN0031688	CG6081
1635099_at	-0.139673	1.00565	0.115839	-0.13189	0.296251	9.43362	FBGN0038467	CG3590
1624296_at	-0.461892	10.8852	1.40174	-0.13177	0.29684	4.1594	FBGN0039651	CG14508
1633501_s_at	-0.139139	1.07352	0.0430538	-0.131675	0.296965	9.66713	FBGN0004889	CG6235
1633396_at	-0.462865	12.1061	0.252686	-0.131664	0.296965	4.18074	FBGN0000233	CG12653
1638302_a_at	-0.393161	8.15602	0.761193	-0.131661	0.296965	4.558	FBGN0037238	CG1090
1626390_at	-0.130561	0.951193	0.0332615	-0.131588	0.297321	8.71533	FBGN0032409	CG5336
1636695_at	-0.135037	0.948197	0.105456	-0.131554	0.297358	9.22373	FBGN0004462	CG7001
1641518_a_at	-0.144385	1.10169	0.103195	-0.131538	0.297358	9.5697	FBGN0016977	CG18497
1640763_at	-0.55979	16.1088	2.01207	-0.131503	0.297536	4.01975	FBGN0034314	CG5140
1623002_at	-1.19776	80.2047	2.79129	-0.131474	0.297602	2.48638	FBGN0051404	CG31404
1634021_a_at	-0.22733	2.56678	0.42521	-0.131425	0.297694	7.65705	FBGN0014870	CG8912
1639677_at	-0.262728	3.92254	0.0766792	-0.131377	0.297794	6.18309	FBGN0020257	CG9952
1633687_at	-0.911363	47.5923	0.572828	-0.131318	0.297798	3.12267	FBGN0039177	CG13611
1631631_at	-0.307307	4.97228	0.506048	-0.131295	0.297798	5.2981	FBGN0033602	CG13222
1636228_at	-0.0610373	0.203146	0.0132918	-0.131199	0.297811	12.977	FBGN0000359	CG1478
1630944_s_at	-0.106227	0.644246	0.0114284	-0.131187	0.297811	11.0556	FBGN0030890	CG7536
1638314_at	-0.143857	1.19567	0.00730392	-0.13116	0.297811	8.66971	FBGN0040536	CG12418
1625970_at	-0.311609	5.56428	0.0820401	-0.131138	0.297811	6.13717	FBGN0004583	CG4114
1636918_a_at	-0.21039	2.42865	0.148127	-0.131065	0.297931	6.68601	FBGN0051169	CG31169
1636789_s_at	-0.120333	0.83861	0.00444687	-0.131055	0.297931	10.3254	FBGN0050404	CG30404
1623626_a_at	-0.124779	0.819686	0.0869407	-0.131047	0.297931	9.69213	FBGN0024362	CG11412
1639985_s_at	-0.0981472	0.552537	0.00870323	-0.13101	0.297954	11.5516	FBGN0000319	CG9012
1639848_at	-0.872259	43.1079	1.26357	-0.130946	0.297954	2.94226	FBGN0037751	CG8484
1623274_s_at	-0.280516	3.93905	0.652615	-0.13091	0.297954	6.29803	FBGN0011206	CG4760
1632139_at	-0.274161	4.10542	0.283967	-0.130859	0.297954	6.00903	FBGN0036036	CG14174
1626812_at	-0.32791	5.54291	0.736946	-0.130852	0.297954	5.36342	FBGN0040817	CG14132
1638406_at	-0.743402	26.7864	5.49239	-0.130848	0.297954	3.5826	FBGN0052606	CG32606
1634608_at	-0.452654	11.6081	0.377432	-0.130749	0.298214	4.04377	FBGN0050383	CG30383
1636451_a_at	-0.276248	4.33711	0.127377	-0.130742	0.298214	5.81439	FBGN0050420	CG30420
1633629_at	-0.1429	1.06533	0.129523	-0.13073	0.298214	8.47171	FBGN0031736	CG11030
1637718_at	-0.204963	2.41618	0.0423547	-0.130718	0.298214	6.72735	FBGN0037876	CG4820
1631564_at	-0.258025	3.79541	0.104064	-0.130665	0.298423	8.07545	FBGN0030366	CG1490
1636616_at	-1.31839	99.5494	2.28687	-0.130645	0.298427	2.02906	FBGN0035382	CG9969
1638760_at	-0.648049	23.0946	1.51389	-0.130637	0.298427	3.50006	FBGN0039806	CG15545
1635062_at	-0.184983	1.65287	0.354154	-0.130574	0.298585	7.79331	FBGN0052743	CG32743
1625109_at	-0.110326	0.709438	0.00520336	-0.130508	0.298742	10.3291	FBGN0004584	CG3178
1631704_at	-0.227932	0.949632	2.10151	-0.130489	0.298742	9.0618	FBGN0039223	CG5805
1629332_at	-0.909175	46.3563	2.21971	-0.130448	0.298801	3.07139	FBGN0034183	CG9642
1624090_at	-0.0882195	0.453375	0.00464656	-0.130353	0.299272	12.4349	FBGN0030487	CG12726
1637051_at	-0.218409	2.64932	0.164588	-0.130201	0.299847	7.27287	FBGN0036518	CG32149
1631527_at	-0.096416	0.487599	0.0609454	-0.13018	0.299847	11.9167	FBGN0036258	CG5642
1638709_at	-0.163041	1.53171	0.0422723	-0.129956	0.300884	7.93462	FBGN0024252	CG6829
1631406_at	-0.107059	0.662465	0.0175171	-0.12983	0.301322	9.88438	FBGN0035024	CG11414
1641309_s_at	-0.133829	0.822413	0.241597	-0.129741	0.301499	9.57484	FBGN0011604	CG8625
1631078_at	-0.100334	0.592826	0.00598654	-0.129659	0.301768	11.1693	FBGN0024177	CG10125
1625291_s_at	-0.186036	1.9343	0.12457	-0.129653	0.301768	7.42676	FBGN0042111	CG18766
1639885_at	-0.341394	6.55972	0.381379	-0.129581	0.302102	4.91788	FBGN0011723	CG7260
1630342_s_at	-0.230269	3.13618	0.0230354	-0.129552	0.302196	7.62481	FBGN0038268	CG3631
1639243_at	-0.207756	2.50323	0.0696662	-0.129522	0.302304	8.00737	FBGN0033964	CG10155
1625219_at	-0.570818	18.5501	0.88862	-0.129468	0.302525	3.65299	FBGN0002938	CG5125
1639894_at	-0.628096	23.3458	0.197473	-0.129447	0.302576	3.92437	FBGN0026063	CG17216
1639326_s_at	-0.111331	0.730535	0.00997639	-0.129375	0.302899	10.004	FBGN0040207	CG13956
1632676_s_at	-0.100427	0.545675	0.0569811	-0.129364	0.302899	11.4285	FBGN0039644	CG11897
1632967_s_at	-0.199053	2.32569	0.0454967	-0.129266	0.303291	7.20727	FBGN0037092	CG7540
1630806_at	-0.129541	0.996881	0.00888779	-0.129169	0.303421	8.89153	FBGN0000810	CG3218
1628636_a_at	-0.124893	0.921213	0.0137713	-0.129162	0.303421	9.5363	FBGN0031078	CG11943
1639066_at	-0.532952	15.8604	1.1744	-0.129128	0.303444	3.78582	FBGN0031742	CG14004
1634576_at	-0.242915	3.45952	0.0817777	-0.129084	0.3035	7.66177	FBGN0004647	CG3936
1634854_at	-0.156114	1.44759	0.0152003	-0.129077	0.3035	8.02453	FBGN0025621	CG16989
1641329_at	-0.160999	1.47818	0.0779946	-0.129061	0.3035	8.04096	FBGN0030967	CG7282
1632565_at	-0.104159	0.636698	0.0166024	-0.128866	0.304445	10.0868	FBGN0024491	CG6046
1635047_s_at	-0.233086	3.0301	0.245025	-0.128796	0.304582	6.33127	FBGN0024277	CG18214
1640479_at	-0.281862	4.56641	0.237804	-0.128595	0.305263	5.92787	FBGN0030589	CG9519
1629674_s_at	-0.292215	4.81446	0.355656	-0.128514	0.305692	5.62729	FBGN0037381	CG10999
1623924_at	-0.142015	1.16333	0.0589209	-0.128456	0.305849	8.41424	FBGN0033557	CG12325
1637873_at	-0.367071	7.15686	1.02186	-0.128354	0.306317	4.8275	FBGN0037879	CG5106
1627037_s_at	-0.33664	6.44173	0.442345	-0.128305	0.306517	5.28112	FBGN0030216	CG33175
1627676_at	-0.10972	0.709841	0.0228588	-0.128181	0.307067	9.86628	FBGN0037250	CG1074
1630377_at	-0.128929	0.987671	0.0241513	-0.128174	0.307067	9.52932	FBGN0051928	CG31928
1628792_at	-0.218881	2.78601	0.131678	-0.128141	0.307124	6.70342	FBGN0034474	CG13873
1629662_at	-0.116634	0.822363	0.00663898	-0.1281	0.307308	9.56804	FBGN0029714	CG3527
1632084_at	-0.345965	7.17067	0.125767	-0.128079	0.307339	5.05949	FBGN0038748	CG12378
1630642_at	-0.543171	15.3179	2.72545	-0.127873	0.308151	3.94699	FBGN0031888	CG13780
1624103_at	-0.127755	0.979268	0.0189729	-0.127867	0.308151	8.64872	FBGN0030081	CG7246
1628215_s_at	-0.275887	4.60238	0.0581134	-0.127796	0.308419	7.31779	FBGN0015954	CG7147
1633840_a_at	-0.114768	0.775337	0.0312113	-0.127792	0.308419	9.68311	FBGN0033391	CG8026
1638158_at	-0.11796	0.838221	0.0161706	-0.127616	0.309396	9.46872	FBGN0038764	CG4845
1623166_at	-0.562484	19.1861	0.26665	-0.127532	0.30954	3.66707	FBGN0036186	CG6071
1639798_at	-0.239226	3.25399	0.265157	-0.127523	0.30954	6.26399	FBGN0014343	CG10601
1631396_at	-0.0962291	0.566829	0.00285403	-0.127494	0.309642	10.1187	FBGN0015553	CG10387
1631182_at	-0.877488	44.8367	2.55122	-0.12747	0.309717	2.87631	FBGN0031472	CG2983
1628091_at	-0.194265	2.30255	0.0244337	-0.12735	0.310077	7.14513	FBGN0034113	CG8060
1623441_at	-0.191964	2.22605	0.0471579	-0.127321	0.310143	7.26787	FBGN0004861	CG18412
1625366_at	-0.161011	1.52542	0.074374	-0.127299	0.310191	8.11042	FBGN0003285	CG4125
1632663_at	-0.129365	0.724102	0.309448	-0.127248	0.31033	9.94409	FBGN0037134	CG7407
1635603_at	-0.115552	0.696101	0.129124	-0.127201	0.31033	10.2512	FBGN0038043	CG17202
1633908_at	-0.349395	4.40311	3.14503	-0.127173	0.31033	5.78485	FBGN0023178	CG6496
1632826_at	-0.643126	23.3406	2.24601	-0.127142	0.310386	3.74181	FBGN0031410	CG17237
1625018_at	-0.269907	4.44743	0.0620496	-0.127102	0.310433	5.65847	FBGN0052827	CG32827
1636535_at	-0.305865	5.42555	0.366695	-0.127088	0.310433	5.78798	FBGN0029712	CG15912
1633650_at	-0.154916	1.46162	0.0248145	-0.127064	0.31051	7.75521	FBGN0038951	CG5380
1624704_at	-0.302009	5.19465	0.46186	-0.126983	0.310749	5.85104	FBGN0035040	CG4741
1634737_at	-0.17617	1.732	0.192932	-0.126977	0.310749	7.65818	FBGN0038427	CG12753
1629124_at	-0.120464	0.876057	0.0244941	-0.126941	0.310749	9.85898	FBGN0036248	CG17153
1635396_at	-0.472677	13.632	0.258766	-0.126824	0.311281	4.01767	FBGN0050203	CG30203
1640075_a_at	-0.184407	1.70631	0.410442	-0.126749	0.311618	10.9024	FBGN0036007	CG3424
1633715_s_at	-0.41345	10.5831	0.0762874	-0.126636	0.312023	4.28512	FBGN0042185	CG18769
1634742_at	-0.217877	2.5191	0.441319	-0.12663	0.312023	7.14705	FBGN0022359	CG4649
1629429_at	-0.182092	2.04212	0.0276126	-0.126571	0.312264	7.25802	FBGN0051388	CG31388
1627372_a_at	-0.100961	0.613195	0.0233361	-0.126545	0.312264	10.6381	FBGN0020279	CG8715
1639099_at	-0.229432	3.13295	0.158528	-0.126462	0.312264	6.37586	FBGN0052100	CG32100
1641396_a_at	-0.0972226	0.57992	0.0114163	-0.12643	0.312264	10.8682	FBGN0030087	CG7766
1636291_at	-0.108922	0.738872	0.00374678	-0.126396	0.312316	10.2018	FBGN0034646	CG9862
1641686_at	-0.40156	8.48098	1.61885	-0.126355	0.312492	4.64918	FBGN0030844	CG8527
1629877_at	-0.330121	6.67368	0.158175	-0.1263	0.312586	6.73949	FBGN0051683	CG31683
1632489_a_at	-0.128095	1.01305	0.0157786	-0.126287	0.312586	8.54257	FBGN0038425	CG14881
1639229_at	-0.114615	0.763329	0.0626078	-0.126116	0.313067	9.90766	FBGN0016075	CG16858
1624533_s_at	-0.118123	0.822662	0.0549091	-0.126093	0.313116	9.07781	FBGN0003862	CG8651
1635759_at	-0.296633	5.35041	0.188704	-0.126038	0.313269	5.56843	FBGN0031874	CG13775
1636539_at	-0.125956	0.664518	0.334635	-0.12601	0.313288	10.9422	FBGN0028833	CG6092
1631138_at	-0.202759	2.49456	0.0982824	-0.125919	0.31381	6.87237	FBGN0030675	CG8191
1640943_at	-0.114167	0.803103	0.0190148	-0.125914	0.31381	9.07771	FBGN0038948	CG5383
1638726_at	-0.104822	0.682318	0.0115299	-0.125841	0.313882	10.2399	FBGN0010808	CG1715
1631104_s_at	-0.233386	3.41916	0.0226435	-0.125801	0.314021	6.22068	FBGN0016650	CG7665
1624567_at	-0.222879	3.12072	0.0227761	-0.125708	0.314495	6.3583	FBGN0031090	CG9575
1641484_a_at	-0.112215	0.638193	0.158919	-0.125687	0.314531	11.5175	FBGN0003023	CG12743
1627911_at	-0.118115	0.844177	0.0394895	-0.12565	0.314539	9.21307	FBGN0038673	CG14286
1639524_at	-0.18685	2.17762	0.0343142	-0.125634	0.314539	9.62102	FBGN0034378	CG18604
1637975_at	-0.27544	4.74363	0.0697894	-0.125545	0.314883	5.81017	FBGN0013810	CG5526
1640770_a_at	-0.407864	8.71322	1.86834	-0.125384	0.315661	4.56312	FBGN0004865	CG18023
1639206_at	-0.204271	2.62217	0.032557	-0.125371	0.315661	6.9441	FBGN0030700	CG15914
1626561_at	-0.160965	1.61696	0.031997	-0.125351	0.315723	7.77377	FBGN0036714	CG7692
1625748_s_at	-0.120443	0.822467	0.103563	-0.125161	0.316391	9.79658	FBGN0026192	CG5884
1636950_at	-0.116026	0.843851	0.0157943	-0.12514	0.316391	8.88047	FBGN0039930	CG11077
1624008_at	-0.116451	0.790485	0.0757701	-0.125118	0.316391	9.72128	FBGN0023512	CG3806
1624583_at	-0.0994502	0.612506	0.0193044	-0.125116	0.316391	11.0005	FBGN0040985	CG6115
1632297_at	-0.115969	0.802518	0.0585682	-0.124974	0.316962	9.23168	FBGN0044452	CG1241
1630317_at	-0.157872	1.55126	0.0458385	-0.124922	0.317176	7.80724	FBGN0039335	CG5127
1625544_s_at	-0.171469	1.81744	0.0693932	-0.12483	0.317565	7.58483	FBGN0026193	CG8201
1629295_at	-0.122702	0.861944	0.105221	-0.124767	0.317773	9.41075	FBGN0029504	CG12690
1636519_at	-0.690598	28.2032	2.43693	-0.124761	0.317773	3.39107	FBGN0035563	CG13716
1640342_at	-0.350178	7.77617	0.130148	-0.124538	0.319073	4.8597	FBGN0038071	CG6234
1638345_at	-0.173659	1.92026	0.0264721	-0.124464	0.319073	9.56044	FBGN0000719	CG9559
1623176_at	-0.17442	0.824355	1.14033	-0.124437	0.319073	9.16865	FBGN0032488	CG16812
1628124_at	-0.208068	2.74018	0.0572437	-0.124402	0.319073	6.69701	FBGN0029928	CG3032
1625574_at	-0.367338	8.62687	0.0977661	-0.124363	0.319073	4.5707	FBGN0011676	CG6713
1640682_at	-0.54195	18.1498	0.842887	-0.124356	0.319073	3.78064	FBGN0030074	CG12662
1629831_at	-0.289722	5.34553	0.0984814	-0.124171	0.319458	5.41721	FBGN0038550	CG17801
1632362_at	-0.659243	27.555	0.639733	-0.124154	0.319458	3.43525	FBGN0039200	CG13616
1640944_at	-0.323293	6.07339	0.709868	-0.12413	0.319458	6.32033	FBGN0031306	CG4577
1633911_a_at	-0.125095	0.974805	0.0410974	-0.124112	0.319458	8.76908	FBGN0051550	CG31550
1632385_at	-0.188785	2.25156	0.063363	-0.12408	0.319458	6.99949	FBGN0041092	CG13109
1625588_s_at	-0.115267	0.808546	0.0548169	-0.124053	0.319502	9.58924	FBGN0036147	CG6199
1624932_at	-0.19841	2.4641	0.0960147	-0.124003	0.319502	7.23333	FBGN0050052	CG30052
1626362_at	-0.132951	1.11545	0.0340803	-0.124003	0.319502	8.38426	FBGN0031399	CG7074
1636958_s_at	-0.105755	0.688655	0.038781	-0.123995	0.319502	9.95457	FBGN0022029	CG4798
1639604_at	-0.122833	0.969831	0.01163	-0.123988	0.319502	8.64075	FBGN0032231	CG5056
1637635_at	-0.340532	6.69801	0.852862	-0.123925	0.319671	4.83922	FBGN0027546	CG4766
1624485_at	-0.201423	2.49014	0.152408	-0.123908	0.319671	6.66152	FBGN0030887	CG6867
1628733_at	-0.238347	3.6265	0.0767069	-0.123857	0.319906	6.28945	FBGN0034452	CG11237
1635771_a_at	-0.105274	0.646014	0.0773665	-0.123776	0.320274	10.5178	FBGN0052306	CG32306
1632646_at	-0.343671	7.58121	0.144423	-0.123645	0.320519	4.62686	FBGN0013323	CG13687
1625410_at	-0.11243	0.820311	0.00678984	-0.123624	0.320584	9.38678	FBGN0036775	CG5147
1627938_at	-0.211232	2.86069	0.0606681	-0.123585	0.320746	6.62274	FBGN0031611	CG17840
1639553_at	-0.115715	0.857882	0.0200127	-0.1235	0.321033	9.47443	FBGN0032781	CG9987
1628381_at	-0.43458	11.0433	1.3397	-0.123497	0.321033	4.24299	FBGN0035037	CG3579
1633531_at	-0.38705	8.20341	1.62107	-0.123485	0.321033	4.64156	FBGN0051645	CG31645
1635718_at	-0.10709	0.673151	0.0794683	-0.123442	0.321218	10.3019	FBGN0000239	CG9242
1639448_at	-0.165532	1.71038	0.0899578	-0.123368	0.321661	7.6486	FBGN0039540	CG12879
1624141_at	-0.118597	0.758721	0.167296	-0.123244	0.322118	9.88217	FBGN0032194	CG4901
1632043_a_at	-0.147946	1.23912	0.201983	-0.123241	0.322118	8.15314	FBGN0004391	CG9198
1631137_at	-0.133716	0.836178	0.341308	-0.123226	0.322118	9.81744	FBGN0036237	CG18593
1629559_s_at	-0.175419	1.89161	0.135698	-0.123202	0.322177	7.5086	FBGN0020762	CG2969
1634342_s_at	-0.197934	2.55423	0.0320168	-0.12308	0.32284	7.04314	FBGN0030466	CG15744
1632895_at	-0.357201	7.86968	0.55629	-0.123056	0.322918	4.61934	FBGN0051146	CG31146
1625517_at	-0.114174	0.800396	0.062125	-0.122937	0.323409	9.51743	FBGN0017578	CG9648
1624355_at	-0.106369	0.675187	0.0741969	-0.122874	0.323802	9.97716	FBGN0015907	CG13425
1638274_s_at	-0.0916597	0.551918	0.00588255	-0.122727	0.324399	11.2992	FBGN0035946	CG5651
1629228_at	-0.374587	7.78176	1.5524	-0.122607	0.324987	5.61878	FBGN0053147	CG33147
1639640_at	-0.150027	1.44508	0.0539133	-0.122537	0.325212	7.90086	FBGN0052485	CG32485
1635789_at	-0.298814	5.47763	0.469546	-0.122531	0.325212	5.44684	FBGN0031921	CG6630
1630865_s_at	-0.135301	0.929455	0.290223	-0.122512	0.325212	8.71583	FBGN0039846	CG11337
1640174_at	-0.0908638	0.545701	0.00444092	-0.122505	0.325212	11.7233	FBGN0025582	CG9677
1629159_at	-0.13744	1.24985	0.00971599	-0.122463	0.32533	8.13565	FBGN0028919	CG16865
1636994_at	-0.303634	5.92965	0.22208	-0.12242	0.32533	5.88293	FBGN0037924	CG14712
1625218_at	-0.160796	1.48675	0.238498	-0.122419	0.32533	9.44394	FBGN0037021	CG11399
1631430_at	-0.144274	1.02632	0.362727	-0.122413	0.32533	8.96805	FBGN0012058	CG8610
1632847_at	-0.222834	2.22767	1.08884	-0.122361	0.325576	7.61816	FBGN0036406	CG13484
1637213_at	-0.654973	28.0184	0.668671	-0.122287	0.326014	3.2186	FBGN0051115	CG31115
1629619_at	-0.313379	5.92923	0.644732	-0.122224	0.326161	5.06024	FBGN0010803	CG9735
1631256_at	-0.208609	2.7746	0.139993	-0.122193	0.326161	6.79316	FBGN0029992	CG2253
1629104_at	-0.128883	1.01615	0.0966974	-0.122174	0.326161	8.62249	FBGN0029997	CG2258
1631749_at	-0.103508	0.64283	0.0749744	-0.122172	0.326161	10.2242	FBGN0030711	CG8928
1630728_a_at	-0.165717	1.79652	0.0473071	-0.122041	0.326444	7.67249	FBGN0003082	CG11205
1637016_at	-0.244445	3.96641	0.048017	-0.122002	0.326444	6.00289	FBGN0053324	CG33324
1640000_at	-0.973092	62.372	1.41075	-0.121843	0.327159	2.73764	FBGN0004858	CG4220
1640200_at	-0.19341	2.50542	0.015814	-0.121807	0.327339	9.17073	FBGN0024242	CG31175
1641332_at	-0.224739	3.12115	0.288593	-0.121707	0.327758	6.50247	FBGN0037074	CG7324
1630380_at	-0.204549	2.67728	0.148554	-0.121681	0.327862	6.67741	FBGN0038279	CG3837
1641328_at	-0.0979591	0.52386	0.124796	-0.121629	0.328008	11.54	FBGN0016119	CG4412
1622898_a_at	-0.11166	0.820875	0.0230006	-0.121551	0.328423	9.62897	FBGN0038307	CG4247
1624737_at	-0.450514	13.0587	0.697071	-0.121469	0.328778	3.98126	FBGN0051001	CG31001
1637307_at	-0.110946	0.607113	0.228016	-0.121404	0.329091	10.594	FBGN0051694	CG31694
1623715_at	-0.116757	0.872402	0.0543542	-0.121283	0.329638	9.36621	FBGN0031898	CG4567
1636354_at	-0.113793	0.801625	0.080462	-0.12116	0.330061	9.46038	FBGN0033160	CG11107
1623553_a_at	-0.107138	0.751636	0.0306139	-0.121135	0.330061	9.75039	FBGN0039140	CG5410
1641095_at	-0.479656	15.0631	0.620773	-0.121116	0.330061	3.82988	FBGN0052937	CG32937
1629363_at	-0.108161	0.783736	0.0138537	-0.12111	0.330061	9.33103	FBGN0038363	CG18505
1636673_s_at	-0.174103	1.87187	0.195239	-0.121095	0.330067	8.40254	FBGN0003870	CG1856
1629322_at	-0.183159	2.14837	0.14138	-0.121041	0.330094	7.40882	FBGN0038237	CG8279
1630480_at	-1.54432	154.243	8.57357	-0.121029	0.330094	-0.234718	FBGN0034766	CG13517
1632827_a_at	-0.110557	0.764835	0.0696549	-0.121025	0.330094	9.9399	FBGN0004698	CG8153
1634934_at	-0.147415	1.38988	0.0955143	-0.120954	0.330444	8.21336	FBGN0036900	CG8765
1631149_s_at	-0.102503	0.680946	0.0374578	-0.120936	0.330469	11.291	FBGN0011638	CG10922
1634232_at	-0.105067	0.737733	0.0176387	-0.120889	0.330662	9.88052	FBGN0032720	CG10603
1637233_at	-0.862545	48.7468	2.16286	-0.120888	0.330662	3.21673	FBGN0033579	CG13229
1635265_a_at	-0.296755	5.35325	0.677828	-0.120837	0.330853	5.6119	FBGN0051782	CG31782
1630075_s_at	-0.176601	2.12288	0.0182845	-0.120689	0.331438	8.49524	FBGN0030772	CG9699
1636163_at	-0.104718	0.736727	0.0162479	-0.120679	0.331438	11.1908	FBGN0000120	CG5711
1625445_s_at	-0.126754	0.984204	0.120586	-0.120592	0.331786	9.33014	FBGN0003396	CG7734
1641153_a_at	-0.109306	0.38865	0.434386	-0.120485	0.332242	12.3333	FBGN0022893	CG2207
1624746_at	-1.01681	70.8711	0.353412	-0.120483	0.332242	2.49133	FBGN0003889	CG9359
1632568_at	-0.134423	1.07878	0.166129	-0.120477	0.332242	8.34678	FBGN0037538	CG3223
1626347_at	-0.115695	0.907273	0.015948	-0.120409	0.332492	8.98631	FBGN0035337	CG15877
1640775_a_at	-0.119014	0.841089	0.136454	-0.120373	0.332621	9.26804	FBGN0010222	CG18466
1623934_at	-0.109014	0.812471	0.00958207	-0.120235	0.33311	9.53118	FBGN0038387	CG5268
1628548_at	-0.108292	0.793588	0.0178464	-0.120218	0.33311	9.99285	FBGN0015589	CG1451
1633502_at	-0.747513	38.5722	0.0974621	-0.120208	0.33311	3.08534	FBGN0039037	CG13834
1635181_at	-0.202132	2.47476	0.353583	-0.12019	0.33311	6.78239	FBGN0038871	CG3337
1633032_s_at	-0.0962687	0.594712	0.0480485	-0.120077	0.333683	10.8427	FBGN0036043	CG8177
1634434_at	-0.153305	1.61581	0.0155702	-0.120027	0.333683	7.88131	FBGN0037773	CG5359
1634504_a_at	-0.100655	0.694409	0.00892859	-0.12002	0.333683	10.098	FBGN0003464	CG1391
1641048_a_at	-0.123302	1.04318	0.012289	-0.120018	0.333683	9.29313	FBGN0015600	CG9660
1633132_a_at	-0.506606	17.1611	0.665283	-0.119988	0.333769	3.67087	FBGN0016081	CG32045
1633026_a_at	-0.12618	1.09232	0.0156062	-0.119877	0.334155	9.71456	FBGN0051158	CG31158
1634954_at	-0.192462	2.04939	0.53427	-0.119737	0.334432	8.82755	FBGN0030788	CG4756
1636607_at	-0.246967	4.11641	0.138648	-0.119725	0.334432	6.36173	FBGN0014009	CG3269
1636098_at	-0.271741	5.03555	0.127583	-0.119591	0.334758	5.32639	FBGN0035957	CG5144
1638447_s_at	-0.142962	1.4227	0.00701182	-0.119563	0.334872	7.99343	FBGN0033177	CG11141
1633455_at	-0.174847	2.1033	0.0364447	-0.11953	0.334947	7.2993	FBGN0039702	CG18112
1639509_at	-0.124122	1.07118	0.00827645	-0.119466	0.335232	10.8658	FBGN0022069	CG12396
1641310_at	-0.209325	2.93905	0.132205	-0.119443	0.335255	6.39169	FBGN0020294	CG10573
1625987_at	-0.437887	12.8832	0.569105	-0.119389	0.335496	4.06769	FBGN0004592	CG7604
1640104_at	-0.066659	0.28428	0.0276676	-0.119349	0.335638	12.5786	FBGN0038277	CG7014
1627640_at	-0.106243	0.773342	0.0193378	-0.119331	0.33565	9.73794	FBGN0035105	CG7042
1627038_at	-0.167295	1.93911	0.034595	-0.119081	0.336818	7.64313	FBGN0031756	CG13992
1636253_at	-0.10716	0.696744	0.113847	-0.119024	0.336981	10.3354	FBGN0036888	CG9330
1626785_at	-0.0656344	0.264693	0.0402711	-0.118852	0.337784	12.5805	FBGN0015268	CG5330
1630093_at	-0.0543597	0.167387	0.0419531	-0.118809	0.337863	13.0709	FBGN0034751	CG3751
1634306_at	-0.125852	1.00362	0.121068	-0.118671	0.338632	8.77422	FBGN0004387	CG5658
1639954_at	-0.142258	1.20715	0.230199	-0.118658	0.338632	8.30691	FBGN0032261	CG6094
1630551_at	-0.129532	1.18054	0.0120792	-0.118612	0.338792	8.23293	FBGN0036772	CG5290
1634287_at	-0.198393	2.62362	0.178817	-0.118511	0.339143	7.24503	FBGN0036382	CG13737
1625980_at	-0.275211	4.78279	0.612515	-0.118483	0.339213	6.13925	FBGN0031264	CG11835
1627533_at	-0.254175	3.94165	0.667238	-0.118396	0.339703	5.94241	FBGN0033870	CG12295
1633928_at	-0.128249	1.1262	0.0476236	-0.118373	0.339735	9.11637	FBGN0030438	CG15721
1632481_at	-0.0934654	0.600879	0.0226098	-0.118369	0.339735	10.9498	FBGN0035763	CG8602
1633880_s_at	-0.288295	5.78942	0.150004	-0.118295	0.340016	5.67073	FBGN0036907	CG8533
1628726_s_at	-0.290738	5.87317	0.168064	-0.118287	0.340016	8.38503	FBGN0026376	CG8865
1629227_at	-0.197862	2.7339	0.0645098	-0.118279	0.340016	7.40962	FBGN0000163	CG5055
1638603_at	-0.397866	10.7054	0.623961	-0.118205	0.340372	4.20981	FBGN0051909	CG31909
1638161_at	-0.128439	0.84495	0.337599	-0.11811	0.340836	9.3827	FBGN0037202	CG11115
1635007_at	-0.192668	2.63453	0.0379332	-0.117856	0.342116	7.85547	FBGN0040271	CG6725
1623262_at	-0.411156	11.5926	0.581796	-0.117837	0.342148	4.11142	FBGN0035127	CG13883
1623383_at	-0.106621	0.688785	0.130699	-0.117781	0.342227	10.4654	FBGN0010349	CG7507
1641075_at	-0.0959049	0.650235	0.013072	-0.117756	0.342227	10.9642	FBGN0039302	CG11856
1641321_a_at	-0.117074	0.965488	0.0231265	-0.117746	0.342227	10.2834	FBGN0036566	CG5284
1623793_at	-0.242945	3.64107	0.616793	-0.117737	0.342227	6.15426	FBGN0040206	CG1487
1625705_s_at	-0.252481	4.4944	0.110184	-0.117661	0.342532	5.76243	FBGN0000581	CG7776
1627806_at	-0.156593	1.49882	0.27654	-0.117525	0.343051	8.14783	FBGN0037205	CG11133
1635299_at	-0.124583	1.10588	0.0188398	-0.117473	0.34317	8.36629	FBGN0035150	CG12189
1625535_at	-0.442506	12.9006	1.28883	-0.117473	0.34317	4.25088	FBGN0016660	CG6604
1628771_s_at	-0.271533	5.26731	0.0863071	-0.117354	0.343546	5.46054	FBGN0052700	CG32700
1629578_at	-0.0856289	0.524036	0.00894077	-0.117291	0.34392	11.6003	FBGN0033902	CG8309
1628161_at	-0.0915535	0.600671	0.00884125	-0.117269	0.34401	10.1895	FBGN0034118	CG6251
1625342_at	-0.315753	6.14476	1.1097	-0.117232	0.344212	5.69104	FBGN0053282	CG33282
1636767_at	-0.136093	1.2904	0.0579354	-0.117203	0.344328	9.77551	FBGN0004429	CG9116
1628366_at	-0.669706	32.5855	0.160914	-0.117031	0.344925	3.45707	FBGN0051065	CG31065
1634591_at	-0.17176	1.91743	0.236722	-0.117026	0.344925	7.48971	FBGN0039310	CG11878
1633920_at	-1.10638	86.4691	3.13385	-0.116881	0.34543	2.13902	FBGN0039180	CG5715
1640241_at	-0.078758	0.448505	0.00556496	-0.116878	0.34543	12.0955	FBGN0035121	CG7008
1635955_at	-0.197924	2.30781	0.562428	-0.116826	0.345624	7.0868	FBGN0031281	CG3883
1636795_at	-0.127119	1.13235	0.055199	-0.11665	0.346545	8.34325	FBGN0028962	CG4633
1637145_at	-0.573669	23.5406	0.666367	-0.116598	0.346833	3.74256	FBGN0027793	CG14787
1641589_s_at	-0.231984	3.77905	0.182131	-0.116559	0.346957	5.92233	FBGN0000015	CG11648
1639397_at	-0.205532	2.28841	0.822642	-0.116527	0.347104	7.92491	FBGN0030773	CG9676
1640867_s_at	-0.228216	3.65945	0.183171	-0.116421	0.347452	6.54576	FBGN0010389	CG7223
1635111_s_at	-0.123937	1.12393	0.0104221	-0.116366	0.347571	8.93155	FBGN0033117	CG3358
1630573_at	-0.144227	1.41511	0.122162	-0.116325	0.347571	8.04698	FBGN0036511	CG6498
1634979_at	-0.0973358	0.672177	0.0285418	-0.116279	0.347765	10.0083	FBGN0038601	CG18600
1633850_at	-0.124312	1.05552	0.0905954	-0.116118	0.348525	8.53699	FBGN0035725	CG18156
1638446_a_at	-0.135252	1.13256	0.224297	-0.116112	0.348525	8.81252	FBGN0031492	CG3542
1626771_at	-0.974552	68.5272	2.03099	-0.11602	0.348764	2.73814	FBGN0052680	CG32680
1623885_at	-0.118702	1.01262	0.0343104	-0.116011	0.348764	8.84965	FBGN0015568	CG1031
1633111_at	-0.785739	42.0156	3.87819	-0.115985	0.348764	3.0382	FBGN0069354	CG17137
1626180_at	-0.110348	0.828042	0.077803	-0.115941	0.348764	8.97392	FBGN0034794	CG3495
1634144_at	-0.313082	6.6513	0.641358	-0.115935	0.348764	5.22351	FBGN0034018	CG12958
1635987_at	-0.0989756	0.709282	0.0198782	-0.115909	0.348783	11.1908	FBGN0030041	CG12116
1628146_at	-0.0957161	0.667746	0.0148833	-0.115849	0.349105	10.0938	FBGN0000368	CG6383
1640069_at	-0.109429	0.879913	0.0154045	-0.115649	0.349845	9.5208	FBGN0034232	CG4866
1638520_at	-0.110178	0.877436	0.0304293	-0.115633	0.349845	10.36	FBGN0036059	CG8104
1623711_at	-0.5065	17.2064	2.01097	-0.11554	0.350362	3.71356	FBGN0024319	CG8178
1636741_s_at	-0.0955985	0.679645	0.00508342	-0.115529	0.350367	10.823	FBGN0026418	CG6603
1641413_s_at	-0.104839	0.781693	0.0420378	-0.115513	0.350415	9.28438	FBGN0034709	CG3074
1635826_s_at	-0.223566	3.73148	0.0178627	-0.115459	0.350624	7.58234	FBGN0030512	CG9940
1633443_s_at	-0.186517	2.40813	0.203465	-0.115416	0.350855	7.43784	FBGN0027608	CG2082
1625827_s_at	-0.092618	0.636493	0.00812167	-0.115357	0.351015	11.1761	FBGN0051992	CG31992
1639839_s_at	-0.231676	3.84874	0.184708	-0.115357	0.351015	6.92786	FBGN0001169	CG5460
1631404_at	-0.0943993	0.656557	0.0138626	-0.115291	0.351015	10.9807	FBGN0037249	CG9805
1633677_at	-0.183521	2.50595	0.0283161	-0.115282	0.351015	6.79911	FBGN0052099	CG32099
1640782_at	-0.102849	0.778616	0.0175266	-0.115267	0.351015	9.29835	FBGN0033737	CG8831
1641448_a_at	-0.279901	5.24243	0.662566	-0.115184	0.351359	5.41246	FBGN0034072	CG18250
1641746_at	-0.475163	16.3456	0.684858	-0.115141	0.351439	3.80969	FBGN0030398	CG2555
1626546_s_at	-0.0942646	0.657873	0.0126473	-0.115118	0.351498	11.1257	FBGN0036769	CG5492
1626053_at	-0.554259	22.8328	0.382102	-0.115035	0.351876	4.17153	FBGN0041097	CG5423
1638782_at	-0.109375	0.827851	0.078573	-0.114883	0.352748	9.35196	FBGN0034032	CG8195
1636887_s_at	-0.10002	0.737768	0.0210985	-0.114816	0.353025	10.066	FBGN0037120	CG11247
1639771_at	-0.106819	0.832902	0.0328765	-0.114801	0.353045	9.06811	FBGN0040236	CG12132
1638315_s_at	-0.105124	0.744988	0.0939218	-0.114774	0.353154	9.22482	FBGN0033716	CG8493
1640434_at	-0.105695	0.840014	0.00853977	-0.11474	0.353227	9.55308	FBGN0033773	CG8767
1631318_at	-0.0972553	0.653472	0.0655407	-0.114695	0.353415	10.5294	FBGN0001989	CG13240
1638005_s_at	-0.107561	0.852747	0.0270041	-0.114677	0.353415	11.9479	FBGN0016070	CG5263
1638821_a_at	-0.156642	1.80372	0.0637533	-0.114626	0.353606	7.56486	FBGN0045842	CG31732
1624168_at	-0.0933333	0.658608	0.00486614	-0.114584	0.353732	10.1955	FBGN0030582	CG14411
1634471_at	-0.141775	1.48727	0.0448183	-0.11454	0.353821	7.91014	FBGN0053214	CG33214
1630422_at	-1.18147	105.58	0.82459	-0.114536	0.353821	1.95193	FBGN0036796	CG18231
1627253_at	-0.113197	0.967178	0.00973342	-0.114527	0.353821	8.78044	FBGN0015376	CG33122
1625130_at	-0.263529	4.84286	0.456325	-0.114478	0.353823	5.84649	FBGN0033365	CG8170
1638260_s_at	-0.170625	2.20124	0.0231456	-0.114403	0.354118	7.10962	FBGN0033484	CG2269
1640526_at	-0.0926582	0.644349	0.0129195	-0.114291	0.354755	10.3555	FBGN0037235	CG1103
1636534_a_at	-0.578009	24.2231	1.37247	-0.114249	0.354805	3.71816	FBGN0023023	CG1411
1628132_at	-0.174046	2.1811	0.140192	-0.114235	0.354805	7.12067	FBGN0032517	CG7099
1632024_at	-0.103304	0.788324	0.029768	-0.114213	0.354805	9.472	FBGN0043457	CG5180
1637541_at	-0.255371	4.47763	0.522938	-0.114199	0.354805	5.88616	FBGN0034004	CG33466
1627999_s_at	-0.100028	0.754353	0.0130424	-0.114186	0.354809	9.85955	FBGN0014127	CG10726
1631377_a_at	-0.135259	1.2032	0.200508	-0.114163	0.3549	8.654	FBGN0022709	CG17146
1641718_at	-0.120055	1.07884	0.0281483	-0.114106	0.355164	8.41164	FBGN0037347	CG1427
1624655_at	-0.942895	62.9997	5.28235	-0.114106	0.355164	2.66524	FBGN0034166	CG6472
1627179_s_at	-0.255542	3.54758	1.48197	-0.113946	0.355779	6.2433	FBGN0052758	CG32758
1625500_at	-0.155451	1.82684	0.0345289	-0.113941	0.355779	7.61389	FBGN0011659	CG11482
1634413_at	-0.517671	19.5317	1.12627	-0.113897	0.355861	3.63912	FBGN0003300	CG1849
1638375_at	-1.39528	144.954	5.13015	-0.113892	0.355861	0.778708	FBGN0020371	CG15257
1624857_at	-0.411304	12.4843	0.559081	-0.113885	0.355861	5.72426	FBGN0039969	CG17510
1637715_a_at	-0.115878	0.971202	0.0651573	-0.113828	0.355861	8.92241	FBGN0035247	CG13929
1633963_a_at	-0.27001	5.46572	0.161258	-0.113826	0.355861	5.24763	FBGN0032151	CG4128
1641353_s_at	-0.134146	1.34509	0.0443994	-0.113802	0.355861	9.7266	FBGN0052066	CG32066
1634222_at	-0.135635	1.34992	0.0706931	-0.113798	0.355861	8.10019	FBGN0038953	CG18596
1635874_at	-0.132036	1.33965	0.00659937	-0.113797	0.355861	8.04778	FBGN0031265	CG2794
1630975_at	-0.140911	1.49956	0.0344574	-0.11377	0.355944	7.7898	FBGN0030189	CG2909
1633872_at	-0.183081	2.46163	0.129959	-0.113726	0.355967	6.66674	FBGN0034639	CG15673
1625343_at	-0.113313	0.936889	0.0573347	-0.113642	0.356405	9.91856	FBGN0036548	CG5931
1633798_at	-0.0907437	0.600111	0.0384864	-0.113554	0.356735	11.4726	FBGN0022959	CG5654
1630953_at	-0.106339	0.614043	0.263195	-0.113536	0.356735	10.3727	FBGN0035692	CG13298
1631525_at	-0.146605	1.5454	0.123076	-0.113498	0.356849	7.91165	FBGN0016970	CG13951
1641534_at	-0.20644	3.24932	0.0591881	-0.113495	0.356849	6.48402	FBGN0039629	CG11842
1637691_at	-0.0882673	0.572029	0.0335515	-0.113426	0.357177	10.8456	FBGN0037844	CG4570
1636788_a_at	-0.114448	0.964335	0.053991	-0.113414	0.357177	8.88697	FBGN0032515	CG6866
1631481_a_at	-0.146212	1.59436	0.0698129	-0.11334	0.357202	8.11248	FBGN0028420	CG18783
1624041_at	-0.101363	0.582926	0.21722	-0.113317	0.357202	10.1376	FBGN0033260	CG8711
1636491_at	-0.275713	5.88182	0.0393267	-0.113306	0.357202	5.06628	FBGN0033793	CG3955
1636496_at	-0.0908099	0.619977	0.0226709	-0.113278	0.357202	10.3131	FBGN0061200	CG4453
1631519_at	-0.114468	0.959268	0.0625253	-0.113241	0.357351	8.72785	FBGN0034496	CG9143
1622945_a_at	-0.0905806	0.615538	0.0248012	-0.113196	0.357523	10.9957	FBGN0027084	CG12141
1633822_at	-0.0997465	0.745922	0.0310187	-0.113163	0.357637	9.78269	FBGN0037087	CG7519
1630565_at	-0.150168	1.70915	0.052578	-0.113138	0.357637	7.86072	FBGN0031361	CG17652
1632231_a_at	-0.176177	2.3819	0.0469135	-0.113046	0.357941	6.81576	FBGN0026059	CG31045
1632784_at	-0.12372	1.02838	0.169767	-0.113028	0.357941	9.76716	FBGN0021818	CG6556
1625214_at	-0.340887	8.78445	0.311951	-0.113025	0.357941	4.54983	FBGN0051363	CG31363
1631371_s_at	-0.253074	4.17524	0.845266	-0.112947	0.357973	5.93767	FBGN0034886	CG5411
1634009_at	-0.105961	0.857092	0.0230636	-0.112944	0.357973	9.45347	FBGN0036472	CG6735
1628875_at	-0.22948	3.70023	0.433672	-0.112866	0.357973	6.01056	FBGN0060296	CG15860
1636713_at	-0.857398	53.8259	3.88274	-0.112866	0.357973	2.99924	FBGN0035482	CG14985
1626563_at	-0.111677	0.925315	0.0537467	-0.112865	0.357973	9.31295	FBGN0010417	CG32211
1631059_at	-0.134234	0.860109	0.554554	-0.112859	0.357973	8.94129	FBGN0003093	CG1954
1633300_at	-0.286479	6.39085	0.0615698	-0.11278	0.358208	5.11559	FBGN0032612	CG13282
1622895_at	-0.104246	0.826826	0.0286754	-0.112706	0.358698	9.28717	FBGN0052075	CG32075
1631392_at	-0.0879902	0.584254	0.0253208	-0.112699	0.358698	11.287	FBGN0039241	CG11089
1625230_a_at	-0.117537	1.05258	0.036749	-0.112615	0.358968	8.54355	FBGN0051738	CG31738
1641235_at	-0.155192	1.8155	0.0905379	-0.112409	0.36019	7.63827	FBGN0036906	CG14102
1625732_at	-0.480989	16.737	1.61641	-0.112273	0.36076	3.76053	FBGN0052600	CG32600
1623375_at	-0.177651	1.98511	0.521817	-0.112201	0.360855	7.32294	FBGN0036480	CG17081
1629841_at	-0.114428	1.00151	0.0386104	-0.1122	0.360855	8.48253	FBGN0052418	CG32418
1626246_s_at	-0.0947981	0.644028	0.069855	-0.112198	0.360855	10.0517	FBGN0024183	CG4170
1626857_at	-0.106364	0.845809	0.053007	-0.112191	0.360855	9.06917	FBGN0039073	CG4408
1637184_at	-0.446137	13.8214	1.99596	-0.112176	0.360877	4.01402	FBGN0030619	CG15029
1641568_a_at	-0.0950854	0.716697	0.00210484	-0.112153	0.360947	9.97232	FBGN0039265	CG11790
1624341_a_at	-1.16725	106.871	1.60992	-0.11207	0.361193	2.00277	FBGN0037417	CG15593
1641021_a_at	-0.201972	3.03319	0.21616	-0.112045	0.361248	6.34595	FBGN0020412	CG6297
1631483_at	-0.1717	1.75676	0.594913	-0.111965	0.361682	7.46816	FBGN0034442	CG11257
1626239_at	-0.103119	0.786008	0.0626524	-0.111937	0.361817	9.58182	FBGN0023097	CG5206
1625175_s_at	-0.10628	0.767194	0.13495	-0.111895	0.362036	9.89409	FBGN0031401	CG7082
1633417_at	-0.0823544	0.525268	0.0174468	-0.11179	0.362749	11.5054	FBGN0001120	CG5272
1626371_at	-0.0850569	0.574956	0.00458342	-0.11173	0.363021	11.3738	FBGN0037756	CG8507
1627300_at	-0.284434	5.86166	0.622474	-0.1117	0.363146	5.17138	FBGN0003036	CG9907
1641531_at	-0.341021	8.85684	0.4713	-0.111656	0.363315	4.42781	FBGN0004873	CG9325
1637420_a_at	-0.267643	4.82788	0.921991	-0.111616	0.363515	5.56593	FBGN0027575	CG6706
1635817_at	-0.510794	20.5334	0.432442	-0.111555	0.363895	3.73427	FBGN0037204	CG11131
1625644_at	-0.140668	1.53406	0.0566374	-0.111532	0.364032	7.88858	FBGN0037518	CG2641
1633117_at	-0.981497	75.3898	2.1612	-0.111454	0.364404	2.50271	FBGN0030722	CG12395
1627851_at	-0.174436	1.92709	0.527072	-0.111349	0.364758	7.64069	FBGN0034307	CG10914
1633894_a_at	-0.165466	1.99406	0.215556	-0.111314	0.364854	7.37769	FBGN0034570	CG10543
1624719_at	-0.201716	3.21163	0.0738708	-0.111286	0.364854	7.4014	FBGN0029979	CG10777
1627612_a_at	-0.121003	1.14279	0.0413977	-0.111195	0.3653	9.73425	FBGN0025864	CG12737
1633471_at	-0.34405	9.23027	0.346698	-0.111175	0.365337	4.88554	FBGN0033518	CG11765
1635711_s_at	-0.127954	1.08125	0.24419	-0.111141	0.365337	10.5587	FBGN0011747	CG1651
1641473_at	-0.832104	53.7035	2.45117	-0.111041	0.365715	3.13171	FBGN0000636	CG5803
1640644_at	-0.0923682	0.650244	0.0421998	-0.111002	0.365752	10.0663	FBGN0038746	CG4510
1631208_at	-0.151661	1.69077	0.177239	-0.110965	0.365943	7.65798	FBGN0039732	CG15525
1635267_s_at	-0.187125	2.77111	0.0800539	-0.11082	0.366922	9.40446	FBGN0035936	CG4999
1630771_s_at	-0.0874418	0.614494	0.00906847	-0.110734	0.367318	11.3695	FBGN0002031	CG10691
1627788_at	-0.118886	1.13961	0.0138962	-0.110693	0.36738	8.59402	FBGN0037943	CG14722
1627920_at	-0.888415	64.1182	0.30984	-0.110682	0.36738	2.63018	FBGN0029780	CG17758
1630792_at	-0.0876395	0.598551	0.0292471	-0.110609	0.367707	10.1393	FBGN0040075	CG9750
1629699_at	-0.350463	9.58496	0.465891	-0.110545	0.367856	4.39602	FBGN0030182	CG15311
1639591_at	-0.565272	25.2582	0.925674	-0.110469	0.368225	3.45609	FBGN0034672	CG13489
1637135_at	-0.18578	2.78688	0.0419553	-0.110458	0.368225	7.41899	FBGN0030150	CG15321
1623404_at	-0.13618	1.49777	0.0228344	-0.110434	0.368278	7.81703	FBGN0028932	CG16890
1628202_at	-0.111313	0.988183	0.0280778	-0.110419	0.368278	8.48963	FBGN0035540	CG7452
1628160_a_at	-0.106375	0.858174	0.0699838	-0.110415	0.368278	9.22059	FBGN0020306	CG9696
1641024_at	-0.115695	1.06522	0.0335544	-0.110373	0.368509	8.75129	FBGN0001206	CG1619
1636352_at	-0.119596	1.13699	0.0379721	-0.110333	0.368742	8.43283	FBGN0031609	CG15443
1638014_at	-0.133254	1.44404	0.0156131	-0.110295	0.368856	8.14246	FBGN0027617	CG5808
1639489_at	-0.113727	1.03814	0.0250788	-0.110294	0.368856	8.38105	FBGN0034796	CG3700
1627107_at	-0.186227	2.78954	0.0636463	-0.11025	0.368872	6.66019	FBGN0040780	CG12821
1625258_at	-0.129061	1.19292	0.177562	-0.110245	0.368872	8.3948	FBGN0040477	CG13329
1636649_a_at	-0.105755	0.899619	0.0211541	-0.110211	0.368989	9.21623	FBGN0035713	CG10107
1632922_at	-0.284715	6.39365	0.285851	-0.110164	0.369315	5.36065	FBGN0030505	CG11172
1624364_at	-0.100307	0.76881	0.0606689	-0.110136	0.369412	9.30377	FBGN0039566	CG4849
1635116_a_at	-0.117395	1.11664	0.023547	-0.109941	0.370508	8.47005	FBGN0038108	CG7518
1628420_s_at	-0.108851	0.943636	0.0372664	-0.109905	0.370508	8.90349	FBGN0037944	CG6923
1628528_at	-0.430291	15.1698	0.165962	-0.109878	0.370535	3.84807	FBGN0010347	CG9397
1636129_s_at	-0.117575	1.11686	0.029687	-0.109804	0.370946	8.32389	FBGN0031238	CG3645
1636003_at	-0.124987	1.2259	0.0701998	-0.109786	0.37099	8.63252	FBGN0032430	CG6388
1628595_at	-0.115606	1.09676	0.0123473	-0.109773	0.371029	10.0778	FBGN0015321	CG8284
1624683_at	-0.0877293	0.567185	0.0728031	-0.109663	0.371546	10.1168	FBGN0062440	CG17680
1625447_at	-0.137873	1.38656	0.19441	-0.109653	0.371546	8.20761	FBGN0039680	CG1911
1639139_a_at	-0.162575	2.14999	0.0485687	-0.109644	0.371546	7.47873	FBGN0000723	CG8874
1629517_at	-0.140536	1.43158	0.211468	-0.109639	0.371546	7.81218	FBGN0031317	CG5118
1625059_at	-0.240896	4.67754	0.152315	-0.109613	0.371577	5.76718	FBGN0028418	CG13480
1639143_at	-0.64179	33.5478	0.768073	-0.109558	0.371708	3.65928	FBGN0052302	CG32302
1631027_at	-0.272557	5.87181	0.326312	-0.109478	0.371811	5.17917	FBGN0015904	CG10571
1634427_at	-0.586434	27.8369	0.860305	-0.109471	0.371811	3.38797	FBGN0040649	CG15461
1630542_at	-0.116406	1.12834	0.0031955	-0.109431	0.371896	8.30247	FBGN0037382	CG2031
1635755_a_at	-0.113541	1.02934	0.0472032	-0.109431	0.371896	8.38584	FBGN0036373	CG10741
1628859_at	-0.147415	1.77606	0.0409787	-0.10936	0.372258	7.90485	FBGN0003392	CG18102
1640947_at	-0.595483	28.7224	0.946398	-0.109325	0.372258	3.69739	FBGN0029692	CG15376
1637641_at	-0.281979	5.18031	1.48073	-0.109256	0.372683	5.65072	FBGN0036844	CG14080
1640972_at	-0.0994412	0.79638	0.0325999	-0.109218	0.372897	9.39285	FBGN0010317	CG10308
1636435_at	-0.869879	60.8747	2.59183	-0.109191	0.372996	2.69283	FBGN0030536	CG11068
1626353_at	-0.102799	0.880449	0.0069663	-0.109125	0.373392	8.95835	FBGN0030352	CG15738
1629130_at	-1.04978	90.5664	2.22594	-0.108979	0.37403	2.0901	FBGN0027540	CG32940
1625458_a_at	-0.0765808	0.474016	0.0208125	-0.108866	0.374674	11.8933	FBGN0026252	CG7935
1637085_at	-0.121401	1.16779	0.0764103	-0.108837	0.374704	9.1953	FBGN0013762	CG8203
1633375_at	-0.171096	1.68374	0.791109	-0.108759	0.375035	8.98761	FBGN0035945	CG5026
1640266_a_at	-0.122186	1.22649	0.0358853	-0.10875	0.375035	9.39263	FBGN0034421	CG7097
1629899_at	-0.193262	2.12183	1.03642	-0.108749	0.375035	7.85379	FBGN0000250	CG5848
1628890_at	-0.161617	2.17884	0.0313378	-0.108711	0.375074	7.36039	FBGN0039633	CG11873
1641303_at	-0.0907691	0.690142	0.00731954	-0.108687	0.375074	10.3443	FBGN0000562	CG4051
1640882_at	-0.215832	3.21375	0.730258	-0.108679	0.375074	6.88927	FBGN0033435	CG1863
1624780_at	-0.18516	2.90005	0.00305892	-0.108671	0.375074	9.30921	FBGN0040372	CG2995
1629918_at	-0.117001	1.14483	0.0168565	-0.108554	0.375501	8.1931	FBGN0033859	CG6197
1637940_s_at	-0.116933	1.10595	0.0546199	-0.108543	0.375512	9.78301	FBGN0035981	CG4452
1627821_s_at	-0.197605	3.17878	0.143074	-0.108419	0.376267	6.87793	FBGN0039900	CG2381
1637560_at	-0.0998624	0.754237	0.0946285	-0.108388	0.376277	11.5105	FBGN0023213	CG10811
1629410_at	-1.23204	123.938	5.28467	-0.108381	0.376277	1.55334	FBGN0052572	CG32572
1630323_at	-0.890895	66.2017	1.41376	-0.108344	0.376277	2.57806	FBGN0037172	CG6914
1633773_s_at	-0.170509	2.45907	0.018519	-0.108326	0.376277	7.14633	FBGN0038475	CG3962
1639590_at	-0.374111	10.8936	1.03701	-0.10831	0.376277	4.37793	FBGN0032621	CG15134
1629172_s_at	-0.539083	23.2904	1.50393	-0.108263	0.376277	3.49383	FBGN0003255	CG8930
1632119_s_at	-0.106809	0.666179	0.307208	-0.10826	0.376277	10.723	FBGN0015788	CG8024
1639230_at	-0.125688	1.3004	0.0479454	-0.108242	0.376316	8.83035	FBGN0042627	CG3524
1630984_at	-0.104895	0.927104	0.0121399	-0.108235	0.376316	11.2729	FBGN0010217	CG11154
1635486_at	-0.362146	10.9861	0.211864	-0.108222	0.376338	4.23293	FBGN0053468	CG33468
1636710_at	-1.17379	113.078	4.62966	-0.108191	0.376476	1.77313	FBGN0037085	CG7204
1629080_at	-0.607639	20.201	11.3526	-0.108174	0.376476	4.01552	FBGN0052013	CG32013
1629937_a_at	-0.170122	2.4431	0.0326756	-0.10812	0.376614	6.77805	FBGN0033923	CG8603
1624067_at	-0.114823	1.01879	0.11039	-0.108056	0.376897	9.42479	FBGN0033887	CG6704
1635219_at	-0.137507	1.57192	0.0478302	-0.108044	0.376897	7.69683	FBGN0039538	CG12883
1627656_at	-0.173178	2.06887	0.500327	-0.108042	0.376897	8.26221	FBGN0001137	CG17610
1629967_s_at	-0.157758	2.08904	0.047214	-0.107936	0.377403	7.2934	FBGN0041100	CG10523
1636080_a_at	-0.122068	1.21865	0.0623575	-0.107852	0.37795	8.53313	FBGN0027339	CG11352
1627653_at	-0.142887	1.72978	0.0279753	-0.107774	0.378468	7.96212	FBGN0040153	CG32597
1638749_at	-0.217025	3.76257	0.292997	-0.107767	0.378468	6.18165	FBGN0052611	CG32611
1640476_at	-0.128833	1.29934	0.130228	-0.107752	0.378507	8.28201	FBGN0032169	CG4709
1640284_at	-0.176734	2.59662	0.0968352	-0.107688	0.378692	6.61498	FBGN0000303	CG12345
1627497_at	-0.0888789	0.583779	0.0977502	-0.107661	0.378692	10.7947	FBGN0035631	CG5495
1623966_s_at	-0.306522	6.9371	1.17167	-0.107642	0.378692	5.80812	FBGN0004108	CG9704
1641282_at	-0.264321	5.64391	0.3898	-0.107607	0.378767	5.71107	FBGN0034219	CG6536
1624842_at	-0.237367	4.78509	0.0890085	-0.107516	0.379277	5.86782	FBGN0033107	CG18584
1630376_at	-0.339608	9.73843	0.249478	-0.107459	0.379277	5.55028	FBGN0028996	CG1922
1624125_at	-0.345227	9.0802	1.24747	-0.107424	0.379277	4.61254	FBGN0001075	CG3352
1636650_at	-0.276744	4.93869	1.69811	-0.107423	0.379277	5.49285	FBGN0032682	CG10176
1640433_a_at	-0.108913	0.977887	0.0502882	-0.10741	0.379277	9.56796	FBGN0033636	CG10897
1623620_a_at	-0.883868	66.0532	1.66386	-0.107408	0.379277	2.63018	FBGN0032415	CG17212
1625738_at	-0.113791	1.10102	0.0228078	-0.107339	0.379641	8.3151	FBGN0037664	CG8420
1625833_at	-0.129871	1.25595	0.209191	-0.107293	0.379737	9.52589	FBGN0034808	CG9896
1636895_at	-1.0662	97.9052	0.906546	-0.10726	0.379737	1.95708	FBGN0030204	CG15302
1624269_at	-0.27992	6.36555	0.450293	-0.107219	0.379955	5.50718	FBGN0031506	CG8825
1623785_a_at	-0.0825502	0.575029	0.0180374	-0.107193	0.379979	10.8965	FBGN0003041	CG8114
1631408_at	-0.249111	4.74213	0.679737	-0.106984	0.38097	5.73798	FBGN0029123	CG18024
1626756_a_at	-0.212943	3.80695	0.161276	-0.106897	0.381233	6.41083	FBGN0035128	CG1225
1636029_s_at	-0.0908984	0.716751	0.00714086	-0.106836	0.381353	10.6634	FBGN0030718	CG9172
1636719_s_at	-0.24397	5.15815	0.0579938	-0.106822	0.381386	5.38783	FBGN0038704	CG5316
1627528_at	-0.139586	1.61015	0.101576	-0.10669	0.382192	7.72084	FBGN0033900	CG8257
1626565_at	-0.100694	0.827869	0.0631103	-0.106676	0.382241	9.18328	FBGN0027599	CG2790
1631206_a_at	-0.693681	41.1326	1.16098	-0.106665	0.382255	2.89952	FBGN0029877	CG17717
1623066_at	-0.190428	1.68822	1.50282	-0.106602	0.382524	8.00449	FBGN0032706	CG10369
1637059_s_at	-0.0889794	0.579366	0.118032	-0.106549	0.382524	11.4317	FBGN0015657	CG10578
1635909_at	-0.107937	0.833654	0.192763	-0.106539	0.382524	9.67751	FBGN0028386	CG5067
1634122_at	-0.131051	1.45696	0.0561243	-0.106539	0.382524	7.95503	FBGN0051223	CG31223
1625532_at	-0.118385	1.1995	0.0353643	-0.106534	0.382524	8.8772	FBGN0000394	CG12410
1628011_a_at	-0.101468	0.872361	0.0348334	-0.106532	0.382524	9.17579	FBGN0039544	CG12877
1639736_at	-0.139037	1.23681	0.466565	-0.106531	0.382524	8.47871	FBGN0030851	CG8326
1641375_at	-0.254218	5.32593	0.370353	-0.106515	0.382524	5.19151	FBGN0037923	CG6813
1623173_at	-0.235662	4.85507	0.0399992	-0.106515	0.382524	5.90825	FBGN0038012	CG10013
1625027_a_at	-0.132738	1.27954	0.274192	-0.10649	0.382524	8.41728	FBGN0036545	CG17035
1636478_at	-0.109979	1.04176	0.0251148	-0.106476	0.382524	8.73781	FBGN0031832	CG9596
1635939_a_at	-0.0925034	0.729978	0.0247887	-0.106476	0.382524	10.1946	FBGN0031483	CG9641
1624213_at	-0.106849	0.936599	0.0719102	-0.106398	0.382867	8.92881	FBGN0039764	CG15535
1631222_at	-0.235309	4.08107	0.810871	-0.106389	0.382867	5.92286	FBGN0033288	CG11641
1628788_a_at	-0.102885	0.908846	0.028223	-0.106284	0.383429	9.03066	FBGN0000499	CG18361
1630574_at	-0.0911911	0.691627	0.0452266	-0.106234	0.383482	10.8082	FBGN0034871	CG3906
1636375_at	-1.0227	90.0432	2.65135	-0.106224	0.383482	2.04916	FBGN0050060	CG30060
1625621_s_at	-0.643479	35.0404	1.68837	-0.106177	0.383574	3.13443	FBGN0000630	CG5424
1639347_s_at	-0.112228	1.01849	0.100843	-0.106077	0.384155	8.8539	FBGN0016131	CG5072
1641314_at	-0.327128	8.81015	0.715633	-0.105991	0.384695	4.63087	FBGN0051125	CG31125
1630153_a_at	-0.520277	22.1669	1.95428	-0.105934	0.384832	3.54858	FBGN0037464	CG1988
1632629_a_at	-0.259789	5.77139	0.242776	-0.105933	0.384832	5.10705	FBGN0029663	CG10804
1640088_at	-0.0886704	0.689155	0.0115224	-0.10593	0.384832	10.2263	FBGN0027090	CG10506
1630823_at	-0.104119	0.911921	0.0557072	-0.105846	0.385163	9.61386	FBGN0052210	CG32210
1640679_at	-0.0851614	0.641897	0.00638783	-0.105769	0.385547	10.2223	FBGN0033688	CG8877
1623952_a_at	-0.0843335	0.620432	0.0154683	-0.105756	0.385547	10.3245	FBGN0020887	CG8013
1632622_at	-0.605357	31.5977	1.17503	-0.105744	0.385547	3.55456	FBGN0031014	CG32538
1623138_at	-0.222645	3.59456	0.842349	-0.105699	0.385558	9.41534	FBGN0033676	CG17509
1626059_at	-0.279991	6.96853	0.0582201	-0.105625	0.385956	4.76383	FBGN0001323	CG4761
1633225_at	-0.0877618	0.676922	0.0152575	-0.105486	0.386615	9.93759	FBGN0052278	CG32278
1632814_at	-0.090113	0.706029	0.024261	-0.105448	0.386615	10.0568	FBGN0003114	CG9183
1624228_at	-0.105969	0.959397	0.0505912	-0.105444	0.386615	8.766	FBGN0034579	CG9353
1638125_a_at	-0.132371	1.55027	0.0273896	-0.105387	0.38688	7.75945	FBGN0011666	CG5099
1623347_at	-0.0785595	0.548618	0.00711873	-0.105382	0.38688	11.4248	FBGN0030551	CG11674
1634083_at	-0.220094	4.10422	0.263772	-0.105309	0.387158	5.93874	FBGN0015269	CG8318
1631969_at	-0.227426	4.24377	0.420571	-0.105304	0.387158	5.89669	FBGN0030331	CG15221
1627919_at	-0.090921	0.706937	0.0402654	-0.105183	0.387697	9.33913	FBGN0024978	CG2713
1623155_at	-0.386763	12.7321	0.802925	-0.105127	0.388004	3.99594	FBGN0053284	CG33284
1639097_at	-0.0882049	0.675912	0.0284814	-0.105096	0.388165	10.7508	FBGN0000927	CG2707
1625325_s_at	-0.115812	1.18912	0.0265263	-0.105039	0.388485	8.2319	FBGN0010762	CG32067
1624390_a_at	-0.0847566	0.641122	0.0111001	-0.104948	0.388736	10.2514	FBGN0035110	CG17143
1632577_a_at	-0.0861178	0.66977	0.00387519	-0.104925	0.388736	11.3461	FBGN0003600	CG6476
1636941_at	-0.167259	2.33421	0.211497	-0.10483	0.388736	9.43374	FBGN0036398	CG9007
1630891_at	-0.586235	28.1124	3.1647	-0.104824	0.388736	3.26891	FBGN0051010	CG31010
1635773_at	-0.126849	1.31375	0.150841	-0.104816	0.388736	8.0736	FBGN0035704	CG10144
1629401_s_at	-0.122231	1.34061	0.019603	-0.104803	0.388736	8.11844	FBGN0033426	CG1814
1626846_s_at	-0.103338	0.918566	0.0553092	-0.104715	0.388911	9.62089	FBGN0031914	CG5973
1624034_at	-0.900018	72.6283	1.33097	-0.104654	0.389174	2.52429	FBGN0041247	CG13787
1636299_at	-0.13616	1.54153	0.15157	-0.104642	0.389174	7.77854	FBGN0035036	CG4707
1636433_at	-0.163374	2.38568	0.0521581	-0.104636	0.389174	6.91106	FBGN0030000	CG2260
1625295_at	-0.114536	1.17953	0.0190196	-0.10462	0.389174	8.59249	FBGN0015402	CG2899
1625942_s_at	-0.103837	0.967251	0.0178902	-0.104617	0.389174	9.03085	FBGN0011202	CG1768
1623468_at	-0.123001	1.35861	0.0252658	-0.104559	0.389362	8.02847	FBGN0035210	CG2213
1635915_at	-0.0907791	0.650181	0.104072	-0.104527	0.389462	11.0773	FBGN0023167	CG8427
1632263_at	-0.0973077	0.837169	0.0299742	-0.104497	0.389513	9.74833	FBGN0033485	CG1381
1634107_at	-0.125939	0.900512	0.552645	-0.104473	0.389527	8.91424	FBGN0031479	CG3083
1631381_at	-0.0794398	0.566341	0.0122266	-0.104439	0.389661	11.0739	FBGN0029113	CG7528
1630665_at	-0.565398	25.7644	3.5723	-0.104387	0.389885	3.58491	FBGN0035132	CG17061
1631585_a_at	-0.100061	0.916932	0.0041931	-0.104257	0.390673	8.91672	FBGN0033471	CG12134
1641548_at	-0.094273	0.7655	0.0538645	-0.104147	0.391022	9.04086	FBGN0035688	CG10289
1640001_at	-0.0890282	0.711237	0.0195029	-0.104147	0.391022	9.86655	FBGN0015477	CG8014
1641621_at	-0.115738	1.21749	0.0182256	-0.104116	0.391123	8.23586	FBGN0029943	CG1643
1626733_at	-0.102286	0.923953	0.0426047	-0.10404	0.391501	8.93082	FBGN0032487	CG15481
1625927_at	-0.198914	3.05059	0.605378	-0.104032	0.391501	6.37421	FBGN0029887	CG3198
1631779_s_at	-0.0984218	0.873591	0.0215706	-0.104026	0.391501	9.09078	FBGN0003159	CG2841
1627511_at	-0.112909	1.15587	0.0223616	-0.104019	0.391501	9.1295	FBGN0036165	CG7533
1633739_at	-0.163655	2.40301	0.0756999	-0.103948	0.391709	6.90028	FBGN0034627	CG9841
1638615_s_at	-0.0385279	0.124003	0.0135062	-0.103898	0.391709	13.263	FBGN0039757	CG1883
1638877_at	-0.423668	14.6782	1.9653	-0.103849	0.391709	3.83353	FBGN0039747	CG9753
1636783_at	-0.801613	55.322	4.26582	-0.103845	0.391709	2.85883	FBGN0041105	CG12809
1628201_at	-0.116629	1.24263	0.0195774	-0.103811	0.391709	8.14288	FBGN0025630	CG4061
1632118_s_at	-0.229665	4.86221	0.033151	-0.103801	0.391709	5.64516	FBGN0051121	CG31121
1639619_a_at	-0.10403	0.999295	0.00549343	-0.103782	0.391709	9.91077	FBGN0028516	CG3994
1627288_a_at	-0.123662	1.38794	0.0323914	-0.103763	0.391709	8.41831	FBGN0010218	CG4795
1626970_at	-0.169619	2.64986	0.0228442	-0.103753	0.391715	7.21025	FBGN0026314	CG6649
1628014_at	-0.0883209	0.715074	0.0106284	-0.103677	0.392125	10.7317	FBGN0030853	CG5703
1633672_at	-0.335672	10.3236	0.169148	-0.103627	0.392403	4.25196	FBGN0030846	CG12992
1633843_at	-0.126349	1.42189	0.0668504	-0.103553	0.392755	8.06343	FBGN0028952	CG31672
1638037_a_at	-0.309809	8.23335	0.730666	-0.103477	0.393247	4.58826	FBGN0051361	CG31361
1630110_at	-0.130557	1.57566	0.0183206	-0.103409	0.393396	8.10381	FBGN0033547	CG12935
1632443_at	-0.165322	2.15923	0.398965	-0.103363	0.393543	7.64763	FBGN0035690	CG10274
1624699_s_at	-0.160266	2.17333	0.231229	-0.103353	0.393543	8.72141	FBGN0000242	CG6500
1624267_at	-0.0915187	0.766221	0.0179066	-0.103351	0.393543	9.91176	FBGN0035878	CG7182
1628296_at	-0.163067	2.43268	0.0578918	-0.103328	0.39366	6.84391	FBGN0051956	CG31956
1627259_a_at	-0.107557	1.07032	0.0136448	-0.103307	0.393747	11.1664	FBGN0003028	CG6824
1639747_at	-0.107483	1.02293	0.0597274	-0.103299	0.393747	8.71675	FBGN0050291	CG30291
1639337_at	-0.119539	1.18028	0.160734	-0.103227	0.394205	8.59221	FBGN0034572	CG9346
1623333_a_at	-0.124099	1.41751	0.0277906	-0.103226	0.394205	8.14939	FBGN0026713	CG32604
1641082_at	-0.103742	1.00318	0.0071778	-0.103209	0.394256	9.53393	FBGN0030028	CG10965
1633497_s_at	-0.776024	55.9488	0.634252	-0.103165	0.394542	2.78587	FBGN0053092	CG33092
1637707_at	-0.105673	1.04103	0.00903883	-0.103123	0.39463	10.9825	FBGN0038469	CG4009
1625853_at	-0.936619	77.3959	5.09836	-0.103122	0.39463	2.44084	FBGN0034461	CG15124
1631672_at	-0.140695	1.78273	0.0806881	-0.103068	0.394863	7.65139	FBGN0031421	CG9867
1629369_at	-0.108182	0.954476	0.147389	-0.10306	0.394863	8.91755	FBGN0035812	CG7457
1634003_at	-0.107614	1.07831	0.0121978	-0.103051	0.394863	8.68517	FBGN0052685	CG32685
1640834_at	-0.101121	0.930171	0.0329347	-0.10304	0.394863	8.9215	FBGN0053002	CG33002
1637579_at	-0.753118	52.489	1.01868	-0.102957	0.395364	2.94798	FBGN0052792	CG32792
1626478_at	-0.100216	0.856232	0.0916377	-0.102935	0.395364	9.37727	FBGN0027499	CG12340
1632927_at	-0.112136	0.983682	0.203908	-0.1029	0.395598	8.74349	FBGN0037634	CG8359
1623900_a_at	-0.105203	1.0147	0.0321787	-0.10282	0.395915	9.11591	FBGN0032382	CG14935
1624660_at	-0.169156	2.50116	0.208971	-0.102752	0.39619	8.1794	FBGN0004370	CG1817
1630710_at	-0.248747	5.78884	0.0762526	-0.102712	0.396447	5.10213	FBGN0004620	CG6992
1638710_at	-0.323458	9.67528	0.244377	-0.1027	0.396465	4.49183	FBGN0038170	CG14367
1624658_at	-0.130374	1.49228	0.119738	-0.102685	0.396475	7.99774	FBGN0053158	CG33158
1631083_at	-0.0877626	0.724679	0.00610385	-0.102663	0.396518	9.93847	FBGN0027296	CG3073
1631004_s_at	-0.103937	1.01838	0.00670982	-0.102658	0.396518	9.68305	FBGN0003567	CG8573
1640131_a_at	-0.100112	0.930714	0.0219314	-0.10257	0.39716	8.97953	FBGN0037897	CG5270
1635346_at	-0.135637	1.71334	0.0363708	-0.10254	0.397162	7.51305	FBGN0032688	CG15160
1631299_s_at	-0.107858	1.00072	0.107202	-0.10247	0.397426	8.52707	FBGN0051759	CG31759
1634601_at	-0.0832655	0.642296	0.0186992	-0.102416	0.397637	10.0662	FBGN0037583	CG9684
1623814_at	-1.01145	96.0662	1.5478	-0.102374	0.39775	2.37245	FBGN0039059	CG13829
1639375_a_at	-0.0802622	0.56315	0.051705	-0.102359	0.39775	10.8937	FBGN0037360	CG2182
1632322_at	-0.080191	0.598517	0.0153191	-0.102353	0.39775	10.6678	FBGN0038809	CG16953
1630463_at	-0.259746	6.3771	0.0638108	-0.102347	0.39775	5.18338	FBGN0032832	CG10662
1628971_at	-0.204374	3.72601	0.268461	-0.102258	0.398095	6.44426	FBGN0039339	CG5116
1638678_at	-0.0966613	0.814321	0.0793885	-0.102248	0.398095	9.54437	FBGN0034223	CG6522
1637092_a_at	-0.126808	1.38517	0.153072	-0.102244	0.398095	8.19138	FBGN0034923	CG11184
1632457_s_at	-0.177317	2.83048	0.177627	-0.102236	0.398095	6.49481	FBGN0002643	CG8118
1624833_a_at	-0.268087	5.65193	1.22744	-0.102212	0.398206	5.2204	FBGN0000037	CG4356
1628438_at	-0.0956793	0.795018	0.0819144	-0.102173	0.398451	9.24918	FBGN0031752	CG9044
1634405_s_at	-0.144038	1.32851	0.659997	-0.102144	0.398631	9.11093	FBGN0014001	CG10295
1637294_at	-0.186128	3.15882	0.164732	-0.102097	0.398953	6.74961	FBGN0035967	CG4641
1630036_at	-0.253764	5.61026	0.571812	-0.102062	0.399158	5.20532	FBGN0035041	CG13594
1637260_at	-0.11885	1.3038	0.0553721	-0.101944	0.399635	8.12226	FBGN0039488	CG6066
1630755_at	-0.11084	1.15281	0.0294031	-0.101941	0.399635	8.30812	FBGN0031782	CG9226
1639411_at	-0.0853336	0.682813	0.0181478	-0.101923	0.399635	10.7012	FBGN0028360	CG32742
1623180_a_at	-0.811075	51.2548	12.0785	-0.101917	0.399635	3.05361	FBGN0000448	CG33183
1632519_at	-0.11656	1.22945	0.0801836	-0.101853	0.399928	8.47143	FBGN0034054	CG8366
1638737_at	-0.103672	1.00609	0.0306775	-0.101817	0.400052	8.59793	FBGN0030687	CG17209
1634140_a_at	-0.204553	3.98588	0.05761	-0.101725	0.400568	5.85831	FBGN0039927	CG11155
1628764_at	-0.0874816	0.642463	0.097188	-0.101719	0.400568	10.2712	FBGN0011013	CG2245
1635778_at	-0.0996824	0.883798	0.0765575	-0.101719	0.400568	9.04524	FBGN0033766	CG8771
1624779_at	-0.0984979	0.592585	0.345087	-0.101719	0.400568	10.1917	FBGN0035524	CG32253
1625606_at	-0.892456	73.7623	3.24639	-0.101699	0.400568	2.7215	FBGN0040296	CG3396
1632390_at	-0.0992647	0.93263	0.0214788	-0.101624	0.400612	9.7703	FBGN0034443	CG10460
1634320_at	-0.0831843	0.661041	0.00903001	-0.10162	0.400612	10.2466	FBGN0031822	CG9548
1640990_at	-0.193476	3.57053	0.0558596	-0.101599	0.400628	6.35027	FBGN0040949	CG13998
1636076_a_at	-0.309175	9.11309	0.154622	-0.101559	0.400628	4.36114	FBGN0010473	CG15427
1636297_at	-0.104664	0.93911	0.123146	-0.10155	0.400628	8.8944	FBGN0034964	CG3173
1640327_at	-0.135287	1.74308	0.0322038	-0.101537	0.400628	7.73642	FBGN0030912	CG6023
1636469_at	-0.919874	77.4512	4.7341	-0.101468	0.400853	2.31429	FBGN0038185	CG14363
1625412_at	-0.069742	0.430721	0.0420083	-0.101435	0.400968	12.1205	FBGN0035600	CG4769
1628960_s_at	-0.097725	0.885722	0.0425016	-0.101433	0.400968	9.8117	FBGN0025635	CG17829
1623353_at	-0.114634	1.26959	0.00912362	-0.101374	0.401246	8.25762	FBGN0015331	CG14637
1629897_a_at	-0.157421	2.35008	0.0632126	-0.101335	0.401361	6.75427	FBGN0034725	CG6044
1623277_at	-0.0768416	0.570127	0.00552665	-0.101278	0.401385	10.0909	FBGN0037813	CG17100
1627478_at	-0.102525	0.880812	0.144134	-0.101269	0.401385	9.57827	FBGN0035347	CG33232
1632891_s_at	-0.0724773	0.503199	0.00965706	-0.101206	0.401541	12.3061	FBGN0004838	CG10377
1637342_s_at	-0.0728223	0.411436	0.107032	-0.101136	0.401801	12.0626	FBGN0010551	CG15081
1641002_at	-0.50114	24.4743	0.0926009	-0.101108	0.401831	3.36317	FBGN0035168	CG13889
1632734_s_at	-0.157673	1.73958	0.693285	-0.101088	0.401831	7.96009	FBGN0001090	CG7088
1635659_at	-0.0981025	0.926019	0.0158613	-0.101084	0.401831	8.80816	FBGN0000377	CG3193
1636912_at	-0.111377	0.786801	0.428544	-0.101029	0.402049	9.40676	FBGN0033616	CG7745
1640423_at	-0.470026	21.4809	0.173685	-0.101006	0.402112	3.51775	FBGN0053207	CG33207
1633248_at	-1.22604	144.684	2.77431	-0.100965	0.402112	0.498145	FBGN0031138	CG11229
1627872_at	-0.103404	1.00551	0.043533	-0.100958	0.402112	8.70613	FBGN0035085	CG3770
1628241_at	-0.0930548	0.836591	0.0130602	-0.100953	0.402112	9.68927	FBGN0032873	CG2614
1634605_at	-0.351305	9.00929	3.10501	-0.100934	0.402178	4.90131	FBGN0034609	CG15663
1625813_at	-0.148426	2.03116	0.137954	-0.100779	0.402874	7.27049	FBGN0026573	CG8290
1628111_at	-0.145062	2.05678	0.0153054	-0.100775	0.402874	7.35213	FBGN0040467	CG15367
1640833_at	-0.293172	7.03546	1.42893	-0.100768	0.402874	4.71897	FBGN0003193	CG4346
1641198_at	-0.140823	1.74734	0.207903	-0.10071	0.403041	7.65557	FBGN0035294	CG1017
1640458_at	-0.253436	5.00896	1.328	-0.100676	0.403074	5.62279	FBGN0033067	CG11211
1623043_s_at	-0.0926548	0.772583	0.0755568	-0.100608	0.403358	9.90248	FBGN0035229	CG7852
1628539_at	-0.398682	15.5204	0.219134	-0.100492	0.40364	3.82296	FBGN0051174	CG31174
1639914_at	-0.0872332	0.747169	0.00728476	-0.10043	0.403886	9.14243	FBGN0038056	CG5961
1628743_at	-0.0996509	0.975971	0.0119831	-0.100257	0.405111	10.2582	FBGN0015229	CG6575
1629601_at	-0.316945	9.83343	0.163163	-0.100244	0.405111	4.29733	FBGN0002732	CG8337
1634836_a_at	-0.280891	6.77589	1.07908	-0.100222	0.405111	4.76481	FBGN0032879	CG9317
1630453_at	-0.0883433	0.743608	0.0336759	-0.100204	0.405111	11.2481	FBGN0052267	CG32267
1629013_at	-0.196145	3.07095	0.761498	-0.100193	0.405111	6.9965	FBGN0029713	CG11436
1626010_at	-0.685904	46.1501	0.716456	-0.100192	0.405111	2.88134	FBGN0039371	CG4960
1639514_at	-0.105951	1.08792	0.0315443	-0.100138	0.405301	8.55367	FBGN0038811	CG4159
1623686_at	-0.109463	1.18613	0.0114487	-0.100026	0.405647	8.20394	FBGN0046301	CG7148
1637475_at	-0.0745398	0.547962	0.00744428	-0.100019	0.405647	10.8528	FBGN0030241	CG11207
1633005_at	-0.0942827	0.861005	0.0281609	-0.0999864	0.405712	9.0551	FBGN0029737	CG6903
1632207_a_at	-0.127503	1.58856	0.0376386	-0.0999848	0.405712	7.63911	FBGN0035101	CG1212
1623031_a_at	-0.105685	1.1103	0.00723069	-0.0999735	0.405728	8.80793	FBGN0040290	CG7487
1634402_at	-0.221718	4.74381	0.178202	-0.0999378	0.405807	5.36164	FBGN0038042	CG5657
1632124_at	-1.02252	100.384	4.39971	-0.0998909	0.405966	2.10583	FBGN0052345	CG32345
1637261_at	-0.101204	0.993357	0.0353791	-0.0997807	0.406315	11.4348	FBGN0030045	CG15351
1623975_at	-0.104992	0.99962	0.108041	-0.0997592	0.406315	8.64314	FBGN0025185	CG1605
1633951_at	-0.0771799	0.589376	0.00917759	-0.0997591	0.406315	11.0838	FBGN0027049	CG7769
1639057_at	-0.0871313	0.737381	0.0255731	-0.0997528	0.406315	9.75038	FBGN0036557	CG5904
1637226_at	-0.108319	1.13961	0.0395809	-0.09975	0.406315	8.469	FBGN0031253	CG11885
1636248_at	-0.121426	1.44799	0.0349627	-0.0997119	0.406422	8.11263	FBGN0031632	CG15628
1630290_at	-0.118358	1.3769	0.0326866	-0.0996895	0.40649	9.71007	FBGN0039211	CG13620
1638215_at	-0.0988328	0.960583	0.0249887	-0.0995536	0.406851	8.74039	FBGN0037610	CG8043
1635870_at	-0.121533	1.47876	0.0117275	-0.0995472	0.406851	7.71344	FBGN0030218	CG1628
1635767_at	-0.193736	3.4981	0.295502	-0.0994682	0.407228	6.18972	FBGN0025632	CG4313
1640341_s_at	-0.0922643	0.84981	0.0120298	-0.0993849	0.407599	9.5615	FBGN0027836	CG5729
1634963_at	-0.121162	1.43327	0.0541803	-0.0993449	0.407835	9.56681	FBGN0039907	CG2041
1628248_at	-0.090102	0.814726	0.00871738	-0.0992928	0.408098	10.788	FBGN0003334	CG9495
1632883_at	-0.277575	7.61019	0.214721	-0.0992293	0.408271	4.83047	FBGN0051467	CG31467
1632397_at	-0.0892256	0.802974	0.0059304	-0.0992067	0.408271	9.50833	FBGN0034498	CG16868
1629706_at	-0.609378	37.2892	0.475856	-0.0991613	0.408271	3.16317	FBGN0050073	CG30073
1630144_at	-0.0889659	0.79093	0.0142207	-0.0991482	0.408271	9.61479	FBGN0015617	CG3319
1638664_s_at	-0.047831	0.218441	0.0142919	-0.0991472	0.408271	12.8251	FBGN0001942	CG9075
1636797_at	-0.102228	1.02557	0.0386741	-0.0990941	0.408493	8.43317	FBGN0021750	CG4938
1637739_at	-0.115845	1.19315	0.173619	-0.0990898	0.408493	8.86115	FBGN0029820	CG16721
1631141_at	-0.0857924	0.733448	0.0162461	-0.0990848	0.408493	10.1965	FBGN0025571	CG5836
1629924_at	-0.121903	1.48973	0.0252739	-0.0990394	0.408631	7.9378	FBGN0039280	CG10238
1626475_at	-0.153229	2.32935	0.070555	-0.0989108	0.409179	6.94348	FBGN0032296	CG6729
1630795_at	-0.0943018	0.891115	0.0179538	-0.0989058	0.409179	9.56239	FBGN0030037	CG12125
1623359_at	-0.131426	1.73735	0.0298932	-0.0988632	0.409179	7.54516	FBGN0003459	CG3836
1636947_at	-0.0886533	0.784122	0.0205134	-0.0988315	0.409274	9.19035	FBGN0036424	CG9598
1629123_at	-0.0774535	0.610743	0.00391717	-0.0987923	0.409485	10.2029	FBGN0039141	CG5977
1638841_at	-0.0965322	0.915529	0.0393569	-0.0987862	0.409485	8.87738	FBGN0034029	CG8190
1636856_at	-0.114889	1.14765	0.207067	-0.0987079	0.409777	8.44739	FBGN0041174	CG13221
1624241_at	-0.194478	3.57144	0.317471	-0.0986179	0.410375	6.05821	FBGN0035079	CG18506
1634547_at	-0.400547	15.8093	0.690718	-0.0986077	0.410375	3.86309	FBGN0052506	CG32506
1631297_at	-0.153397	1.95852	0.466206	-0.0985111	0.410962	7.7717	FBGN0020407	CG6814
1636437_at	-0.261742	6.96846	0.0949402	-0.0984841	0.410994	4.67793	FBGN0051638	CG31638
1634218_at	-0.121576	1.11929	0.404952	-0.0984742	0.410998	9.56211	FBGN0038828	CG17270
1629825_a_at	-0.902939	83.4995	0.771836	-0.09836	0.41165	2.44795	FBGN0031171	CG1801
1633851_at	-0.709717	50.2768	1.81075	-0.0983373	0.41168	2.78862	FBGN0051231	CG31231
1640260_at	-0.119519	1.42536	0.0522237	-0.0983239	0.411716	7.97737	FBGN0000152	CG9703
1638817_at	-0.80459	64.9831	2.02313	-0.0982917	0.41192	2.50981	FBGN0037421	CG15594
1631915_at	-0.0830816	0.706296	0.00913143	-0.098225	0.412319	10.2413	FBGN0040899	CG17776
1630981_at	-0.0841951	0.586322	0.149446	-0.0981559	0.412716	10.4525	FBGN0037536	CG2698
1630096_at	-0.266839	7.33411	0.0650539	-0.0980975	0.412962	5.22395	FBGN0030319	CG2533
1636644_at	-0.0931519	0.887566	0.0144488	-0.098081	0.413034	9.4782	FBGN0003275	CG1163
1624492_at	-0.192032	3.79037	0.0461612	-0.0980404	0.413242	5.97392	FBGN0038371	CG9597
1625773_at	-0.897515	81.0058	2.82715	-0.0980244	0.413316	2.49784	FBGN0036970	CG6289
1625264_s_at	-0.0677738	0.415228	0.0629831	-0.0980059	0.413379	12.604	FBGN0013770	CG6692
1629132_at	-0.741493	56.5134	0.755018	-0.0979827	0.413418	2.90688	FBGN0050336	CG30336
1624574_at	-0.449626	20.2385	0.833541	-0.0979484	0.413419	3.56371	FBGN0037278	CG14656
1640849_at	-0.0880301	0.639298	0.168466	-0.0979464	0.413419	10.3296	FBGN0062442	CG1458
1637643_at	-0.164045	2.78184	0.0325603	-0.0977846	0.414168	6.8694	FBGN0032117	CG4435
1625370_s_at	-0.0876003	0.797331	0.00622878	-0.0977229	0.414286	9.94115	FBGN0050011	CG30011
1632413_at	-0.0880276	0.792641	0.0204584	-0.0976219	0.414953	9.18378	FBGN0032248	CG5343
1629241_at	-0.110657	0.970507	0.317322	-0.0975103	0.415598	8.62951	FBGN0016698	CG3289
1624579_at	-0.286527	8.40182	0.241227	-0.0974613	0.415846	4.53535	FBGN0035279	CG13934
1640276_a_at	-0.0971285	0.979796	0.0150641	-0.0973791	0.416187	9.09583	FBGN0024754	CG8200
1625044_at	-0.087356	0.769854	0.0349842	-0.0973729	0.416187	9.33335	FBGN0031663	CG8891
1624015_at	-0.380555	15.0135	0.261979	-0.097369	0.416187	3.79103	FBGN0036730	CG13732
1636336_at	-0.100751	1.05671	0.0159228	-0.0972798	0.416694	8.50236	FBGN0031189	CG14618
1627348_at	-0.180226	3.35026	0.0869206	-0.0972113	0.417078	6.22811	FBGN0038490	CG5285
1628519_at	-0.604545	38.0431	0.678525	-0.097152	0.417247	3.22382	FBGN0030338	CG15741
1637791_at	-0.189518	3.60704	0.198587	-0.0971488	0.417247	6.18457	FBGN0051922	CG31922
1633855_s_at	-0.0849023	0.709122	0.0563959	-0.097038	0.418107	10.6988	FBGN0031759	CG9088
1638230_at	-0.142459	2.08598	0.0708579	-0.097002	0.418107	7.25741	FBGN0029789	CG3160
1637119_at	-0.202672	4.24479	0.123756	-0.0969674	0.41831	5.80128	FBGN0028931	CG16863
1632935_at	-0.443201	20.5634	0.34493	-0.0969264	0.418423	3.51801	FBGN0035699	CG13300
1632496_at	-0.19115	3.60518	0.285501	-0.0969084	0.41848	6.19887	FBGN0003194	CG8016
1638456_at	-0.0935968	0.879021	0.0549368	-0.0968495	0.418728	9.93261	FBGN0033918	CG8531
1633576_s_at	-0.073899	0.577623	0.00460521	-0.0968483	0.418728	10.8372	FBGN0022349	CG1910
1641009_at	-0.513025	23.4369	4.62809	-0.0968403	0.418728	3.60336	FBGN0051295	CG31295
1631655_a_at	-0.0835342	0.737342	0.00714538	-0.0968135	0.418784	9.76226	FBGN0030791	CG9132
1636551_at	-0.0872445	0.800599	0.0116369	-0.0968048	0.418784	9.4324	FBGN0037822	CG14683
1631307_at	-0.218901	4.78332	0.329984	-0.0968046	0.418784	5.32843	FBGN0037164	CG11438
1639752_at	-0.159558	2.69628	0.0210843	-0.0967931	0.41882	8.54167	FBGN0030766	CG4521
1632455_at	-0.0952583	0.676163	0.292601	-0.0967818	0.418833	10.5813	FBGN0031684	CG8680
1633560_at	-0.0935151	0.802245	0.131816	-0.0967596	0.418938	9.0394	FBGN0040394	CG16903
1638155_at	-0.14824	2.27289	0.0751067	-0.0967425	0.419	7.02487	FBGN0011476	CG14865
1639040_s_at	-0.152974	2.09254	0.411784	-0.096666	0.419463	7.27523	FBGN0034049	CG8291
1623689_a_at	-0.262493	6.56891	0.806073	-0.0966578	0.419463	4.79388	FBGN0037222	CG14642
1631385_at	-0.154545	2.39466	0.164227	-0.0966119	0.419621	7.09013	FBGN0030206	CG2889
1636418_s_at	-0.389871	16.2362	0.0757275	-0.0965313	0.420111	3.78983	FBGN0039904	CG1710
1640623_at	-0.832234	73.7537	0.584836	-0.0965247	0.420111	2.37771	FBGN0026384	CG9820
1627315_s_at	-0.0948562	0.795888	0.171085	-0.0964625	0.42054	9.43946	FBGN0033075	CG12110
1637304_at	-0.255828	6.8573	0.193262	-0.0963466	0.421018	4.72815	FBGN0035701	CG14911
1623422_a_at	-0.0764288	0.623842	0.00549692	-0.0963419	0.421018	10.2084	FBGN0051908	CG31908
1626033_at	-0.0951903	0.934179	0.0424972	-0.0963202	0.42107	8.60321	FBGN0034110	CG3615
1637032_at	-0.0900233	0.863694	0.0110974	-0.0962504	0.421409	8.93075	FBGN0039625	CG14517
1639455_at	-0.68901	49.9885	1.31358	-0.0961962	0.42166	2.92797	FBGN0052467	CG32467
1627502_at	-0.158953	2.54224	0.188696	-0.0961864	0.42166	8.63552	FBGN0034674	CG9304
1629156_at	-0.215899	4.94738	0.0935092	-0.0961604	0.42166	7.38242	FBGN0026698
1628784_at	-0.0572116	0.343497	0.0105598	-0.0961496	0.421671	12.3354	FBGN0037728	CG16817
1628114_s_at	-0.147311	2.33353	0.0154779	-0.0961151	0.421884	9.30441	FBGN0026379	CG5671
1632336_at	-0.802496	68.3127	1.45352	-0.0960772	0.422	2.57679	FBGN0030215	CG15296
1629191_s_at	-0.694738	48.29	4.00039	-0.0960749	0.422	2.919	FBGN0039420	CG6154
1626356_s_at	-0.2159	4.95536	0.098782	-0.0960351	0.422078	5.59079	FBGN0030133	CG15316
1635204_at	-0.204099	4.18729	0.333236	-0.0959944	0.422078	5.97493	FBGN0034965	CG13568
1637190_at	-0.0916511	0.795653	0.11599	-0.0959899	0.422078	9.37481	FBGN0035203	CG9149
1626405_at	-0.11457	1.39628	0.0286004	-0.0959802	0.422078	8.92254	FBGN0024732	CG8357
1627441_at	-0.502994	25.437	2.03222	-0.0959709	0.422078	3.48885	FBGN0004514	CG7485
1631785_at	-0.0793379	0.674045	0.00957243	-0.0959564	0.422078	10.2819	FBGN0004461	CG7719
1640336_at	-1.06293	122.143	0.715602	-0.0958969	0.422533	1.44342	FBGN0038109	CG11656
1636191_a_at	-0.125932	1.62384	0.102847	-0.0958364	0.422813	7.68068	FBGN0034529	CG16742
1639513_at	-0.0757011	0.576841	0.0478944	-0.0957755	0.423083	10.4632	FBGN0037891	CG5214
1641614_at	-0.04273	0.193608	0.00549995	-0.0957609	0.423124	12.9189	FBGN0019936	CG15693
1639217_s_at	-0.169814	3.12562	0.0198736	-0.0957478	0.423172	9.57597	FBGN0010300	CG10719
1640154_at	-0.119403	1.53733	0.0189274	-0.0957134	0.423353	7.68459	FBGN0030820	CG5004
1625887_at	-0.15186	2.47262	0.0449903	-0.0957083	0.423353	6.96309	FBGN0036365	CG10732
1626991_at	-0.424769	19.5781	0.13421	-0.0956718	0.423537	3.61044	FBGN0031214	CG11374
1630078_a_at	-0.0837989	0.753169	0.0144489	-0.0956458	0.423659	10.6237	FBGN0052000	CG32000
1637774_s_at	-0.106511	1.12551	0.116518	-0.0955712	0.424183	8.20682	FBGN0034063	CG8389
1640524_at	-0.270436	7.56521	0.449041	-0.0955286	0.424246	4.54602	FBGN0035245	CG13927
1627567_at	-0.089134	0.816671	0.0539978	-0.0955249	0.424246	9.63733	FBGN0002914	CG9045
1631368_s_at	-0.0913438	0.657769	0.25661	-0.0955247	0.424246	10.655	FBGN0027567	CG8108
1640930_at	-0.126027	1.73516	0.00712496	-0.095478	0.424458	9.31369	FBGN0026317	CG6147
1622950_a_at	-0.0852551	0.7399	0.0578562	-0.095452	0.424615	10.045	FBGN0034611	CG10069
1639975_at	-0.152964	2.34024	0.230547	-0.0954018	0.424919	6.84289	FBGN0037713	CG16790
1640058_at	-0.216306	5.01222	0.132145	-0.0953679	0.425135	5.61365	FBGN0033358	CG8216
1636634_a_at	-0.0910016	0.870658	0.0400437	-0.0953589	0.425135	10.7726	FBGN0032456	CG6214
1637424_at	-0.0899186	0.802283	0.0871007	-0.0953465	0.425141	9.33672	FBGN0036295	CG10522
1623487_at	-0.159684	2.70793	0.102157	-0.0952579	0.42533	10.3116	FBGN0016792	CG8374
1638332_at	-0.122202	1.6419	0.00450326	-0.0952379	0.42533	9.096	FBGN0051926	CG31926
1633412_s_at	-0.0774878	0.622805	0.0393705	-0.0952242	0.42533	11.3652	FBGN0029764	CG3249
1633269_at	-0.0726706	0.563644	0.0187772	-0.0952227	0.42533	11.4562	FBGN0031771	CG9140
1639703_s_at	-0.165184	2.85218	0.157206	-0.0952202	0.42533	6.60008	FBGN0034253	CG10936
1638541_at	-0.0938866	0.956609	0.017332	-0.0951343	0.425826	8.66425	FBGN0039835	CG12220
1633865_at	-0.0987916	1.06043	0.0193642	-0.0950713	0.425963	8.5923	FBGN0037667	CG16734
1623861_at	-0.0755086	0.622497	0.00853374	-0.0950542	0.425963	10.2046	FBGN0000566	CG5345
1640626_at	-0.265401	7.51465	0.292086	-0.0949876	0.426035	4.57535	FBGN0052387	CG32387
1635721_at	-0.538643	30.4779	1.68883	-0.0949725	0.426035	3.34413	FBGN0031394	CG15383
1632178_at	-0.097614	0.995144	0.0614831	-0.0949623	0.426035	9.48417	FBGN0004875	CG10847
1632904_at	-0.131722	1.83712	0.0877413	-0.0949418	0.426044	8.79669	FBGN0031868	CG10354
1629963_at	-0.0906964	0.873741	0.0393063	-0.0949168	0.4261	11.1628	FBGN0028563	CG8714
1638940_at	-0.0989845	1.07977	0.010512	-0.0947975	0.426712	8.75141	FBGN0030808	CG4937
1631769_at	-0.12056	1.48686	0.131172	-0.0947781	0.426811	10.2412	FBGN0003169	CG7904
1627735_at	-0.189365	3.80037	0.198183	-0.0946996	0.427382	5.9381	FBGN0035178	CG13908
1638259_s_at	-0.119661	0.943986	0.652937	-0.0946917	0.427382	9.47293	FBGN0027079	CG4062
1632727_at	-1.08229	129.577	1.13151	-0.0946651	0.427547	1.14209	FBGN0031733	CG14006
1624555_at	-0.0967561	0.964371	0.0846402	-0.0944688	0.428689	8.94922	FBGN0004510	CG6338
1624013_at	-0.242787	6.45847	0.149227	-0.0944498	0.428689	5.04199	FBGN0039878	CG11574
1639151_a_at	-0.0755289	0.62957	0.0105163	-0.0944047	0.428689	10.1302	FBGN0028485	CG4272
1634784_at	-0.0857758	0.730276	0.0955511	-0.0943887	0.428689	9.96194	FBGN0005596	CG14513
1626294_a_at	-0.193278	4.15382	0.0416393	-0.0943608	0.428689	10.0972	FBGN0051641	CG31641
1625849_at	-0.0722144	0.576017	0.0108984	-0.0942618	0.428959	11.0493	FBGN0029133	CG1591
1631450_at	-0.252259	7.06427	0.109489	-0.0941833	0.429607	4.76294	FBGN0038273	CG14860
1633296_at	-0.934192	94.9374	3.64962	-0.0940863	0.42999	2.2732	FBGN0035677	CG13293
1626995_at	-0.966663	103.179	2.38395	-0.0940845	0.42999	2.0655	FBGN0028838	CG4697
1640477_at	-0.255647	7.25808	0.125947	-0.0940793	0.42999	5.25021	FBGN0014395	CG14620
1635340_at	-0.0836188	0.703427	0.0870341	-0.0940511	0.430116	10.6389	FBGN0003891	CG9450
1634669_at	-0.297707	8.33538	1.69753	-0.0939888	0.430465	4.49577	FBGN0052333	CG32333
1639917_at	-0.109056	1.26613	0.0823586	-0.0939135	0.430936	8.10919	FBGN0052541	CG32541
1634722_s_at	-0.0697078	0.520817	0.0304937	-0.0938822	0.431136	11.6138	FBGN0026208	CG4143
1628957_at	-0.091627	0.9258	0.0271526	-0.0938616	0.431148	9.45629	FBGN0001974	CG3688
1633083_at	-0.109103	1.21159	0.139596	-0.09386	0.431148	8.53564	FBGN0038426	CG10406
1638121_at	-0.36589	12.2867	2.92366	-0.0938168	0.431402	4.0342	FBGN0031451	CG9961
1634246_at	-0.201422	4.52566	0.0876566	-0.0937777	0.431691	6.25129	FBGN0031835	CG11319
1632131_at	-0.592419	39.0572	0.927284	-0.0936878	0.432453	2.94997	FBGN0004573	CG12073
1639028_a_at	-0.103912	1.08557	0.1465	-0.0936153	0.432895	9.01713	FBGN0050296	CG30296
1633960_at	-0.0778477	0.628681	0.063401	-0.0935766	0.432933	10.8262	FBGN0038515	CG5823
1627557_a_at	-0.77514	67.6502	1.02097	-0.093539	0.433221	2.50822	FBGN0038377	CG9632
1635156_s_at	-0.16517	3.07536	0.0453892	-0.0934977	0.433514	7.29595	FBGN0000275	CG3263
1641246_at	-0.116823	1.54347	0.0191149	-0.0934562	0.43376	7.68226	FBGN0036038	CG18176
1640390_at	-0.341085	12.1483	1.1797	-0.0934289	0.433819	4.18209	FBGN0034785	CG3649
1635981_a_at	-0.0717131	0.560762	0.0285262	-0.0934189	0.433819	12.2877	FBGN0037245	CG14648
1625454_at	-0.170867	3.26715	0.0811292	-0.0933785	0.433851	6.30525	FBGN0030011	CG10763
1633082_at	-0.0925004	0.966535	0.0152858	-0.0933528	0.433851	8.99691	FBGN0038129	CG8449
1629767_s_at	-0.0729545	0.595868	0.0148899	-0.0933507	0.433851	10.4828	FBGN0004603	CG7873
1641657_s_at	-0.21235	4.529	0.65025	-0.0933082	0.434035	6.28752	FBGN0033987	CG12424
1627580_at	-0.104933	1.21278	0.0532412	-0.0932591	0.434401	8.29064	FBGN0039016	CG4792
1634071_at	-0.241051	5.44231	1.24045	-0.0932463	0.434451	5.15773	FBGN0015399	CG12283
1626798_a_at	-0.0762969	0.592804	0.0772437	-0.0932082	0.434639	10.856	FBGN0000228	CG14025
1631696_s_at	-0.0779987	0.690139	0.0101872	-0.0932045	0.434639	10.6488	FBGN0034962	CG3167
1639205_s_at	-0.0762973	0.664979	0.00558705	-0.0931727	0.434733	10.3392	FBGN0003742	CG10128
1635427_a_at	-0.107148	1.09226	0.231586	-0.0931249	0.434996	8.44641	FBGN0026239	CG31043
1630815_at	-0.146652	2.40827	0.0718547	-0.093122	0.434996	7.01846	FBGN0032008	CG14277
1636456_at	-0.654585	43.8757	5.56185	-0.0930973	0.435003	3.05174	FBGN0040801	CG13053
1625584_at	-0.110477	1.3917	0.0172476	-0.093073	0.435095	9.25927	FBGN0034479	CG8654
1633042_at	-0.0998065	1.05925	0.0938964	-0.0929428	0.435964	8.45076	FBGN0038272	CG7265
1629030_a_at	-0.0916325	0.835177	0.136963	-0.0929363	0.435964	9.44385	FBGN0027561	CG18659
1640461_at	-0.673502	51.1329	1.41148	-0.0929128	0.435964	2.87153	FBGN0035005	CG3483
1630280_s_at	-0.0868434	0.867486	0.00635567	-0.092901	0.435964	10.3391	FBGN0030726	CG9216
1622991_s_at	-0.294101	9.81021	0.22211	-0.0928529	0.436209	4.52868	FBGN0011829	CG14396
1633379_s_at	-0.387969	1.90179	15.5823	-0.0927847	0.436602	9.54925	FBGN0000338	CG17894
1639648_at	-0.0783773	0.680078	0.0335302	-0.0927813	0.436602	10.1627	FBGN0015828	CG10415
1628264_a_at	-0.0846078	0.819919	0.011932	-0.0927658	0.436661	9.13418	FBGN0027375	CG4879
[truncated: 8,396 more rows]

## Sheet: Ames final genelist
Affy ID	mean fc	var a	var b	stat	q	mean sig	ENSMUSG identifiers
1448194_a_at	7.65919	3.13525	1.14432	3.70239	0	8.83991	ENSMUSG00000000031
1424853_s_at	4.79537	1.64686	0.234895	3.49575	0	10.1069	ENSMUSG00000028714
1422557_s_at	3.92512	1.07277	0.843131	2.83574	0	10.5726	ENSMUSG00000031765
1423257_at	7.10773	3.5774	3.29963	2.71038	0	8.56587	ENSMUSG00000028715
1448502_at	2.45162	1.40247	0.260731	1.90099	0	8.54673	ENSMUSG00000020102
1451787_at	2.7157	1.93153	0.313565	1.81244	0	8.88561	ENSMUSG00000030483
1449525_at	8.1367	21.2612	0.470144	1.74544	0	6.58518	ENSMUSG00000026691
1422230_s_at	1.45211	0.52965	0.187465	1.71476	0	12.1295	ENSMUSG00000005547
1427473_at	1.90731	1.1567	0.108774	1.69548	0	8.84131	ENSMUSG00000004038
1423166_at	2.0395	1.43422	0.211512	1.5898	0	9.31763	ENSMUSG00000002944
1432517_a_at	2.49991	2.43083	0.153537	1.55506	0	8.85649	ENSMUSG00000032271
1449383_at	2.3844	2.23636	0.157986	1.54094	0	7.62666	ENSMUSG00000011148
1454159_a_at	1.45348	0.720033	0.202527	1.51325	0	11.7198	ENSMUSG00000039323
1426950_at	1.95002	1.66606	0.0327	1.49612	0	7.58879	ENSMUSG00000032392
1450048_a_at	1.79885	1.17896	0.267136	1.49588	0	9.93376	ENSMUSG00000030541
1431056_a_at	3.20707	3.68534	0.927615	1.4932	0	7.58109	ENSMUSG00000015568
1420447_at	7.17662	20.944	2.38851	1.48573	0	6.30779	ENSMUSG00000029272
1418780_at	3.72227	5.89373	0.492736	1.47292	0	6.4054	ENSMUSG00000023963
1427345_a_at	1.47838	0.650993	0.449966	1.40897	0	11.8615	ENSMUSG00000030711
1426243_at	1.12782	0.500446	0.145763	1.40299	0	12.0548	ENSMUSG00000028179
1428942_at	2.56334	2.05639	1.58958	1.34245	0	9.66529	ENSMUSG00000031762
1434465_x_at	2.84186	3.0016	1.64884	1.31782	0	7.39418	ENSMUSG00000024924
1419518_at	3.03265	4.23465	1.17183	1.30426	0	6.86575	ENSMUSG00000030137
1418213_at	5.08781	14.9834	0.471517	1.29419	0	5.89227	ENSMUSG00000006777
1448111_at	2.29945	2.36704	0.831252	1.28577	0	6.77788	ENSMUSG00000031360
1420621_a_at	1.47219	1.21819	0.0936	1.2854	0	8.56378	ENSMUSG00000022892
1423396_at	1.03591	0.513819	0.141067	1.28008	0	11.9609	ENSMUSG00000031980
1422925_s_at	2.48795	3.42717	0.478942	1.25884	0	7.54745	ENSMUSG00000021228
1421040_a_at	1.51736	1.24851	0.285331	1.22518	0	10.3674	ENSMUSG00000057933
1423891_at	2.20577	1.29348	1.97823	1.21947	0	9.05882	ENSMUSG00000001665
1448506_at	1.14898	0.807581	0.0908	1.21224	0	11.2878	ENSMUSG00000060807
1418654_at	6.53569	17.6508	11.5048	1.2104	0	6.48848	ENSMUSG00000027870
1417883_at	1.37509	1.12334	0.175556	1.20655	0	9.82636	ENSMUSG00000033318
1421363_at	2.12415	1.12967	1.99941	1.20082	0	10.3008	ENSMUSG00000025003
1416368_at	1.31166	1.16068	0.0357	1.1992	0	9.25052	ENSMUSG00000032348
1416505_at	2.47467	2.16122	2.17857	1.18791	0	8.36186	ENSMUSG00000023034
1415938_at	6.13842	21.1636	5.7807	1.18256	0	5.56534	ENSMUSG00000024503
1449385_at	1.00161	0.648949	0.0711	1.18034	0	11.5282	ENSMUSG00000025396
1418486_at	1.65108	1.96599	0.051	1.16256	0	7.45027	ENSMUSG00000037440
1424485_at	0.883046	0.544777	0.0765	1.12036	0	11.9592	ENSMUSG00000028553
1448300_at	1.56775	1.09823	0.873565	1.11647	0	9.09132	ENSMUSG00000026688
1421365_at	1.97519	2.99124	0.143222	1.11565	0	6.70617	ENSMUSG00000021765
1418918_at	4.69848	18.3973	0.557758	1.07918	0	10.5664	ENSMUSG00000020429
1415822_at	2.88934	2.66862	4.51528	1.078	0	7.26328	ENSMUSG00000025203
1416776_at	1.60774	1.96489	0.271011	1.0752	0	7.02221	ENSMUSG00000030905
1415834_at	1.77992	1.70186	1.05919	1.07118	0	8.88583	ENSMUSG00000019960
1419748_at	5.57369	26.8302	2.5456	1.02837	0	3.88944	ENSMUSG00000055782
1449491_at	1.2216	1.25503	0.190389	1.01609	0	8.13939	ENSMUSG00000033170
1420405_at	1.97092	1.19179	2.70249	0.998746	0	9.20951	ENSMUSG00000030237
1438657_x_at	0.907421	0.791673	0.0359	0.997458	0	11.2053	ENSMUSG00000026064
1423147_at	0.838039	0.523064	0.238031	0.960605	0	12.2788	ENSMUSG00000037798
1421425_a_at	2.22099	3.27333	2.17947	0.951123	0	7.07109	ENSMUSG00000039601
1450976_at	2.38335	3.54653	2.80585	0.945625	0	7.03733	ENSMUSG00000005125
1432332_a_at	1.02405	1.04613	0.155599	0.934148	0	9.33856	ENSMUSG00000034875
1417300_at	1.86008	3.47929	0.494855	0.933063	0	6.3234	ENSMUSG00000028885
1416041_at	2.4256	4.11136	2.66454	0.931828	0	7.85945	ENSMUSG00000019970
1437378_x_at	1.21841	1.57758	0.167386	0.922356	0.000354	8.20215	ENSMUSG00000037936
1451260_at	2.05617	1.76635	3.36228	0.907941	0.000354	8.02787	ENSMUSG00000035561
1448136_at	1.14379	1.05024	0.558104	0.901894	0.000354	9.9276	ENSMUSG00000022425
1419491_at	2.39576	3.03952	4.07469	0.898213	0.000354	7.38484	ENSMUSG00000044748
1431980_a_at	3.04283	11.3193	0.25116	0.894545	0.000354	5.8679	ENSMUSG00000003559
1426008_a_at	1.01209	1.18238	0.100612	0.893529	0.000354	9.15836	ENSMUSG00000031596
1424669_at	1.44377	2.63914	0.0848878	0.874767	0.000354	6.42451	ENSMUSG00000021286
1424531_a_at	1.43604	2.12802	0.588884	0.871222	0.000354	7.68668	ENSMUSG00000001604
1420678_a_at	1.20272	1.78773	0.128735	0.868789	0.000354	7.60684	ENSMUSG00000015966
1421987_at	0.916841	1.06336	0.0508	0.868608	0.000354	8.7953	ENSMUSG00000024899
1418833_at	0.924203	0.844829	0.295011	0.865656	0.000354	11.2169	ENSMUSG00000026272
1450706_a_at	1.05624	1.45198	0.0441	0.863534	0.000354	8.73083	ENSMUSG00000025035
1424133_at	1.25294	1.88205	0.224767	0.863212	0.000354	7.20332	ENSMUSG00000035413
1424383_at	1.11106	1.46996	0.192562	0.861698	0.000354	7.84206	ENSMUSG00000040616
1433668_at	1.03933	1.31137	0.197768	0.846034	0.000354	10.0206	ENSMUSG00000040128
1428988_at	0.761878	0.753874	0.0609	0.844058	0.000354	11.0839	ENSMUSG00000020865
1424123_at	2.74047	7.87068	2.73454	0.841522	0.000354	6.02308	ENSMUSG00000034258
1449024_a_at	0.894791	1.05133	0.086	0.839045	0.000354	9.21904	ENSMUSG00000025232
1424962_at	1.47483	1.45174	1.65274	0.837042	0.000354	8.28262	ENSMUSG00000027801
1448683_at	0.706763	0.571252	0.142929	0.836314	0.000354	12.4614	ENSMUSG00000022445
1448973_at	1.17886	1.69084	0.306634	0.834104	0.000354	9.48695	ENSMUSG00000029273
1452769_at	1.13075	1.741	0.109482	0.831235	0.000354	7.70347	ENSMUSG00000019189
1433855_at	0.825213	0.686187	0.310325	0.826656	0.00051	10.6029	ENSMUSG00000057880
1417785_at	0.826145	0.983926	0.0166	0.825931	0.00051	9.33658	ENSMUSG00000002847
1416831_at	1.04068	1.46613	0.128566	0.824098	0.00051	8.22319	ENSMUSG00000007038
1425567_a_at	1.15244	1.52694	0.458183	0.817948	0.00051	7.72679	ENSMUSG00000027712
1448426_at	0.992132	1.0715	0.407494	0.815804	0.00051	10.1246	ENSMUSG00000009614
1416149_at	2.81808	12.0358	0.0689	0.809983	0.00051	6.0268	ENSMUSG00000046160
1420723_at	1.18647	1.26315	0.900591	0.806595	0.00051	8.21053	ENSMUSG00000020010
1460336_at	2.05871	4.92424	1.59264	0.806446	0.00051	6.05858	ENSMUSG00000029167
1424953_at	1.18815	1.38121	0.81898	0.801014	0.00051	8.8956	ENSMUSG00000058216
1460244_at	0.607471	0.549416	0.0263	0.800579	0.00051	11.683	ENSMUSG00000033427
1427063_at	1.18105	1.88825	0.303432	0.797776	0.00051	6.93926	ENSMUSG00000040412
1418171_at	0.836807	1.02874	0.0767	0.795907	0.00051	8.75571	ENSMUSG00000051579
1421830_at	0.890793	1.09599	0.198257	0.783012	0.00051	9.07658	ENSMUSG00000028527
1434496_at	2.70337	10.8768	1.14967	0.779534	0.00051	5.93337	ENSMUSG00000028680
1427231_at	4.33429	28.9428	2.16795	0.777075	0.00051	4.53988	ENSMUSG00000022883
1424251_a_at	0.850249	1.1702	0.0485	0.770178	0.00051	9.21386	ENSMUSG00000029328
1448385_at	0.920647	1.42499	0.0104	0.768446	0.00051	7.93051	ENSMUSG00000029416
1417065_at	1.4621	3.47659	0.176294	0.764996	0.00051	7.39411	ENSMUSG00000038418
1418697_at	0.759367	0.794726	0.194064	0.763659	0.00051	11.897	ENSMUSG00000003477
1451002_at	0.658032	0.63805	0.107584	0.762051	0.00051	10.6192	ENSMUSG00000022477
1448330_at	0.578182	0.472329	0.108074	0.758927	0.00051	12.8664	ENSMUSG00000058135
1416049_at	0.762362	0.98985	0.0223561	0.757751	0.00051	9.94145	ENSMUSG00000024827
1424735_at	0.906496	1.29195	0.145998	0.755952	0.00051	10.1366	ENSMUSG00000026819
1424400_a_at	0.606474	0.566887	0.0888	0.748992	0.00051	12.5457	ENSMUSG00000030088
1422076_at	0.941563	1.42082	0.16692	0.747239	0.00051	7.54776	ENSMUSG00000052392
1418862_at	0.85301	0.955853	0.355219	0.744974	0.00051	9.62221	ENSMUSG00000039063
1421116_a_at	1.34949	1.1579	2.22755	0.733437	0.00051	8.82764	ENSMUSG00000020458
1452828_at	0.866909	1.29827	0.103556	0.732193	0.00051	9.67308	ENSMUSG00000032898
1449315_at	1.48033	1.94877	2.14783	0.731386	0.00051	7.10269	ENSMUSG00000031561
1437455_a_at	1.53386	4.19225	0.206614	0.731333	0.00051	7.88827	ENSMUSG00000036478
1426502_s_at	0.873952	0.730144	0.704929	0.729542	0.00051	11.055	ENSMUSG00000022546
1448754_at	1.10693	2.27476	0.092	0.719522	0.000756	6.97999	ENSMUSG00000046402
1429104_at	2.04292	7.2066	0.860718	0.71926	0.000756	6.6404	ENSMUSG00000040699
1438164_x_at	0.718063	0.974304	0.0236	0.718821	0.000756	9.27399	ENSMUSG00000061981
1452045_at	0.889147	1.46415	0.100844	0.710752	0.00123	8.40458	ENSMUSG00000041483
1416114_at	3.68677	22.9206	4.18734	0.708106	0.00123	4.46665	ENSMUSG00000029309
1449242_s_at	0.543988	0.501851	0.0924	0.705691	0.00144	12.6275	ENSMUSG00000022877
1425476_at	2.04442	6.13291	2.27137	0.705211	0.00144	5.59476	ENSMUSG00000031274
1419072_at	0.726336	0.950322	0.127476	0.699631	0.00163	9.2514	ENSMUSG00000004035
1418448_at	0.975331	1.31462	0.657396	0.69454	0.00163	8.07571	ENSMUSG00000038387
1428543_at	1.07111	2.30644	0.0721	0.694511	0.00163	6.64826	ENSMUSG00000029246
1418191_at	1.26665	1.80238	1.52708	0.694179	0.00163	7.14224	ENSMUSG00000030107
1423731_at	0.90923	1.52309	0.198626	0.692936	0.00163	8.52258	ENSMUSG00000007833
1451912_a_at	1.01202	1.96045	0.188284	0.690392	0.00181	7.23749	ENSMUSG00000008090
1451627_a_at	0.838499	1.33442	0.14968	0.68829	0.00181	8.71331	ENSMUSG00000005089
1424595_at	0.733619	1.0009	0.136223	0.687965	0.00181	8.8967	ENSMUSG00000038235
1417029_a_at	3.25437	19.1291	3.30163	0.687141	0.00181	4.87313	ENSMUSG00000027993
1455056_at	1.64239	5.47027	0.267615	0.685647	0.00181	5.66145	ENSMUSG00000033060
1449486_at	0.846189	1.46321	0.0626	0.685036	0.00181	9.69612	ENSMUSG00000057074
1426397_at	0.876959	1.31738	0.326888	0.6839	0.00196	8.24875	ENSMUSG00000032440
1424015_at	0.885927	1.38768	0.315598	0.678821	0.00196	8.6917	ENSMUSG00000035901
1417441_at	0.928099	1.64619	0.246612	0.674592	0.00196	8.07192	ENSMUSG00000036764
1418648_at	1.85982	4.45048	3.17185	0.673641	0.00196	5.95004	ENSMUSG00000035105
1419749_at	1.56381	5.22816	0.164457	0.673418	0.00196	5.93527	ENSMUSG00000026723
1426440_at	0.968697	1.26029	0.823184	0.67111	0.00196	8.65394	ENSMUSG00000021094
1420715_a_at	2.65216	14.4719	1.20496	0.669837	0.00196	4.9785	ENSMUSG00000000440
1452464_a_at	0.895706	1.75875	0.0512	0.665778	0.00214	7.09025	ENSMUSG00000041921
1425458_a_at	0.84091	1.44361	0.153185	0.665465	0.00214	7.465	ENSMUSG00000020176
1417125_at	0.473959	0.459518	0.0482	0.665143	0.00214	12.9813	ENSMUSG00000027597
1423924_s_at	1.18669	2.48761	0.699931	0.664676	0.00214	7.29142	ENSMUSG00000037824
1434944_at	0.996945	2.02953	0.243652	0.661232	0.00214	7.5171	ENSMUSG00000030409
1422619_at	1.33236	2.15301	1.9171	0.660418	0.00214	7.39185	ENSMUSG00000021759
1449081_at	0.784182	0.774013	0.658675	0.65515	0.00214	11.4309	ENSMUSG00000056973
1449368_at	0.561411	0.700622	0.034	0.654992	0.00214	10.6028	ENSMUSG00000019929
1451310_a_at	0.554323	0.642407	0.0783	0.652953	0.00214	11.4526	ENSMUSG00000021477
1431429_a_at	0.978012	2.05171	0.209178	0.650436	0.00214	8.01211	ENSMUSG00000047446
1419094_at	1.5325	1.91017	3.64609	0.650142	0.00214	7.1539	ENSMUSG00000042248
1417316_at	0.69757	1.08254	0.0708	0.649555	0.00214	9.56962	ENSMUSG00000006717
1424544_at	0.82005	1.44365	0.15034	0.649528	0.00214	7.63459	ENSMUSG00000019372
1448555_at	1.13504	2.80751	0.271291	0.646878	0.00214	6.511	ENSMUSG00000022466
1427747_a_at	1.34428	2.62135	1.73026	0.644414	0.00214	6.60192	ENSMUSG00000026822
1425452_s_at	1.51655	2.79301	2.7491	0.644199	0.00214	6.19459	ENSMUSG00000020607
1452291_at	0.914462	1.86852	0.146585	0.644194	0.00214	7.20954	ENSMUSG00000037999
1422997_s_at	1.27082	1.84397	2.05267	0.643782	0.00214	9.01596	ENSMUSG00000021226
1416926_at	1.2095	3.28827	0.247069	0.643264	0.00214	8.70348	ENSMUSG00000028211
1419758_at	2.07162	9.29406	1.13966	0.641342	0.00214	5.14999	ENSMUSG00000040584
1448987_at	0.562278	0.726754	0.0456085	0.639794	0.00231	10.8957	ENSMUSG00000026003
1426124_a_at	0.723175	1.15353	0.124803	0.63962	0.00231	8.32136	ENSMUSG00000026034
1415917_at	0.765993	0.936982	0.505818	0.637708	0.00244	10.2436	ENSMUSG00000021048
1423878_at	1.09914	2.34737	0.702615	0.629368	0.0027	6.85228	ENSMUSG00000024380
1428209_at	1.34062	3.00341	1.57992	0.626202	0.0027	6.11578	ENSMUSG00000047844
1451822_a_at	1.31103	3.01759	1.36727	0.626085	0.0027	6.57909	ENSMUSG00000020877
1437874_s_at	1.70235	3.76022	3.65304	0.625237	0.0027	6.08918	ENSMUSG00000021665
1422477_at	2.02781	10.0875	0.443989	0.624859	0.0027	5.79664	ENSMUSG00000040957
1448770_a_at	0.984985	2.24981	0.236518	0.624669	0.0027	6.99375	ENSMUSG00000054428
1434620_s_at	0.826499	1.73461	0.0177	0.624367	0.0027	7.89646	ENSMUSG00000036501
1420776_a_at	0.606998	0.927473	0.0229	0.622657	0.0027	9.5306	ENSMUSG00000021460
1426750_at	0.858101	1.37471	0.525354	0.622521	0.0027	7.88822	ENSMUSG00000025278
1452716_at	0.837364	1.56148	0.258385	0.620719	0.0027	8.6026	ENSMUSG00000021792
1427888_a_at	0.772951	1.29483	0.256745	0.620534	0.0027	9.20627	ENSMUSG00000057738
1416419_s_at	0.600781	0.622774	0.320286	0.618653	0.00286	11.6473	ENSMUSG00000030161
1451803_a_at	1.84719	7.71885	1.26191	0.616389	0.00318	7.03289	ENSMUSG00000024962
1434485_a_at	0.679628	0.795064	0.426972	0.614794	0.00318	11.0044	ENSMUSG00000001891
1417177_at	0.929646	1.27257	1.03791	0.611598	0.00341	8.54275	ENSMUSG00000020766
1415984_at	0.476267	0.544533	0.0658	0.609613	0.00341	11.6682	ENSMUSG00000062908
1426998_at	0.833019	1.41477	0.458452	0.608639	0.00341	8.31329	ENSMUSG00000044477
1416452_at	0.663384	0.669774	0.521702	0.607747	0.00341	12.2493	ENSMUSG00000030934
1419173_at	0.770096	1.45733	0.168454	0.603968	0.00357	7.86456	ENSMUSG00000023262
1425771_at	0.630754	1.00642	0.0846	0.603869	0.00357	10.153	ENSMUSG00000038641
1419583_at	0.769005	1.55686	0.0688	0.603143	0.00373	8.55896	ENSMUSG00000039989
1423386_at	0.674559	1.21276	0.0573	0.59857	0.00402	8.26263	ENSMUSG00000029440
1448388_a_at	0.773289	1.20522	0.464871	0.598372	0.00418	9.14554	ENSMUSG00000044408
1448350_at	0.623462	0.798795	0.2946	0.59624	0.00449	11.2885	ENSMUSG00000025533
1415892_at	0.911084	1.79221	0.543026	0.596202	0.00449	7.57988	ENSMUSG00000020097
1419172_at	1.01289	2.40058	0.495014	0.595243	0.00463	7.33375	ENSMUSG00000021707
1417212_at	0.75618	1.34207	0.274463	0.594749	0.00463	8.61791	ENSMUSG00000025732
1435228_at	0.761911	1.23683	0.411537	0.59344	0.00475	8.18478	ENSMUSG00000031191
1421011_at	0.926402	1.61499	0.827159	0.592807	0.00475	8.03923	ENSMUSG00000029311
1422990_at	0.718585	1.44052	0.0297	0.592633	0.00475	7.6267	ENSMUSG00000009376
1423721_at	1.19906	3.25635	0.846041	0.591998	0.00475	6.10803	ENSMUSG00000032366
1438630_x_at	1.21227	2.21423	2.01208	0.589683	0.00504	7.84358	ENSMUSG00000053907
1435495_at	1.24957	3.78382	0.709317	0.589505	0.00504	6.03401	ENSMUSG00000042429
1436038_a_at	0.803552	1.48517	0.376427	0.58894	0.00515	8.52668	ENSMUSG00000022940
1417702_a_at	0.797845	1.83083	0.00519	0.588815	0.00515	7.31103	ENSMUSG00000026986
1418455_at	0.795546	1.53026	0.295544	0.58876	0.00515	7.50567	ENSMUSG00000018672
1419687_at	0.66041	1.106	0.163254	0.586191	0.00515	9.31683	ENSMUSG00000036278
1423447_at	0.810185	1.48515	0.436483	0.584452	0.00557	9.69117	ENSMUSG00000015357
1417483_at	1.04706	3.19593	0.0318	0.582806	0.00571	5.97919	ENSMUSG00000035356
1426812_a_at	0.79702	1.37752	0.50277	0.581242	0.00573	8.17626	ENSMUSG00000026796
1437902_s_at	0.487568	0.647139	0.0577	0.580739	0.00573	11.4888	ENSMUSG00000009281
1417880_at	1.15216	3.74632	0.197307	0.580181	0.00573	11.4153	ENSMUSG00000019325
1428875_at	0.718592	1.48453	0.0540663	0.579321	0.00573	8.43064	ENSMUSG00000034109
1448717_at	0.552444	0.886264	0.0231	0.579306	0.00573	10.2199	ENSMUSG00000003809
1436714_at	0.68368	1.20639	0.188135	0.578949	0.00573	8.62992	ENSMUSG00000033306
1450641_at	0.822876	1.61769	0.40311	0.578858	0.00573	7.78066	ENSMUSG00000026728
1448382_at	0.955361	1.12192	1.60638	0.578391	0.00578	10.4644	ENSMUSG00000022853
1418186_at	0.507927	0.731477	0.0413	0.577801	0.00578	10.9358	ENSMUSG00000001663
1418703_at	0.685663	1.37873	0.0304	0.577611	0.00578	7.93267	ENSMUSG00000026970
1452339_at	2.23193	13.6989	1.23997	0.577458	0.00578	5.52035	ENSMUSG00000032363
1420541_at	1.02136	1.16196	1.97442	0.576717	0.00578	9.00284	ENSMUSG00000069456
1425392_a_at	0.74553	0.994232	0.682657	0.575722	0.00589	9.85985	ENSMUSG00000005677
1454881_s_at	2.10881	11.4827	1.93435	0.575717	0.00589	5.6962	ENSMUSG00000042985
1422917_at	0.955876	2.42447	0.341224	0.574777	0.00589	6.60342	ENSMUSG00000029859
1416572_at	2.87917	21.7291	3.3745	0.574645	0.00589	4.39698	ENSMUSG00000000957
1418395_at	0.545401	0.874704	0.0261	0.574637	0.00589	10.436	ENSMUSG00000010122
1418300_a_at	0.616058	1.10247	0.0514	0.573513	0.00604185	9.92284	ENSMUSG00000020190
1416846_a_at	1.84191	8.08582	2.26434	0.572525	0.00604185	5.64103	ENSMUSG00000035357
1428235_at	0.569015	0.854677	0.137334	0.571302	0.00604185	10.9608	ENSMUSG00000000171
1448158_at	0.915445	1.17563	1.39681	0.570768	0.00604185	9.88888	ENSMUSG00000020592
1419209_at	1.07641	3.33188	0.225347	0.570721	0.00604185	6.65557	ENSMUSG00000029380
1418321_at	0.587261	0.760393	0.305065	0.568935	0.00604185	10.8094	ENSMUSG00000024132
1419040_at	0.598487	1.06431	0.0442	0.568452	0.00604185	9.97056	ENSMUSG00000061740
1455482_at	0.854968	1.65414	0.614225	0.567667	0.00612	7.39202	ENSMUSG00000002957
1426726_at	0.69406	1.41575	0.0848	0.566594	0.00612	7.78398	ENSMUSG00000039220
1423069_at	0.632544	1.17057	0.0762	0.566491	0.00612	8.84342	ENSMUSG00000051149
1460732_a_at	1.28929	1.42494	3.77703	0.565282	0.0062	7.98217	ENSMUSG00000039457
1450970_at	0.71976	1.2292	0.411071	0.561992	0.00644	11.4947	ENSMUSG00000025190
1419423_at	0.656836	1.3464	0.0256	0.560764	0.00644	8.50307	ENSMUSG00000035459
1450505_a_at	0.834849	1.5523	0.668391	0.560227	0.00654	8.05558	ENSMUSG00000022270
1419394_s_at	3.02537	22.9191	6.34212	0.559284	0.00659	4.36385	ENSMUSG00000056054
1431012_a_at	0.462424	0.662301	0.0231	0.558575	0.00659	10.529	ENSMUSG00000021417
1417591_at	0.802143	1.91642	0.156872	0.557085	0.00659	7.02331	ENSMUSG00000026820
1452889_at	0.939393	1.7165	1.13665	0.556141	0.00659	8.82565	ENSMUSG00000030946
1418069_at	0.597384	0.679959	0.474318	0.556031	0.00659	11.4917	ENSMUSG00000002992
1423567_a_at	0.637652	1.07263	0.244852	0.555535	0.00666	9.13779	ENSMUSG00000027566
1448321_at	0.632222	1.08336	0.215691	0.554697	0.00666	9.23049	ENSMUSG00000021136
1416645_a_at	3.9949	38.7243	13.3122	0.553798	0.00666	2.81396	ENSMUSG00000054932
1451557_at	0.765913	1.02428	0.902894	0.551721	0.00671	12.2357	ENSMUSG00000001670
1416842_at	0.613787	1.22523	0.0144	0.551278	0.00671	8.4985	ENSMUSG00000004032
1449983_a_at	0.592198	1.02568	0.130517	0.550746	0.00677	9.59058	ENSMUSG00000046949
1415776_at	0.471022	0.65745	0.0753	0.550245	0.00677	10.5272	ENSMUSG00000010025
1419276_at	0.96292	1.72095	1.35116	0.549379	0.00677	7.1824	ENSMUSG00000037370
1418739_at	0.666643	1.32961	0.143409	0.549275	0.00677	9.92737	ENSMUSG00000017868
1449409_at	1.09958	3.31057	0.738275	0.546463	0.00689	6.21822	ENSMUSG00000023122
1452653_at	0.70014	0.85765	0.791069	0.54527	0.00694	10.9382	ENSMUSG00000019082
1416697_at	0.61982	1.1653	0.131982	0.544187	0.00694	8.71309	ENSMUSG00000035000
1418328_at	0.818288	2.07106	0.194643	0.543632	0.00694	7.04805	ENSMUSG00000022617
1448927_at	0.780499	1.71215	0.364034	0.541675	0.00712	7.53983	ENSMUSG00000054477
1448892_at	2.13728	9.86857	5.72596	0.541221	0.00712	6.61154	ENSMUSG00000028556
1448647_at	0.514516	0.76768	0.141853	0.539498	0.00731	10.4968	ENSMUSG00000024085
1448181_at	0.6842	1.27761	0.331334	0.539403	0.00731	9.70284	ENSMUSG00000030087
1434449_at	0.995073	3.29141	0.113609	0.539256	0.00731	5.96402	ENSMUSG00000024411
1425837_a_at	1.18096	4.65466	0.15078	0.538727	0.00731	8.40229	ENSMUSG00000023087
1427095_at	0.88069	2.23161	0.452545	0.537551	0.00731	6.73201	ENSMUSG00000035498
1416589_at	0.708837	1.5848	0.156461	0.537173	0.00731	9.02729	ENSMUSG00000018593
1455871_s_at	0.639134	1.31637	0.112127	0.534752	0.00731	7.77059	ENSMUSG00000040158
1450919_at	0.610089	1.07377	0.229395	0.534434	0.00731	9.43044	ENSMUSG00000031402
1455093_a_at	0.379683	0.427802	0.0773097	0.534229	0.00731	13.2684	ENSMUSG00000022868
1448590_at	1.25789	4.42354	1.13592	0.533488	0.00731	6.32566	ENSMUSG00000001119
1448448_a_at	0.640204	1.28013	0.16904	0.531812	0.00731	8.6348	ENSMUSG00000022618
1454708_at	0.746223	1.51615	0.456719	0.531275	0.00731	7.46567	ENSMUSG00000025085
1417329_at	0.728074	1.44607	0.4402	0.530118	0.00741	7.59116	ENSMUSG00000027340
1418655_at	0.846783	1.63133	0.92837	0.52927	0.0075	7.20222	ENSMUSG00000006731
1424034_at	0.646658	1.27625	0.228369	0.527183	0.00771	8.70391	ENSMUSG00000032238
1452024_a_at	1.04672	3.6803	0.264296	0.52702	0.00771	6.09087	ENSMUSG00000025223
1427456_at	1.25452	4.44438	1.25313	0.525573	0.00778	6.55376	ENSMUSG00000043940
1424715_at	0.511042	0.705823	0.242255	0.524849	0.00778	11.4239	ENSMUSG00000056666
1449112_at	0.397679	0.54517	0.0304	0.524176	0.00779	11.9804	ENSMUSG00000030382
1451149_at	0.588233	0.86912	0.390289	0.524163	0.00779	10.202	ENSMUSG00000025791
1419456_at	0.52836	0.884384	0.137316	0.522719	0.00779	10.886	ENSMUSG00000039450
1415995_at	0.739059	1.81933	0.231908	0.516025	0.00819	8.276	ENSMUSG00000027997
1437863_at	1.5032	2.44814	6.0478	0.515716	0.00819	7.05624	ENSMUSG00000027792
1416193_at	0.803902	2.27934	0.152546	0.515503	0.00819	7.1247	ENSMUSG00000027556
1418586_at	0.927987	1.55911	1.68537	0.515192	0.00819	7.96943	ENSMUSG00000005580
1449036_at	0.545519	1.08982	0.0319045	0.515071	0.00819	9.65738	ENSMUSG00000031438
1423959_at	0.632695	1.50356	0.0135	0.513687	0.00825	7.40493	ENSMUSG00000022236
1416954_at	0.588202	0.907308	0.407341	0.513005	0.00825	10.4022	ENSMUSG00000025792
1420641_a_at	0.495014	0.752889	0.181666	0.512053	0.00845	10.5986	ENSMUSG00000005803
1433883_at	0.641125	1.46845	0.10113	0.511741	0.00845	7.85526	ENSMUSG00000031799
1449038_at	0.358359	0.456278	0.0354373	0.511047	0.00854	12.7262	ENSMUSG00000016194
1416483_at	0.787394	2.05525	0.321651	0.510725	0.00854	6.72985	ENSMUSG00000040785
1455435_s_at	0.687709	0.89697	0.923335	0.509721	0.00854	10.2544	ENSMUSG00000015970
1418645_at	0.511165	0.951419	0.0545	0.509663	0.00854	10.0026	ENSMUSG00000020017
1423439_at	0.520857	0.842546	0.203627	0.509234	0.00854	11.7853	ENSMUSG00000027513
1419766_at	1.37601	2.80975	4.51771	0.508331	0.00854	6.68468	ENSMUSG00000024042
1454674_at	0.781111	2.16744	0.204271	0.507204	0.00864	6.6074	ENSMUSG00000032118
1423086_at	0.606714	1.33298	0.103582	0.506199	0.00866	7.84823	ENSMUSG00000024413
1416808_at	1.02839	2.2485	1.91396	0.504061	0.00866	7.12935	ENSMUSG00000005397
1415727_at	0.51137	0.955689	0.0876	0.500643	0.00903	9.82339	ENSMUSG00000028070
1417067_s_at	1.40696	3.53199	4.3811	0.500159	0.00903	6.71558	ENSMUSG00000026489
1416948_at	0.529376	1.10896	0.0182	0.498617	0.0092	9.59018	ENSMUSG00000037772
1418317_at	1.34052	6.16124	1.08336	0.498043	0.00936	5.33369	ENSMUSG00000000247
1420438_at	1.01205	2.55639	1.57791	0.497739	0.00936	6.90871	ENSMUSG00000061540
1452262_at	0.612091	1.37185	0.155656	0.49525	0.00944	8.40592	ENSMUSG00000024580
1422904_at	1.83301	5.48542	8.4085	0.491759	0.00977	6.72126	ENSMUSG00000040170
1418365_at	0.448988	0.691465	0.14274	0.491584	0.00977	10.6601	ENSMUSG00000032359
1417688_at	0.582994	1.35871	0.049	0.491363	0.00977	8.17875	ENSMUSG00000025854
1452026_a_at	0.868907	1.70573	1.43093	0.490614	0.0101	7.45065	ENSMUSG00000027999
1451177_at	0.738541	1.28069	0.99563	0.489506	0.0101	8.93122	ENSMUSG00000028035
1417649_at	1.48287	8.72178	0.518478	0.487823	0.0108	5.53687	ENSMUSG00000037664
1415708_at	0.625483	1.60324	0.0425	0.487565	0.0109	7.66782	ENSMUSG00000056579
1416410_at	1.32252	7.04726	0.312776	0.487485	0.011	5.40412	ENSMUSG00000005447
1418913_at	0.659935	1.3969	0.444618	0.48631	0.0112	9.67115	ENSMUSG00000042118
1418260_at	0.899973	3.19631	0.238839	0.485575	0.0115	6.06645	ENSMUSG00000053414
1419395_at	0.702944	1.5002	0.598373	0.485242	0.0115	7.67945	ENSMUSG00000021620
1428111_at	0.54283	1.13603	0.115686	0.485188	0.0115	10.3422	ENSMUSG00000022464
1419100_at	0.414471	0.693883	0.0359	0.485165	0.0115	10.7047	ENSMUSG00000021091
1416543_at	0.495783	0.990453	0.0538	0.485155	0.0115	9.19204	ENSMUSG00000015839
1425799_at	0.92327	2.31959	1.30445	0.484989	0.0115	6.72562	ENSMUSG00000026692
1438199_at	0.596179	1.43604	0.075723	0.484881	0.0115	8.32359	ENSMUSG00000031534
1452195_s_at	1.01187	3.77054	0.603675	0.48381	0.0115	5.91345	ENSMUSG00000023764
1451479_a_at	0.62518	1.53011	0.140931	0.483629	0.0116	7.4781	ENSMUSG00000048772
1448510_at	0.726305	2.19804	0.0727	0.48199	0.0119	7.53655	ENSMUSG00000027954
1416843_at	2.22776	19.4108	2.00471	0.481398	0.0121	4.32041	ENSMUSG00000026239
1449773_s_at	1.22453	2.98357	3.51233	0.48045	0.0122757	6.21435	ENSMUSG00000015312
1420911_a_at	0.689637	1.71814	0.343683	0.480281	0.0122757	7.44007	ENSMUSG00000030605
1420965_a_at	0.993733	2.82724	1.4848	0.478551	0.0125196	7.47507	ENSMUSG00000041773
1420772_a_at	0.947243	2.0508	1.87027	0.478365	0.0125196	9.86115	ENSMUSG00000031431
1455456_a_at	0.871978	2.0428	1.30082	0.476867	0.0129	7.67884	ENSMUSG00000003438
1428309_s_at	0.689796	1.70049	0.397165	0.47627	0.0129	7.2195	ENSMUSG00000027472
1423436_at	0.376632	0.584431	0.0457668	0.474438	0.0131	12.1288	ENSMUSG00000025934
1423538_at	0.69281	2.05331	0.0812674	0.474196	0.0131	6.95337	ENSMUSG00000022681
1426078_a_at	0.758313	1.15383	1.40537	0.47402	0.0131	9.47329	ENSMUSG00000005823
1449027_at	0.490193	1.01631	0.0576	0.473026	0.0131	9.39112	ENSMUSG00000039960
1417490_at	0.390295	0.55641	0.124685	0.472922	0.0131	11.9663	ENSMUSG00000021939
1426301_at	1.07491	2.82115	2.35124	0.472635	0.0133	6.31552	ENSMUSG00000022636
1424576_s_at	0.48706	0.99347	0.0742	0.471383	0.013838	9.01541	ENSMUSG00000025197
1417273_at	1.32922	5.99013	1.97605	0.470947	0.0139143	6.07842	ENSMUSG00000019577
1448272_at	0.816086	1.81225	1.19993	0.470214	0.0141	7.45073	ENSMUSG00000020423
1438654_x_at	0.879946	3.19651	0.323633	0.469003	0.0144	6.36378	ENSMUSG00000039533
1427243_at	1.2241	5.17523	1.64056	0.468877	0.0144	6.35989	ENSMUSG00000047881
1416366_at	0.513147	0.979106	0.220131	0.468586	0.0144	9.6925	ENSMUSG00000030647
1452311_at	0.567963	0.926282	0.543258	0.468521	0.0144	11.0174	ENSMUSG00000042102
1418249_at	0.692345	1.70536	0.479606	0.468382	0.0144	7.43037	ENSMUSG00000025532
1424981_at	0.792313	2.58494	0.287712	0.467472	0.0145	6.55027	ENSMUSG00000021710
1452046_a_at	0.533827	1.24698	0.0585	0.46722	0.0145	8.20907	ENSMUSG00000004455
1422449_s_at	0.75783	2.0153	0.643948	0.464721	0.015	7.05973	ENSMUSG00000032320
1417458_s_at	0.501919	1.14702	0.0295	0.462744	0.0155	8.73957	ENSMUSG00000062248
1424337_at	0.664991	1.90838	0.172712	0.460967	0.0159	7.15066	ENSMUSG00000024787
1417947_at	0.470229	0.990674	0.0544	0.459968	0.0161	9.07602	ENSMUSG00000027342
1423565_at	1.05531	0.838662	4.43898	0.459368	0.0161	10.5215	ENSMUSG00000029247
1417560_at	0.498306	0.991489	0.187091	0.459004	0.0162	9.70808	ENSMUSG00000021474
1418932_at	0.929634	3.51093	0.622324	0.457263	0.0163	7.64056	ENSMUSG00000056749
1416528_at	0.618854	1.70757	0.133273	0.456121	0.0163	7.57311	ENSMUSG00000028843
1422603_at	0.421877	0.679259	0.177217	0.455857	0.0163652	12.177	ENSMUSG00000021876
1417109_at	0.540147	1.37507	0.0296263	0.455743	0.0163652	7.85486	ENSMUSG00000028776
1419393_at	0.511332	1.15646	0.104026	0.455442	0.0163652	9.39206	ENSMUSG00000040505
1452341_at	0.412473	0.736786	0.0861	0.454695	0.0164	11.0086	ENSMUSG00000025465
1416411_at	0.489498	1.04607	0.114707	0.454334	0.0165	9.51333	ENSMUSG00000027891
1417174_at	0.746426	2.59521	0.104885	0.454253	0.0165	6.43616	ENSMUSG00000032121
1450036_at	0.824961	1.66125	1.6405	0.454005	0.0166	7.23346	ENSMUSG00000025915
1423523_at	0.461103	0.806083	0.226631	0.453741	0.0166	10.2915	ENSMUSG00000029695
1448611_at	0.631972	1.78714	0.160045	0.452892	0.017	7.12961	ENSMUSG00000031563
1416130_at	0.552152	1.28891	0.199883	0.452524	0.0171	8.5845	ENSMUSG00000027338
1454675_at	0.662996	2.06756	0.084959	0.451895	0.0173	6.91283	ENSMUSG00000058756
1452290_at	0.596412	1.38727	0.360832	0.45109	0.0173	9.37478	ENSMUSG00000029571
1448200_at	0.534653	1.30106	0.104805	0.450921	0.0173	9.36483	ENSMUSG00000020432
1460172_at	0.535853	1.11763	0.30085	0.449918	0.0178	8.73677	ENSMUSG00000004071
1424164_at	0.523047	1.0265	0.3261	0.449735	0.0178	9.16132	ENSMUSG00000044018
1439244_a_at	0.742595	1.41554	1.32312	0.448728	0.0179	8.57968	ENSMUSG00000052707
1421870_at	0.492396	1.15484	0.0579	0.447118	0.0184	8.65098	ENSMUSG00000027189
1425057_at	0.49698	1.20424	0.0446	0.444715	0.0188	9.7479	ENSMUSG00000020072
1419835_s_at	0.542418	1.10408	0.384261	0.444614	0.0188	8.94236	ENSMUSG00000022565
1448284_a_at	0.453829	0.944413	0.102303	0.443586	0.019	10.0218	ENSMUSG00000037152
1451475_at	0.648646	2.00468	0.135659	0.44337	0.019	6.71408	ENSMUSG00000030123
1452387_a_at	0.556683	1.49012	0.0874	0.443225	0.019229	7.52758	ENSMUSG00000032531
1448900_at	0.64051	1.59003	0.500017	0.443045	0.0192	7.55728	ENSMUSG00000013539
1450902_at	0.67675	2.22187	0.114713	0.442729	0.0192	7.07303	ENSMUSG00000026918
1460652_at	0.605015	1.58733	0.301981	0.440165	0.0198	7.42161	ENSMUSG00000024955
1433832_at	0.473348	1.04678	0.111226	0.43987	0.02	9.64257	ENSMUSG00000042524
1427033_at	0.586282	1.72562	0.0558	0.439259	0.02	7.51876	ENSMUSG00000025195
1420656_at	0.464604	1.07481	0.0468	0.438697	0.02	9.25222	ENSMUSG00000024254
1425026_at	0.720766	2.2034	0.503763	0.438064	0.02	6.601	ENSMUSG00000040848
1448942_at	0.627159	1.66809	0.381651	0.438054	0.02	7.32733	ENSMUSG00000032766
1424828_a_at	0.488697	0.764631	0.480408	0.437974	0.02	10.9458	ENSMUSG00000026526
1426708_at	0.533021	1.47166	0.0133	0.437413	0.0202	8.1346	ENSMUSG00000029338
1449067_at	0.421164	0.850464	0.0854	0.435351	0.0205	11.3176	ENSMUSG00000027690
1451398_at	0.494529	1.10343	0.188978	0.435002	0.0205	8.95251	ENSMUSG00000031641
1453724_a_at	0.339692	0.567628	0.0433	0.434596	0.0207	11.7644	ENSMUSG00000000753
1438370_x_at	3.14129	33.7279	18.5909	0.43429	0.0207	2.85694	ENSMUSG00000035640
1426759_at	0.534122	1.46465	0.0512	0.433816	0.0207	7.71252	ENSMUSG00000024242
1423606_at	0.623321	2.04308	0.0344	0.432458	0.021	7.25217	ENSMUSG00000027750
1455457_at	0.408864	0.742308	0.153058	0.432094	0.0213	11.4489	ENSMUSG00000067225
1449118_at	0.661045	1.76581	0.576291	0.431945	0.0213	8.63733	ENSMUSG00000000340
1448405_a_at	0.764276	2.57645	0.558827	0.431631	0.0213	6.52723	ENSMUSG00000049986
1424837_at	1.3974	6.54207	4.02044	0.429968	0.0221	6.54202	ENSMUSG00000036537
1415891_at	0.559929	0.752176	0.946751	0.429581	0.0222	10.4802	ENSMUSG00000052738
1454890_at	1.61763	11.7358	2.53705	0.428177	0.0225	5.48516	ENSMUSG00000041688
1450988_at	0.736111	2.09103	0.876302	0.427327	0.0228	7.088	ENSMUSG00000020140
1419670_at	0.34265	0.615223	0.0286551	0.427021	0.0228634	11.4082	ENSMUSG00000001155
1460287_at	0.702545	1.9239	0.786835	0.426708	0.0229	7.15787	ENSMUSG00000017466
1425148_a_at	0.647751	2.24547	0.0625	0.426374	0.023	6.42752	ENSMUSG00000005656
1417106_at	0.720373	2.02518	0.829858	0.426336	0.023	7.14515	ENSMUSG00000000827
1451326_at	0.348209	0.633134	0.0365	0.425512	0.0231	11.4133	ENSMUSG00000042073
1437687_x_at	0.551374	1.54725	0.137075	0.424847	0.0231826	8.15751	ENSMUSG00000029781
1420033_s_at	0.549921	1.00682	0.670621	0.424597	0.0232	9.00147	ENSMUSG00000041769
1428684_at	1.45479	8.05088	3.68953	0.42458	0.0232	5.58361	ENSMUSG00000030316
1433745_at	0.592456	1.74066	0.220711	0.423035	0.0237	7.15533	ENSMUSG00000022263
1451263_a_at	1.0788	5.22868	1.27498	0.423022	0.0237	6.10601	ENSMUSG00000062515
1450675_at	0.663706	2.21304	0.252174	0.422716	0.0237	6.71139	ENSMUSG00000032870
1424692_at	0.533438	1.38573	0.208364	0.4225	0.0237	7.74677	ENSMUSG00000019718
1425933_a_at	0.675768	2.32994	0.248863	0.420812	0.024	6.64683	ENSMUSG00000025041
1454862_at	0.603168	1.88903	0.171422	0.420201	0.0241	7.45198	ENSMUSG00000033149
1416953_at	0.598645	1.88251	0.151128	0.419791	0.0242	7.22634	ENSMUSG00000019997
1436884_x_at	0.924086	2.45008	2.39597	0.419777	0.0242	6.60687	ENSMUSG00000009079
1451857_a_at	0.466936	1.18064	0.0588	0.41942	0.0246	9.0983	ENSMUSG00000042988
1450237_at	0.596784	1.47691	0.554195	0.418747	0.0246	7.93805	ENSMUSG00000028185
1416092_a_at	0.658332	1.5764	0.903051	0.418088	0.0247	7.39332	ENSMUSG00000032479
1452281_at	0.764532	2.92018	0.444212	0.416814	0.0247	6.20648	ENSMUSG00000034801
1428082_at	0.389443	0.711385	0.16194	0.416732	0.0247	10.8831	ENSMUSG00000024981
1437204_a_at	2.10183	23.9706	1.47745	0.416649	0.0247	4.4063	ENSMUSG00000001472
1448979_at	0.583469	1.20691	0.756121	0.416442	0.0247	8.67454	ENSMUSG00000038982
1426955_at	0.411716	0.732362	0.246431	0.416152	0.0247	11.3833	ENSMUSG00000001435
1424188_at	0.635415	2.22601	0.110903	0.415658	0.0248	6.85787	ENSMUSG00000035437
1428322_a_at	0.398424	0.867204	0.0530507	0.415329	0.025	10.2101	ENSMUSG00000040048
1449888_at	0.689892	1.48293	1.29809	0.413694	0.0258	7.75886	ENSMUSG00000024140
1422869_at	0.520216	1.45695	0.124646	0.413653	0.0258216	7.56074	ENSMUSG00000014361
1424115_at	0.822796	1.71413	2.24369	0.413584	0.0259	7.47314	ENSMUSG00000003099
1420990_at	0.625409	2.11083	0.18022	0.413187	0.0261	6.78619	ENSMUSG00000023852
1418412_at	1.35255	8.85435	1.87092	0.413001	0.0262	5.84805	ENSMUSG00000000296
1426743_at	0.529339	1.38238	0.262354	0.412749	0.0262	7.76617	ENSMUSG00000020263
1424629_at	1.87383	19.7835	0.851338	0.412505	0.0264	4.66595	ENSMUSG00000017146
1451895_a_at	0.445598	1.05602	0.112926	0.412142	0.0265	11.5137	ENSMUSG00000034926
1426648_at	0.507434	1.39116	0.126333	0.411923	0.0267475	8.49039	ENSMUSG00000016528
1449936_at	0.735109	2.80653	0.381423	0.411714	0.0268	6.22457	ENSMUSG00000030207
1451210_at	0.597382	1.24686	0.859902	0.41157	0.0268	7.9568	ENSMUSG00000052151
1431829_a_at	0.591978	1.66442	0.416214	0.410401	0.0269	7.33837	ENSMUSG00000040146
1434516_at	1.12491	5.75231	1.77319	0.410063	0.0269	6.29579	ENSMUSG00000063179
1456003_a_at	1.26198	7.01055	2.48264	0.409588	0.027	5.57883	ENSMUSG00000020142
1448921_a_at	0.801736	3.37398	0.460152	0.409447	0.027	6.19258	ENSMUSG00000060679
1449130_at	0.427698	1.0586	0.0335	0.409263	0.027	9.72269	ENSMUSG00000028076
1428068_at	0.401124	0.897549	0.0641	0.409047	0.027	10.2256	ENSMUSG00000022437
1420820_at	0.434706	1.09415	0.0353	0.409043	0.027	9.20459	ENSMUSG00000024048
1423425_at	0.514304	1.40504	0.180803	0.408404	0.027	8.01518	ENSMUSG00000029598
1416939_at	0.413886	0.872586	0.157657	0.407766	0.0273598	10.3448	ENSMUSG00000020089
1419359_at	0.745918	2.57207	0.775184	0.407706	0.0273598	6.45353	ENSMUSG00000048878
1416542_at	0.620119	2.12668	0.190988	0.407333	0.0276	6.86349	ENSMUSG00000024193
1437327_x_at	0.977001	5.07416	0.678914	0.407328	0.0276	5.50108	ENSMUSG00000029326
1423656_x_at	1.57523	12.4691	2.50468	0.40708	0.0276	4.93759	ENSMUSG00000020898
1453623_a_at	0.787365	2.23526	1.51826	0.406402	0.0279	6.83195	ENSMUSG00000003813
1418472_at	0.483249	1.42297	0.00566	0.404307	0.0285	7.48854	ENSMUSG00000020774
1426914_at	0.810461	3.61699	0.41748	0.403496	0.0286	5.9527	ENSMUSG00000021636
1424062_at	0.634503	2.42194	0.0584	0.402885	0.0289	6.49537	ENSMUSG00000019927
1418808_at	0.55402	1.41663	0.474772	0.402841	0.0289	7.88429	ENSMUSG00000025350
1415998_at	0.419131	0.962721	0.122763	0.402289	0.029	10.3024	ENSMUSG00000020402
1432827_x_at	0.366226	0.536368	0.293338	0.402056	0.029	12.8999	ENSMUSG00000008348
1451770_s_at	0.613647	2.01883	0.311963	0.401945	0.029	7.79912	ENSMUSG00000042699
1418996_a_at	0.501914	0.990356	0.569944	0.401814	0.029	9.75269	ENSMUSG00000040370
1416849_at	0.499985	1.46598	0.0878	0.401104	0.0297	9.97295	ENSMUSG00000037710
1451123_at	1.38606	10.6832	1.28139	0.400713	0.0297	6.01973	ENSMUSG00000001053
1454078_a_at	0.617176	2.23427	0.138608	0.400656	0.0297	6.42535	ENSMUSG00000049721
1434555_at	0.504315	1.44253	0.143088	0.4005	0.0298	7.96769	ENSMUSG00000032249
1452336_at	0.658254	2.12998	0.576342	0.400132	0.0299	6.67829	ENSMUSG00000068186
1417280_at	0.538342	1.69149	0.12348	0.399598	0.0301	7.45279	ENSMUSG00000021335
1423043_s_at	0.467475	1.34043	0.0302	0.399297	0.0302	9.49409	ENSMUSG00000000787
1448213_at	0.716878	2.94161	0.285034	0.399089	0.0305	6.32362	ENSMUSG00000024659
1449481_at	0.390248	0.678758	0.277533	0.399067	0.0305	10.6499	ENSMUSG00000015112
1416530_a_at	0.347121	0.732596	0.0243	0.398992	0.0306	10.7534	ENSMUSG00000021871
1452519_a_at	0.585956	2.11091	0.0473	0.398857	0.0306	8.98288	ENSMUSG00000044786
1418672_at	0.508428	1.27702	0.350959	0.398478	0.0306	9.31947	ENSMUSG00000021213
1416326_at	0.489832	1.40427	0.113485	0.3976	0.0307	7.78102	ENSMUSG00000006360
1428075_at	0.361806	0.747234	0.0833	0.397011	0.0311	10.7346	ENSMUSG00000022820
1420342_at	1.68425	15.4708	2.61326	0.396056	0.0313	4.91857	ENSMUSG00000059937
1449677_s_at	0.733334	1.0169	2.41526	0.395839	0.0313683	9.05526	ENSMUSG00000028420
1420679_a_at	0.699243	2.22786	0.908109	0.394859	0.0319	6.849	ENSMUSG00000019806
1424618_at	0.289312	0.439874	0.0985	0.394283	0.032	13.2797	ENSMUSG00000029445
1448135_at	0.553676	1.38583	0.586431	0.394252	0.032	9.52648	ENSMUSG00000042406
1452266_at	0.654037	1.30185	1.46789	0.392991	0.0324	7.74998	ENSMUSG00000057421
1426963_at	0.604	2.14913	0.216177	0.39273	0.0324	7.06106	ENSMUSG00000021143
1439061_at	1.39184	11.9406	0.641591	0.392386	0.0324	5.23385	ENSMUSG00000043923
1448635_at	1.74217	18.5988	1.12403	0.392288	0.0324	4.47284	ENSMUSG00000028312
1417574_at	0.424477	0.8265	0.344917	0.392192	0.0324	10.2359	ENSMUSG00000061353
1423833_a_at	0.376839	0.843255	0.0835	0.391443	0.0327	10.9098	ENSMUSG00000026568
1427153_at	0.409578	0.700057	0.395175	0.391366	0.0327	10.6999	ENSMUSG00000032263
1426664_x_at	0.820157	4.13054	0.27378	0.390803	0.0331	7.27537	ENSMUSG00000026435
1435178_x_at	0.509597	0.955783	0.747264	0.390494	0.0331519	9.41541	ENSMUSG00000029472
1460218_at	0.750052	3.59255	0.103326	0.390151	0.0331519	5.80004	ENSMUSG00000000682
1417092_at	1.6667	15.394	2.87025	0.389992	0.0332	4.70263	ENSMUSG00000032492
1448167_at	0.57428	1.579	0.591745	0.38978	0.0332	7.89825	ENSMUSG00000020009
1451680_at	0.449225	1.18023	0.14817	0.389763	0.0333	8.38206	ENSMUSG00000032802
1454906_at	0.640373	2.61215	0.0927	0.389371	0.0333	6.29362	ENSMUSG00000017491
1448676_at	1.04544	5.62117	1.62288	0.388427	0.0334	5.52163	ENSMUSG00000057897
1436680_s_at	2.62339	40.4079	5.36945	0.387737	0.0335	3.05935	ENSMUSG00000002109
1416775_at	0.566968	1.69256	0.448133	0.387508	0.0336	7.16419	ENSMUSG00000057229
1421146_at	0.748053	3.27406	0.463271	0.386947	0.0341	6.17575	ENSMUSG00000039844
1429117_at	1.65844	13.6618	4.77535	0.386235	0.0346	5.32226	ENSMUSG00000031887
1451322_at	0.438383	0.830611	0.464798	0.385168	0.0351	11.0394	ENSMUSG00000022235
1426828_at	0.528042	1.69377	0.187313	0.385004	0.0351	7.10529	ENSMUSG00000001062
1437527_x_at	1.4285	1.44425	12.4117	0.383763	0.035507	8.58209	ENSMUSG00000038612
1425746_at	0.641008	1.58101	1.21026	0.383674	0.0355	7.32651	ENSMUSG00000026870
1426918_at	0.50785	1.09403	0.659991	0.383458	0.0355	8.83686	ENSMUSG00000025809
1448873_at	0.577232	1.98684	0.296417	0.382008	0.0361	7.31348	ENSMUSG00000021638
1421424_a_at	0.516245	1.8009	0.0334755	0.381164	0.0365	8.98946	ENSMUSG00000039062
1460676_at	0.464396	1.38968	0.0965	0.380941	0.0366	8.37412	ENSMUSG00000022426
1450098_at	0.427458	1.10626	0.155787	0.380501	0.0369	9.54807	ENSMUSG00000025176
1427370_at	0.394236	1.03333	0.0405	0.380441	0.0369	9.63011	ENSMUSG00000015890
1455908_a_at	0.520981	1.52122	0.36223	0.379616	0.0372	8.03069	ENSMUSG00000000278
1448595_a_at	1.5641	15.0606	1.9421	0.379321	0.0374	4.43737	ENSMUSG00000050071
1450264_a_at	0.646007	2.68391	0.228658	0.378529	0.0379	8.16382	ENSMUSG00000024843
1416187_s_at	0.687264	2.49937	0.798283	0.378461	0.0379	7.10615	ENSMUSG00000028675
1451019_at	0.491391	1.55219	0.137885	0.377984	0.0383	7.59672	ENSMUSG00000006458
1416380_at	0.885433	4.06824	1.42352	0.377833	0.0384	6.73481	ENSMUSG00000002227
1427060_at	0.431262	1.14014	0.162798	0.377815	0.0384	8.91477	ENSMUSG00000063065
1418369_at	0.537378	1.87337	0.15661	0.377168	0.0388	6.95304	ENSMUSG00000025395
1417892_a_at	0.608209	1.34529	1.26005	0.376809	0.0389	8.283	ENSMUSG00000025486
1426059_at	0.529839	0.928436	1.05045	0.376646	0.039	10.4594	ENSMUSG00000059434
1455556_at	0.501102	1.71992	0.0527935	0.376362	0.039	7.00151	ENSMUSG00000027878
1417291_at	0.439496	0.992322	0.372359	0.376218	0.039	9.94482	ENSMUSG00000030341
1435864_a_at	0.496554	1.17238	0.570554	0.37612	0.0391	9.17617	ENSMUSG00000051671
1426738_at	0.892823	4.50965	1.16221	0.374889	0.0395	5.67708	ENSMUSG00000040479
1422217_a_at	0.645307	2.31457	0.65876	0.374236	0.0396	6.71199	ENSMUSG00000032315
1416766_at	0.292887	0.57123	0.042	0.374003	0.0396	12.0396	ENSMUSG00000026621
1418696_at	0.279485	0.531559	0.0268941	0.373995	0.0396	12.4201	ENSMUSG00000039438
1417860_a_at	1.15159	8.78362	0.706944	0.373811	0.0397	5.50749	ENSMUSG00000037379
1426690_a_at	0.442498	1.3722	0.0339	0.373163	0.0397	9.91372	ENSMUSG00000020538
1424446_at	0.832887	3.20738	1.77988	0.372954	0.0397	5.83504	ENSMUSG00000057219
1451687_a_at	0.902132	4.95579	0.89589	0.372932	0.0397	5.82548	ENSMUSG00000020679
1424007_at	1.24845	10.3175	0.937368	0.372136	0.0401	4.82423	ENSMUSG00000021943
1449342_at	0.374277	0.762812	0.249699	0.371957	0.0402	10.3999	ENSMUSG00000035376
1449294_at	0.820797	1.99001	2.88207	0.371859	0.0403	7.25587	ENSMUSG00000028861
1451153_a_at	0.572878	2.07473	0.310399	0.370942	0.0408	6.85033	ENSMUSG00000053929
1419814_s_at	0.33854	0.821015	0.0171373	0.369784	0.0415803	10.4409	ENSMUSG00000044080
1449093_at	0.437952	1.30132	0.102897	0.36958	0.0417	7.91917	ENSMUSG00000042340
1415907_at	0.50486	1.31004	0.558735	0.369312	0.0419	8.58295	ENSMUSG00000034165
1428131_a_at	0.610272	1.81968	0.919519	0.368732	0.0423	7.02578	ENSMUSG00000046722
1425752_at	0.917442	4.87428	1.31757	0.368696	0.0423	5.85539	ENSMUSG00000053303
1418295_s_at	0.451024	1.2223	0.283022	0.367607	0.042826	8.09087	ENSMUSG00000022555
1452986_at	0.314781	0.709452	0.0253	0.367233	0.043	11.8242	ENSMUSG00000022821
1460669_at	0.526683	1.88652	0.171916	0.367096	0.0433	7.01743	ENSMUSG00000032178
1450910_at	0.634978	2.7697	0.222385	0.367089	0.0433	6.36598	ENSMUSG00000021373
1415753_at	0.374817	1.01592	0.0286	0.366747	0.0437	9.38625	ENSMUSG00000003346
1452145_at	0.337103	0.804849	0.0406	0.36662	0.0437	10.414	ENSMUSG00000028980
1416738_at	0.413017	1.17559	0.0971	0.366102	0.0441	8.94743	ENSMUSG00000029458
1428782_a_at	0.289732	0.596873	0.0337	0.364866	0.045	11.5683	ENSMUSG00000025651
1426788_a_at	0.410647	1.18029	0.0873	0.364733	0.0452789	8.53325	ENSMUSG00000027067
1433984_a_at	0.938602	0.845733	5.80373	0.363989	0.0456	10.5922	ENSMUSG00000019179
1452036_a_at	0.480872	1.52646	0.221628	0.363704	0.0458	7.74146	ENSMUSG00000019961
1451561_at	0.535964	1.96449	0.208555	0.363581	0.0457946	7.09126	ENSMUSG00000046574
1427917_s_at	0.488238	1.50651	0.305204	0.362733	0.0464	7.73168	ENSMUSG00000061887
1418101_a_at	0.416529	0.996243	0.327358	0.362048	0.0468	9.13852	ENSMUSG00000024758
1426894_s_at	0.540543	2.08332	0.145936	0.362034	0.0468	6.69275	ENSMUSG00000039157
1416268_at	0.513827	1.64695	0.369158	0.361876	0.0469	7.5111	ENSMUSG00000022895
1415745_a_at	0.596086	2.34892	0.364696	0.361855	0.0469	7.12228	ENSMUSG00000022898
1424411_at	0.549125	2.20666	0.0986	0.361665	0.0472	7.59641	ENSMUSG00000019755
1448224_at	0.438513	1.39539	0.0749	0.361643	0.0472	8.15687	ENSMUSG00000003923
1460243_at	0.469033	1.65103	0.0316	0.361586	0.0472	7.32753	ENSMUSG00000021036
1453278_a_at	0.853484	3.22885	2.34327	0.361564	0.0472	6.6987	ENSMUSG00000024059
1438178_x_at	0.993407	1.31039	6.2405	0.361516	0.0472	8.45284	ENSMUSG00000029036
1437239_x_at	0.48734	1.55388	0.264739	0.361378	0.0472	7.43609	ENSMUSG00000028796
1416239_at	0.284963	0.4381	0.184355	0.361189	0.0473	13.0408	ENSMUSG00000046687
1418005_at	0.278771	0.582973	0.0128	0.361162	0.0473	11.8657	ENSMUSG00000009863
1460249_at	0.429121	1.3832	0.029	0.361103	0.0473	8.00184	ENSMUSG00000016520
1422604_at	0.338061	0.528565	0.348918	0.360891	0.0474	12.4277	ENSMUSG00000028186
1416330_at	0.407432	0.732436	0.548168	0.360037	0.048	10.3876	ENSMUSG00000037706
1450933_at	1.90164	26.3765	1.69578	0.358914	0.0488	4.08132	ENSMUSG00000069094
1430332_a_at	0.549805	2.17085	0.176068	0.358888	0.0488	6.61268	ENSMUSG00000025534
1451539_at	0.590316	2.47801	0.2305	0.35869	0.049	6.76373	ENSMUSG00000038859
1418529_at	0.464247	1.65593	0.0222	0.358377	0.049	7.2641	ENSMUSG00000006289
1435860_at	0.491858	1.87371	0.0115	0.358232	0.0491929	6.91016	ENSMUSG00000006641
1416933_at	0.328406	0.711901	0.130882	0.357729	0.0496	10.6461	ENSMUSG00000005514
1417797_a_at	1.85107	22.5325	4.29615	0.357374	0.0499	3.95204	ENSMUSG00000037600
1415918_a_at	0.331554	0.777037	0.0844	0.357227	0.05	11.0013	ENSMUSG00000023456
1433683_at	0.423971	1.37327	0.0359	0.357159	0.05	8.41179	ENSMUSG00000033824
1452823_at	0.328744	0.763936	0.0841	0.356984	0.05	10.8091	ENSMUSG00000029864
1416265_at	0.738213	4.18687	0.106136	0.356288	0.0504	6.28139	ENSMUSG00000026270
1426406_at	0.584806	2.07162	0.630767	0.355745	0.0508	6.95305	ENSMUSG00000049327
1460694_s_at	0.543941	1.45093	0.895231	0.355118	0.0514	8.02061	ENSMUSG00000024236
1453744_a_at	0.438791	1.49557	0.0323	0.354992	0.0514	7.32822	ENSMUSG00000020864
1454673_at	0.383339	1.07008	0.0970485	0.354833	0.0514	9.04939	ENSMUSG00000028868
1448491_at	0.315547	0.760767	0.0308	0.354667	0.0515	10.7993	ENSMUSG00000053898
1422510_at	0.690997	2.69832	1.10432	0.354351	0.0519	6.41652	ENSMUSG00000047409
1415972_at	0.789736	3.82219	1.15082	0.354138	0.0521	6.46331	ENSMUSG00000069662
1435231_at	0.539357	1.81068	0.508939	0.354134	0.0521	7.89262	ENSMUSG00000026798
1416964_at	0.481582	1.51445	0.341419	0.353506	0.0525	7.91081	ENSMUSG00000033216
1460291_at	0.761781	4.18429	0.476761	0.352848	0.0531	5.61124	ENSMUSG00000040274
1426100_a_at	0.517585	2.12308	0.0344	0.352375	0.0538	6.6224	ENSMUSG00000035824
1448849_at	0.46266	1.55641	0.16769	0.352356	0.0538	7.80126	ENSMUSG00000022706
1431032_at	0.495889	1.85293	0.128038	0.352327	0.0538	7.52952	ENSMUSG00000033400
1433605_at	0.43063	1.43524	0.0597	0.352205	0.0538	7.90128	ENSMUSG00000025477
1419339_at	1.41156	7.88912	8.17541	0.352181	0.0538	5.49663	ENSMUSG00000035239
1434256_s_at	0.464422	1.3077	0.432559	0.352051	0.0538	8.26956	ENSMUSG00000058793
1418219_at	1.77757	22.8274	2.71282	0.351734	0.0539	3.9741	ENSMUSG00000031712
1450253_a_at	0.705347	3.31227	0.724357	0.35107	0.0543	6.039	ENSMUSG00000014426
1439380_x_at	0.534434	1.60673	0.715277	0.350721	0.0543	8.65723	ENSMUSG00000021268
1424186_at	0.55823	2.3752	0.158238	0.350718	0.0543	6.42867	ENSMUSG00000022665
1428164_at	0.450023	1.45776	0.189177	0.350669	0.0543	7.56983	ENSMUSG00000029310
1424250_a_at	0.877783	5.52896	0.746344	0.350404	0.0545	5.36618	ENSMUSG00000021895
1423042_at	0.364297	1.0589	0.0222	0.350359	0.0546	10.3166	ENSMUSG00000060628
1427510_at	1.48276	14.7777	3.1993	0.349714	0.0552	4.43825	ENSMUSG00000057614
1416192_at	0.526163	2.16371	0.104681	0.349351	0.0554	6.58605	ENSMUSG00000006024
1416221_at	2.10562	24.3883	12.0164	0.348981	0.0557	4.22267	ENSMUSG00000022816
1434897_a_at	0.815432	4.55829	0.903803	0.348906	0.0558	5.65309	ENSMUSG00000031633
1451304_at	1.34342	12.0471	2.78017	0.348883	0.0558	4.80288	ENSMUSG00000002781
1435757_a_at	0.36544	1.05583	0.0438	0.3485	0.0559	10.0716	ENSMUSG00000030884
1451355_at	0.836182	2.75525	3.01824	0.348002	0.056448	7.81716	ENSMUSG00000038007
1423912_at	0.378294	0.967956	0.214734	0.347852	0.0565	8.97209	ENSMUSG00000025142
1449316_at	0.361801	1.06378	0.02	0.347532	0.0567	9.67768	ENSMUSG00000062464
1424802_a_at	0.519047	1.55805	0.674373	0.347391	0.0567	7.88341	ENSMUSG00000020863
1449939_s_at	0.7496	3.55614	1.10117	0.347346	0.0567	5.86502	ENSMUSG00000040856
1434518_at	0.461486	1.34027	0.426207	0.34722	0.0567	8.03052	ENSMUSG00000031295
1454647_at	0.310842	0.773701	0.0283	0.347089	0.0568	11.1742	ENSMUSG00000032558
1429246_a_at	0.640677	1.39494	2.0139	0.347005	0.0568	8.1358	ENSMUSG00000018340
1416112_at	0.326364	0.58369	0.300987	0.346984	0.0568	11.5922	ENSMUSG00000035885
1417432_a_at	0.43782	1.57537	0.0168	0.346977	0.0568	7.49267	ENSMUSG00000029064
1451601_a_at	0.41539	1.27685	0.161433	0.346365	0.0573	8.11915	ENSMUSG00000040447
1437113_s_at	0.881183	5.71376	0.762816	0.346253	0.0573	6.03166	ENSMUSG00000027695
1417810_a_at	0.380619	1.03064	0.177921	0.346224	0.0573	9.37836	ENSMUSG00000016664
1416779_at	0.649498	3.11962	0.40428	0.345992	0.0574	6.59042	ENSMUSG00000045954
1425047_a_at	0.847497	5.3764	0.642161	0.345455	0.0578	5.92783	ENSMUSG00000038085
1418594_a_at	0.512611	1.95505	0.249055	0.34528	0.0578	6.70377	ENSMUSG00000020647
1450947_at	0.446648	1.47284	0.201948	0.345132	0.0581	7.35146	ENSMUSG00000028536
1449628_s_at	0.382986	1.06793	0.16619	0.34475	0.0585	9.98692	ENSMUSG00000027367
1450452_a_at	0.42455	1.43512	0.0835559	0.344506	0.0588878	7.72614	ENSMUSG00000002280
1451363_a_at	0.619803	2.97335	0.264621	0.344443	0.0588878	6.0986	ENSMUSG00000027901
1416893_at	0.437066	1.42449	0.187124	0.344283	0.059	8.40604	ENSMUSG00000026655
1448490_at	0.389644	1.23598	0.0485	0.343797	0.0595	7.80054	ENSMUSG00000003762
1451220_at	0.508592	2.10536	0.0852	0.34363	0.0596	6.53779	ENSMUSG00000037957
1418190_at	0.254935	0.437527	0.114944	0.342985	0.06	12.7698	ENSMUSG00000002588
1451405_at	0.375611	1.00625	0.194038	0.342844	0.0601288	9.9845	ENSMUSG00000041650
1420984_at	0.501423	1.31495	0.828906	0.342457	0.0605	9.28365	ENSMUSG00000020553
1455958_s_at	0.509092	1.31671	0.897229	0.342148	0.061	8.51471	ENSMUSG00000038582
1428134_at	0.357272	1.03657	0.0542	0.342084	0.0610382	9.51567	ENSMUSG00000031782
1417485_at	2.14103	31.1238	8.12558	0.341749	0.0611	3.58317	ENSMUSG00000029306
1436856_x_at	0.792233	4.0695	1.3069	0.34167	0.0611	5.64199	ENSMUSG00000028107
1451072_a_at	0.40523	1.27131	0.137794	0.341373	0.0611	8.70039	ENSMUSG00000029110
1427918_a_at	0.461775	1.68533	0.144536	0.341367	0.0611	7.02978	ENSMUSG00000024143
1433488_x_at	0.401429	1.15365	0.229631	0.341314	0.0611	8.93913	ENSMUSG00000034707
1448737_at	0.564774	1.4933	1.25001	0.340986	0.0611862	7.52635	ENSMUSG00000058254
1435762_at	0.667636	2.54959	1.28525	0.340931	0.0611862	7.08772	ENSMUSG00000024855
1417094_at	0.426205	1.46589	0.0971	0.340909	0.0612	8.07182	ENSMUSG00000028937
1452198_at	0.405215	1.20143	0.213664	0.340637	0.0613	8.31575	ENSMUSG00000029475
1456380_x_at	1.3907	1.56773	15.1153	0.340483	0.0613	8.57936	ENSMUSG00000053931
1427441_a_at	0.390065	1.15421	0.159034	0.34038	0.0613	9.90788	ENSMUSG00000061838
1424138_at	0.486927	1.69457	0.354369	0.340173	0.0616	7.24692	ENSMUSG00000020282
1456739_x_at	0.9806	7.78398	0.533162	0.34002	0.0616	5.35353	ENSMUSG00000033436
1426966_at	0.518448	2.15321	0.172223	0.33998	0.0616	6.79431	ENSMUSG00000024182
1415879_a_at	0.2706	0.558955	0.075	0.339863	0.0616	11.8559	ENSMUSG00000051623
1448825_at	0.446181	1.26732	0.459055	0.339581	0.0619	7.97548	ENSMUSG00000038967
1426373_at	0.48279	1.91677	0.107556	0.339327	0.0621	7.09375	ENSMUSG00000029050
1429318_a_at	0.525589	2.13607	0.264287	0.339241	0.0623	7.33686	ENSMUSG00000062078
1425472_a_at	0.54834	2.14001	0.480455	0.338735	0.0626	7.45404	ENSMUSG00000028063
1418238_at	0.4474	1.08568	0.663919	0.338241	0.0627	9.57918	ENSMUSG00000027332
1423608_at	1.26978	13.6134	0.510945	0.337866	0.0629	4.89369	ENSMUSG00000031239
1421026_at	0.366018	1.15409	0.0214	0.337588	0.0630631	8.90021	ENSMUSG00000000149
1426644_at	0.409136	1.35097	0.118536	0.337506	0.0631	7.6224	ENSMUSG00000027465
1427284_a_at	0.297688	0.62747	0.15763	0.335969	0.0649	11.7265	ENSMUSG00000028241
1418583_at	0.383128	1.20398	0.0975377	0.335829	0.0649	8.831	ENSMUSG00000019791
1418704_at	0.392156	1.2153	0.154294	0.335091	0.0656	8.47171	ENSMUSG00000042312
1451936_a_at	0.513378	1.43804	0.928032	0.333751	0.0671	7.79977	ENSMUSG00000059103
1424089_a_at	1.95416	29.7598	4.88112	0.332021	0.0683	3.79546	ENSMUSG00000053477
1422499_at	0.928031	4.14789	3.66547	0.332005	0.0683	5.9697	ENSMUSG00000023022
1424858_at	0.39946	1.11623	0.332034	0.331932	0.068301	8.70395	ENSMUSG00000020988
1417407_at	1.33988	15.5049	0.847797	0.331339	0.0683682	5.23458	ENSMUSG00000030019
1423622_a_at	0.392193	1.39206	0.00996	0.331225	0.0684	7.5202	ENSMUSG00000027829
1417933_at	0.635893	3.49196	0.203835	0.330773	0.069	6.15962	ENSMUSG00000023046
1426622_a_at	0.863805	6.74248	0.101258	0.330194	0.0694	5.53327	ENSMUSG00000024084
1450715_at	0.250762	0.542934	0.0346686	0.329949	0.0697	12.7583	ENSMUSG00000032310
1448171_at	0.463672	1.70083	0.275021	0.329863	0.0697	7.60537	ENSMUSG00000036432
1421292_a_at	0.378078	1.26353	0.0539382	0.32939	0.0701	8.23119	ENSMUSG00000013465
1428242_at	0.569411	2.60859	0.380163	0.329367	0.0701	6.39071	ENSMUSG00000035697
1423298_at	1.06623	2.73592	7.74602	0.329328	0.0701	6.51689	ENSMUSG00000025026
1422601_at	0.523322	2.34284	0.182506	0.329313	0.0701	6.84803	ENSMUSG00000045827
1417965_at	0.567303	2.40358	0.564391	0.329295	0.0701	6.78947	ENSMUSG00000040268
1426576_at	0.968608	5.17993	3.47534	0.329236	0.0701	5.72931	ENSMUSG00000040451
1432177_a_at	0.629197	3.01211	0.645231	0.329006	0.0705	6.20941	ENSMUSG00000021103
1416194_at	0.483033	1.83494	0.321775	0.328912	0.0705	7.19169	ENSMUSG00000028713
1417326_a_at	0.427752	1.5653	0.131186	0.32841	0.0709	8.71078	ENSMUSG00000025135
1460700_at	0.424376	1.62626	0.047	0.328071	0.0712	8.42271	ENSMUSG00000004040
1453317_a_at	0.443399	1.73253	0.096	0.3279	0.0712	7.20739	ENSMUSG00000022332
1452375_at	0.324658	0.804726	0.186676	0.326062	0.0726	10.7635	ENSMUSG00000028737
1426264_at	0.507649	2.19453	0.237012	0.325554	0.0731099	7.62061	ENSMUSG00000000168
1456011_x_at	0.416308	1.61246	0.0264	0.325196	0.0734	7.36535	ENSMUSG00000036138
1417268_at	1.05232	8.75558	1.74587	0.324732	0.0737	6.47429	ENSMUSG00000051439
1438477_a_at	0.350959	1.06653	0.102869	0.324545	0.0737	9.24427	ENSMUSG00000033429
1427347_s_at	0.397619	1.45082	0.0506986	0.32449	0.0738	9.39368	ENSMUSG00000058672
1448513_a_at	0.399521	1.12651	0.390511	0.324372	0.074	9.92419	ENSMUSG00000021242
1460257_a_at	0.676895	1.37096	2.98631	0.324276	0.074	7.59178	ENSMUSG00000066442
1448605_at	1.47476	15.0006	5.68353	0.324268	0.074	4.67377	ENSMUSG00000002233
1417841_at	0.286731	0.735346	0.0469314	0.324186	0.0739918	11.1984	ENSMUSG00000029499
1460168_at	0.396037	1.33653	0.16128	0.323599	0.0743	7.69334	ENSMUSG00000004642
1420649_at	0.491155	2.19625	0.111434	0.323319	0.0744	6.51345	ENSMUSG00000038872
1424392_at	0.489685	1.40482	0.897666	0.322715	0.0749	8.78229	ENSMUSG00000025911
1419883_s_at	0.508395	2.15941	0.324568	0.322573	0.0751	6.84111	ENSMUSG00000006273
1423346_at	0.499843	1.18898	1.21415	0.322438	0.0752	8.91368	ENSMUSG00000038633
1427261_at	0.364247	1.22859	0.0482	0.322359	0.0751964	8.54005	ENSMUSG00000018849
[truncated: 6,505 more rows]

## Sheet: Little final genelist
Affy ID	mean fc	var a	var b	stat	q	mean sig	ENSMUSG identifiers
[truncated: 7,157 more rows]
